# Supplementary material for: Automated extraction and semantic analysis of mutation impacts from the biomedical literature
Source: BMC Genomics. 2012 Jun 18;13(Suppl 4):S10. doi: 10.1186/1471-2164-13-S4-S10 (PMC3395893; doi:10.1186/1471-2164-13-S4-S10)
Supplement: Additional file 2 — Manual annotations Manual annotations of 40 documents used for evaluation, presented in tab-delimited format. [file 1471-2164-13-S4-S10-S2.txt]

Manual annotations
EC Number	Mutation	Start	End	Impact	Organism	Pubmed ID
1.1.1.1	N249Y	40	185	Asn249Tyr Substitution at the Coenzyme Binding Domain Activates Sulfolobus solfataricus Alcohol Dehydrogenase and Increases Its Thermal Stability	Sulfolobus solfataricus	10074357
1.1.1.1	N249Y	771	1007	The mutant enzyme, which was purified from Escherichia coli to homogeneous form, exhibits a specific activity that is more than 6-fold greater than that of the wild type enzyme, as measured at 65 °C with benzyl alcohol as the substrate.	Sulfolobus solfataricus	10074357
1.1.1.1	N249Y	1008	1111	The oxidation rate of aliphatic alcohols and the reduction rate of aromatic aldehydes were also higher.	Sulfolobus solfataricus	10074357
1.1.1.1	N249Y	1112	1265	The dissociation constants for NAD+ and NADH determined at 25 °C and pH 8.8 were 3 orders of magnitude greater compared to those of the wild type enzyme.	Sulfolobus solfataricus	10074357
1.1.1.1	N249Y	1266	1399	It is thought that the higher turnover of the mutant SsADH is due to the faster dissociation of the modified enzyme-coenzyme complex.	Sulfolobus solfataricus	10074357
1.1.1.1	N249Y	1308	1399	the mutant SsADH is due to the faster dissociation of the modified enzyme-coenzyme complex.	Sulfolobus solfataricus	10074357
1.1.1.1	N249Y	1362	1398	the modified enzyme-coenzyme complex	Sulfolobus solfataricus	10074357
1.1.1.1	N249Y	1400	1652	Spectroscopic studies showed no relevant changes in either secondary or tertiary structure, while analysis with fluorescent probes revealed a significant increase in surface hydrophobicity for the mutant, with respect to that of the wild type molecule.	Sulfolobus solfataricus	10074357
1.1.1.1	N249Y	1653	1758	The mutant SsADH displays improved thermal stability, as indicated by the increase in Tm from 90 to 93 °C	Sulfolobus solfataricus	10074357
1.1.1.1	N249Y	1653	1815	The mutant SsADH displays improved thermal stability, as indicated by the increase in Tm from 90 to 93 °C, which was determined by the apparent transition curves.	Sulfolobus solfataricus	10074357
1.1.1.1	N249Y	1816	2043	Kinetic thermal stability studies at pH 9.0 for mutant SsADH showed a marked increase in activation enthalpy compensated by an entropy gain, which resulted in a higher activation barrier against thermal unfolding of the enzyme.	Sulfolobus solfataricus	10074357
1.1.1.1	N249Y	1864	2002	mutant SsADH showed a marked increase in activation enthalpy compensated by an entropy gain, which resulted in a higher activation barrier	Sulfolobus solfataricus	10074357
1.1.1.1	N249Y	2044	2321	Ammonia analysis showed that the Asn249Tyr substitution produced the effect of markedly reducing the extent of deamidation during thermoinactivation, thus suggesting that Asn249 plays a significant role in the mechanism of irreversible thermal denaturation of the archaeal ADH.	Sulfolobus solfataricus	10074357
1.1.1.1	N249Y	2194	2321	thus suggesting that Asn249 plays a significant role in the mechanism of irreversible thermal denaturation of the archaeal ADH.	Sulfolobus solfataricus	10074357
1.1.1.1	N249Y	2322	2634	Furthermore, the decrease in the activating effect by moderate concentrations of denaturants and studies with proteases and chelating agents point to an increase in structural rigidity and a tightening of structural zinc as additional factors responsible for the improved thermal resistance of the mutant enzyme.	Sulfolobus solfataricus	10074357
1.1.1.1	N249Y	4163	4344	Substitutions at and near the active site in yeast and horse liver alcohol dehydrogenase have been introduced to show how they can affect substrate specificity and reactivity (15).	Sulfolobus solfataricus	10074357
1.1.1.1	N249Y	4345	4464	More specifically, substitutions at the adenine binding site proved to be able to activate the horse liver enzyme (16).	Sulfolobus solfataricus	10074357
1.1.1.1	N249Y	6355	6602	This paper describes the isolation of an SsADH mutant (Asn249Tyr), which is more active and stable than the wild type enzyme, as shown by the analysis of the kinetic parameters, kinetics of thermal unfolding, and guanidiniumdependent deactivation.	Sulfolobus solfataricus	10074357
1.1.1.1	N249Y	6603	6700	Ammonia analysis shows a marked decrease in the deamidation rate upon the Asn249Tyr substitution.	Sulfolobus solfataricus	10074357
1.1.1.1	N249Y	6701	7022	Furthermore, both the decrease in the activating effect by moderate concentrations of denaturants and studies with chelating agents and proteases point to an increase in the structural rigidity and a tightening of structural zinc as additional factors responsible for the improved thermal resistance of the mutant enzyme.	Sulfolobus solfataricus	10074357
1.1.1.1	N249Y	11070	11172	No loss of activity was detected in both wild type and mutant enzyme, after several months of storage.	Sulfolobus solfataricus	10074357
1.1.1.1	N249Y	12099	12217	Activation and Stabilization in Asn249Tyr SsADH around 340 nm confirmed the result obtained from the emission spectra.	Sulfolobus solfataricus	10074357
1.1.1.1	N249Y	18521	18770	In addition to enzymatic activity monitoring, the guanidine-dependent equilibrium transitions were monitored by fluorescence (λex ) 280 nm), by recording the change in fluorescence emission at λem ) 319 and 324 nm for SsADH and mSsADH, respectively.	Sulfolobus solfataricus	10074357
1.1.1.1	N249Y	21311	21545	Analysis of the ADH gene sequence isolated from the E. coli clone, which expressed the highest thermophilic and thermoresistant enzyme, revealed only one point mutation (A f T) located at position 1089 of the nucleotide sequence (18).	Sulfolobus solfataricus	10074357
1.1.1.1	N249Y	21596	21829	Such a Giordano et al. change did not affect the level of gene expression, since optimal conditions for cell growth and induction time were found to be the same for both the recombinant wild type (SsADH) and mutant (mSsADH) enzymes.	Sulfolobus solfataricus	10074357
1.1.1.1	N249Y	21830	22143	Alignment of mSsADH and HLADH sequences with the consensus derived from the alignment of 46 ADHs (33) revealed the overall conservation and allowed the localization of the Asn249Tyr position at the coenzyme binding domain on the turn connecting the βD-sheet with the RE-helix in the so-called Rossmann folds (34).	Sulfolobus solfataricus	10074357
1.1.1.1	N249Y	22144	22288	The turn (see below, highlighted in bold) presents an essentially polar character, which is typical of these secondary structure elements (35):
	Sulfolobus solfataricus	10074357
1.1.1.1	N249Y	22289	22473	Furthermore, it was observed that asparagines are strong turn formers (36), and occur with a significantly higher frequency than other amino acid residues on the N-cap of R-helix (37).	Sulfolobus solfataricus	10074357
1.1.1.1	N249Y	22587	22804	Secondary structure prediction yielded the following apparent composition of the secondary structure: 26.5 and 27.1% R-helix, 23.3 and 23.4% β-sheet, and 50.1 and 49.6% other (loop) for SsADH and mSsADH, respectively.	Sulfolobus solfataricus	10074357
1.1.1.1	N249Y	22805	22883	The number of tyrosine residues rises from 12 to 13 per subunit upon mutation.	Sulfolobus solfataricus	10074357
1.1.1.1	N249Y	23141	23268	Importantly, the ESMS analysis revealed no cleavage of the polypeptide chain by the protease treatment of SsADH and its mutant.	Sulfolobus solfataricus	10074357
1.1.1.1	N249Y	23546	23697	The specific activity of mSsADH is 26.1 units/mg, whereas that of SsADH is 4.1 units/mg, as determined at 65 °C, using benzyl alcohol as the substrate.	Sulfolobus solfataricus	10074357
1.1.1.1	N249Y	23698	23939	Like native SsADH activity (23), the wild type ADH activity on benzyl alcohol only showed a slight dependence on pH, with a maximum around 9.0, while the activity of the mutant enzyme depended more closely on pH, with a maximum at about 8.5.	Sulfolobus solfataricus	10074357
1.1.1.1	N249Y	23940	24059	The apparent optimal pH for the benzaldehyde reduction ranged from 6.9 to 7.5 for both the enzymes (data not reported).	Sulfolobus solfataricus	10074357
1.1.1.1	N249Y	24148	24325	The rate of the direct and reverse reaction increases as far as an instrumental limit of 93 °C for both the enzymes, although there is a more marked increase for the mutant ADH.	Sulfolobus solfataricus	10074357
1.1.1.1	N249Y	25948	26102	The values of the activation energy are 46.7 and 99.1 (first slope) kJ/mol (plot A) and 43.8 and 90.0 kJ/mol (plot B) for SsADH and mSsADH, respectively.	Sulfolobus solfataricus	10074357
1.1.1.1	N249Y	27383	27523	The Asn249Tyr replacement considerably changes the catalytic pattern of the wild type enzyme, affecting both its specificity and efficiency.	Sulfolobus solfataricus	10074357
1.1.1.1	N249Y	27524	27712	The affinity of the mutant decreases for all the alcohols and aldehydes tested, as indicated by Km values, but to a greater extent for the coenzyme (25-fold for NAD+ and 16-fold for NADH).	Sulfolobus solfataricus	10074357
1.1.1.1	N249Y	27631	27710	but to a greater extent for the coenzyme (25-fold for NAD+ and 16-fold for NADH	Sulfolobus solfataricus	10074357
1.1.1.1	N249Y	27793	28009	The catalytic rate increased by about 7-fold for the alcohols tested, except for cyclohexanol which is more quickly oxidated by mSsADH than the other alcohols (13-fold), although it is poorly accepted as a substrate.	Sulfolobus solfataricus	10074357
1.1.1.1	N249Y	28010	28073	For the reverse reaction, mSsADH also shows increased activity.	Sulfolobus solfataricus	10074357
1.1.1.1	N249Y	28074	28208	In fact, 4-methoxybenzaldehyde is 6-fold more quickly reduced, although much less accepted compared to the unsubstituted benzaldehyde.	Sulfolobus solfataricus	10074357
1.1.1.1	N249Y	28209	28308	However, the catalytic efficiency does not improve much, whereas the decrease in affinity is large.	Sulfolobus solfataricus	10074357
1.1.1.1	N249Y	28309	28494	With deuterated benzyl alcohol and cyclohexanol as substrates, the VmaxH/VmaxD ratio proved to be 1.1 ( 0.1 and 1.2 ( 0.1 for SsADH and 1.5 ( 0.1 and 2.5 ( 0.2 for mSsADH, respectively.	Sulfolobus solfataricus	10074357
1.1.1.1	N249Y	28696	28787	The shape of mSsADH spectra (Figure 2A) appears to be similar to that of SsADH (Figure 2B).	Sulfolobus solfataricus	10074357
1.1.1.1	N249Y	28788	28953	However, the emission maximum of the mutant enzyme appears 5 nm redder, and the fluorescence intensity is about 25% higher with respect to that of the wild type ADH.	Sulfolobus solfataricus	10074357
1.1.1.1	N249Y	29436	29568	the fluorescence spectra of SsADH and its mutant were compared at various pHs to detect structural differences in tertiary structure	Sulfolobus solfataricus	10074357
1.1.1.1	N249Y	29619	29806	As expected, the emission intensity of the intrinsic fluorescence of both ADHs decreased as the pH increased, due to the lower degree of energy transfer from tyrosinate to Trp residue(s).	Sulfolobus solfataricus	10074357
1.1.1.1	N249Y	29926	30041	The emission dependence on pH at 303 nm yields similar pKa values (10.3 ( 0.1) for both the ADHs (Figure 2, inset).	Sulfolobus solfataricus	10074357
1.1.1.1	N249Y	30154	30324	The titration data for mSsADH, after correction for the inner filter effect, yielded values for the apparent Kd of 141 ( 7 and 98 ( 5 µM for NAD+ and NADH, respectively.	Sulfolobus solfataricus	10074357
1.1.1.1	N249Y	30527	30634	SsADH and mSsADH showed a CD spectrum typical of R-helical proteins, with double minima at 208 and 220 nm.	Sulfolobus solfataricus	10074357
1.1.1.1	N249Y	30818	31030	CD analysis yielded the following apparent composition of the secondary structure: 23.8 and 26.5% R-helix, 44.9 and 42.6% β-sheet, 5.4 and 6.8% turn, and 25.8 and 24.0% random for SsADH and mSsADH, respectively.	Sulfolobus solfataricus	10074357
1.1.1.1	N249Y	31031	31141	These data indicate that the Asn249Tyr substitution has slightly changed the helicity and the β-sheet content.	Sulfolobus solfataricus	10074357
1.1.1.1	N249Y	31142	31237	However, the R-helix contents are similar to those anticipated by secondary structure analysis.	Sulfolobus solfataricus	10074357
1.1.1.1	N249Y	31688	31945	When the protein (5 µM) was added to 18 µM ANS, which was excited at 370 nm, a large increase in emission intensity occurred for the mSsADH compared to that for SsADH, in addition to a similar blue shift (55 and 60 nm, respectively) of the emission maximum.	Sulfolobus solfataricus	10074357
1.1.1.1	N249Y	32122	32286	Instead, the presence of a large excess of NAD+ slightly affected the ANS binding to the mSsADH molecule and did not induce a further shift of the emission maximum.	Sulfolobus solfataricus	10074357
1.1.1.1	N249Y	32287	32521	Binding studies yielded Kd values of 51 ( 6 and 6 ( 1 µM for apo and holo SsADH and 11 ( 1 and 14 ( 3 µM for apo and holo mSsADH, respectively, which reflect the higher hydrophobicity of the ANS binding site(s) on the mSsADH molecule.	Sulfolobus solfataricus	10074357
1.1.1.1	N249Y	32901	33032	Inhibition kinetic studies support this observation since ANS does not affect the Km and Vmax values of both ADHs (data not shown).	Sulfolobus solfataricus	10074357
1.1.1.1	N249Y	33073	33293	Thermal denaturation of the wild type and mutant ADH was monitored by activity and fluorescence emission at 480 nm after incubation for 30 min at different temperatures and a protein concentration of 10 µg/mL (Figure 3).	Sulfolobus solfataricus	10074357
1.1.1.1	N249Y	33294	33484	The mutant enzyme seems more thermoresistant than the wild type up to a temperature of 80 °C, after which its activity decreases abruptly, resulting in a transition temperature (3-4 °C) that	Sulfolobus solfataricus	10074357
1.1.1.1	N249Y	33294	33431	The mutant enzyme seems more thermoresistant than the wild type up to a temperature of 80 °C	Sulfolobus solfataricus	10074357
1.1.1.1	N249Y	34170	34268	These data suggest that no important change in charge on the SsADH surface occurred upon mutation.	Sulfolobus solfataricus	10074357
1.1.1.1	N249Y	34557	34604	These effects were not observed for the mSsADH.	Sulfolobus solfataricus	10074357
1.1.1.1	N249Y	34605	34825	However, the addition of a 100-fold molar excess of NADH to the apo mSsADH was needed to obtain a 10% quenching level and the appearance of a large band centered at 462 nm, which is due to free NADH emission (Figure 2D).	Sulfolobus solfataricus	10074357
1.1.1.1	N249Y	35288	35471	The corresponding Arrhenius plots (insets in panels A and B of Figure 4) yield activation energy values of 222 ( 32 and 470 ( 42 kJ/mol for the wild type and mutant ADH, respectively.	Sulfolobus solfataricus	10074357
1.1.1.1	N249Y	35654	35789	∆∆Gq values between the wild type and mutant ADH are maximal at 80 °C, indicating a higher stability of the latter at this temperature.	Sulfolobus solfataricus	10074357
1.1.1.1	N249Y	35790	36023	In addition, activation entropy is higher for the mutant than for the wild type ADH by about 700 J mol-1 K-1, thus reflecting some loosening of the activated complex or changes in polarity which decrease the level of solvent binding.	Sulfolobus solfataricus	10074357
1.1.1.1	N249Y	36024	36195	The marked increase in Ea and, consequently, in activation enthalpy suggests that some intramolecular stabilizing forces could be introduced by the Asn249Tyr substitution.	Sulfolobus solfataricus	10074357
1.1.1.1	N249Y	36069	36195	in activation enthalpy suggests that some intramolecular stabilizing forces could be introduced by the Asn249Tyr substitution.	Sulfolobus solfataricus	10074357
1.1.1.1	N249Y	36106	36195	some intramolecular stabilizing forces could be introduced by the Asn249Tyr substitution.	Sulfolobus solfataricus	10074357
1.1.1.1	N249Y	36661	36841	The replacement of the Asn249 by a Tyr residue leaves the Asn248 residue to precede the aromatic amino acid which is known to correlate with a relatively low deamidation rate (43).	Sulfolobus solfataricus	10074357
1.1.1.1	N249Y	36842	37104	Therefore, greater ammonia development should be expected to occur from the wild type SsADH, with respect to the mutant enzyme, provided that the thermoinactivation conditions adopted here and structural requirements are favorable to a deamidation reaction (43).	Sulfolobus solfataricus	10074357
1.1.1.1	N249Y	37335	37393	The mutant enzyme releases less ammonia than the wild type	Sulfolobus solfataricus	10074357
1.1.1.1	N249Y	37833	38012	Furthermore, the midpoint of the SsADH thermal deactivation and aggregation transition coincide, whereas the mSsADH aggregation transition precedes the deactivation by about 1 °C.	Sulfolobus solfataricus	10074357
1.1.1.1	N249Y	38013	38324	The aggregation is very marked for the mutant ADH at higher protein concentrations, evidently as a consequence of the more extended hydrophobic surface; in fact, at 70 µg/ mL, the aggregation precedes the inactivation of the mutant ADH by about 14 °C, and by only 3 °C that of the wild type (data not reported).	Sulfolobus solfataricus	10074357
1.1.1.1	N249Y	40810	40898	enzyme upon exposure to high temperature as a consequence of the Asn249Tyr substitution.	Sulfolobus solfataricus	10074357
1.1.1.1	N249Y	41925	42056	Both the enzymes turned out to be quite stable at 70 °C and at a concentration of 35 µg/mL in the absence of the chelating agents.	Sulfolobus solfataricus	10074357
1.1.1.1	N249Y	42057	42200	Their addition, at millimolar concentrations, to the incubation mixtures caused the 30% drop in SsADH activity and no effect on that of mSsADH.	Sulfolobus solfataricus	10074357
1.1.1.1	N249Y	42382	42539	The c1/2 values, i.e., the denaturant concentration needed to cause 50% inactivation, are 1.7 and 2.2 M GdmCl for the wild type and mutant ADH, respectively.	Sulfolobus solfataricus	10074357
1.1.1.1	N249Y	42540	42680	However, the denaturation profiles show that SsADH is slightly more resistant than its mutant up to a chaotropic agent concentration of 1 M.	Sulfolobus solfataricus	10074357
1.1.1.1	N249Y	42681	42938	Interestingly, the emitting chromophores in the mSsADH molecule appear to regain some of their hydrophobic environment between 1 and 1.5 M denaturant, after which their solvent exposure parallels that of the wild type enzyme chromophores (Figure 6B, inset).	Sulfolobus solfataricus	10074357
1.1.1.1	N249Y	43280	43430	It is important to note that the wild type ADH activity increases at low denaturant concentrations whereas the mutant enzyme is activated very little.	Sulfolobus solfataricus	10074357
1.1.1.1	N249Y	43649	43938	Random mutagenesis by error-prone PCR and a screening method based on heat resistance and thermophilicity tests proved to be a successful strategy for isolating a mutant of the archaeal ADH endowed with increased activity, and improved thermal resistance with respect to the native enzyme.	Sulfolobus solfataricus	10074357
1.1.1.1	N249Y	43810	43937	a mutant of the archaeal ADH endowed with increased activity, and improved thermal resistance with respect to the native enzyme	Sulfolobus solfataricus	10074357
1.1.1.1	N249Y	43939	44038	The Asn249Tyr substitution alters the environment of both the coenzyme- and substrate-binding site.	Sulfolobus solfataricus	10074357
1.1.1.1	N249Y	44039	44232	The Kd values for NAD+ and NADH increase by 3 orders of magnitude, and this change in coenzyme affinity is higher than that observed in the native SsADH following Cys38 carboxymethylation (23).	Sulfolobus solfataricus	10074357
1.1.1.1	N249Y	44440	44569	Presumably, the Tyr249 sterically and electrostatically contrasts the interaction of the coenzyme molecule with the binding site.	Sulfolobus solfataricus	10074357
1.1.1.1	N249Y	44570	44652	However, the substrate binding is also substantially affected by the substitution.	Sulfolobus solfataricus	10074357
1.1.1.1	N249Y	44653	44846	In fact, the large decreases in the cyclohexanol and 4-methoxybenzaldehyde affinities suggest that the bulky phenolic group sterically disturbs the interactions at the substrate binding pocket.	Sulfolobus solfataricus	10074357
1.1.1.1	N249Y	44847	45015	The increased catalytic activity of the mutant enzyme is due to the faster release of the coenzyme as a direct consequence of the major weakening of the binary complex.	Sulfolobus solfataricus	10074357
1.1.1.1	N249Y	45016	45280	Accordingly, the kinetic isotope effect studies show that the NADH release is rate-limiting for the recombinant SsADH as observed for the native enzyme (23), but that the hydride transfer step partially controls the overall reaction catalyzed by the mutant enzyme.	Sulfolobus solfataricus	10074357
1.1.1.1	N249Y	45281	45721	The activation of mSsADH and Cys38-modified SsADH (23) as well as HLADH mutated at the adenosine moiety binding site (16) or modified at essential amino groups (46, 47) suggests a common criterion as a guide for enhancing the turnover of this class of enzymes, namely, to facilitate the coenzyme release by chemical modification or substitutions which are able to electrostatically and/or sterically…	Sulfolobus solfataricus	10074357
1.1.1.1	N249Y	45722	45846	The tertiary structure of the wild type ADH is not changed substantially upon the mutation as the fluorescence studies show.	Sulfolobus solfataricus	10074357
1.1.1.1	N249Y	47219	47379	SDS-induced equilibrium transition curves for SsADH and mSsADH proved to be similar, with the c1/2 value around 0.13% SDS, after incubation for 60 min at 30 °C.	Sulfolobus solfataricus	10074357
1.1.1.1	N249Y	47380	47516	Moderate surfactant concentrations (0.05% SDS) only activated the wild type enzyme (by 115%) but not the mutant enzyme (data not shown).	Sulfolobus solfataricus	10074357
1.1.1.1	N249Y	47637	47762	However, holo SsADH and holo and apo mutant ADH retained 100% of the initial activity under the same experimental conditions.	Sulfolobus solfataricus	10074357
1.1.1.1	N248Y	47787	47907	The above results suggested that some tightening of the overall structure of SsADH occurred upon Asn248Tyr substitution.	Sulfolobus solfataricus	10074357
1.1.1.1	N248Y	47908	48161	The alternative hypothesis was that the mutant molecule was not activated further as it was already endowed with intrinsic flexibility at the catalytic site, and this contrasts with the higher c1/2 value observed for the deactivation of mSsADH by GdmCl.	Sulfolobus solfataricus	10074357
1.1.1.1	N248Y	48162	48438	The lack of proteolytic cleavage observed after the R-chymotrypsin step adds further evidence that the mutant protein apparently conserves the structural integrity of the wild type ADH, but this evidence is limited to the protease specificity and moderate conditions reaction.	Sulfolobus solfataricus	10074357
1.1.1.1	N248Y	48808	48956	The first loses more than 30% of its activity after 3 h at 50 °C, whereas the mutant enzyme retains 100% of its activity even after longer exposure.	Sulfolobus solfataricus	10074357
1.1.1.1	N248Y	49365	49540	NADH quench the fluorescence emission of the mutant SsADH without any shift and energy transfer, suggesting that only small conformational changes affect the protein emission.	Sulfolobus solfataricus	10074357
1.1.1.1	N248Y	49541	49767	The absence of an energy transfer process in mSsADH, which is so large in the SsADH, can be due to an unfavorable orientation of the NADH molecule for energy transfer and/or to a slight increase of the donor-acceptor distance.	Sulfolobus solfataricus	10074357
1.1.1.1	N248Y	49768	49919	Furthermore, NADH fluorescence is enhanced and its emission maximum blue shifted on binding to SsADH, but in the presence of mSsADH it does not change.	Sulfolobus solfataricus	10074357
1.1.1.1	N248Y	49920	50264	This drastic decrease in the relative quantum yield of the flexible NADH molecule may be due to the increased number of deactivating collisions with solvent molecules as well as to limited possibilities for internal conversion as a consequence of a reduced number of points of attachment to some elements of the coenzyme binding structure (51).	Sulfolobus solfataricus	10074357
1.1.1.1	N248Y	50265	50411	On the other hand, the mutant enzyme binds the fluorescent probe, ANS, very strongly presumably at the same sites present on the wild type enzyme.	Sulfolobus solfataricus	10074357
1.1.1.1	N248Y	50412	50660	A decrease in solvent polarity and, to some extent, an increase in rigidity of the local environment have been demonstrated to increase the quantum yield and decrease the wavelength of emission of amino-substituted naphthalene derivatives (41, 48).	Sulfolobus solfataricus	10074357
1.1.1.1	N248Y	50661	50798	However, there is indirect evidence that the region which accepts the ANS molecule on both the ADHs is prevalently hydrophobic in nature.	Sulfolobus solfataricus	10074357
1.1.1.1	N248Y	50799	51015	SsADH at a relatively high concentration precipitates in the presence of coenzyme, at room temperature, and the apo form of mSsADH gives a faint precipitate at relatively low concentrations and elevated temperatures.	Sulfolobus solfataricus	10074357
1.1.1.1	N249Y	51016	51315	The substitution at the coenzyme binding domain of the Asn249 with a tyrosine residue has affected not only the catalysis mechanism but also the structural stability of the archaeal ADH, improving its resistance to heat, denaturants, and proteases, without dramatic changes in the overall structure.	Sulfolobus solfataricus	10074357
1.1.1.1	N249Y	51469	51811	However, it is evident that the Asn249 plays an important role in the mechanism of irreversible thermal denaturation of SsADH, and that its substitution with a non-heat degradation susceptible residue has produced not only the effect of reducing the deamidation process but also the effect of increasing the rigidity of the molecular edifice.	Sulfolobus solfataricus	10074357
1.1.1.1	N249Y	51600	51737	that its substitution with a non-heat degradation susceptible residue has produced not only the effect of reducing the deamidation proces	Sulfolobus solfataricus	10074357
1.1.1.1	N249Y	51600	51810	that its substitution with a non-heat degradation susceptible residue has produced not only the effect of reducing the deamidation process but also the effect of increasing the rigidity of the molecular edifice	Sulfolobus solfataricus	10074357
1.1.1.1	N249Y	51812	52039	A plausible hypothesis concerning the latter point is that the Tyr residue, which is more bulky and less polar than the Asn residue, may have occupied the cavity left by the latter, fitting more tightly than the parent residue.	Sulfolobus solfataricus	10074357
1.1.1.1	N249Y	52040	52123	The tightening of residues in cavities has been correlated with stabilization (52).	Sulfolobus solfataricus	10074357
1.1.1.1	D80Y	52124	52319	For example, the role of Asp80Tyr substitution in stabilizing kanamicin nucleotidyltransferase has been found to be correlated with the hydrophobicity of the residue in the protein interior (53).	Sulfolobus solfataricus	10074357
1.1.1.1	N249Y	52887	53092	Although the increase in helicity for mSsADH is slight and depends on the limiting sensitivity of the CD measurement and evaluation errors (55), it could also be linked to the observed thermostabilization.	Sulfolobus solfataricus	10074357
1.1.1.1	N249Y	53093	53196	Moreover, the possibility of interaction of charged Tyr249 with the RE-helix dipole cannot be excluded.	Sulfolobus solfataricus	10074357
1.1.1.1	N249Y	53197	53493	The coincidence of the fluorescence transitions for both the ADHs and the shift of the guanidine-dependent deactivation for the mutant enzyme to higher denaturant concentrations (Figure 6) suggest some stabilization related to catalysis, and this most likely involves the coenzyme binding domain.	Sulfolobus solfataricus	10074357
1.1.1.1	N249Y	53647	53976	Proteolysis experiments highlight two important features, namely, the highly limited susceptibility of SsADH to proteolysis, which reflects the considerable structural rigidity achieved by this archaeal protein for functioning at elevated temperatures, and the further tightening of the overall structure induced by the mutation.	Sulfolobus solfataricus	10074357
1.1.1.1	N249Y	53977	54085	In addition, R-chymotrypsin, which is endowed with different substrate specificity, is not active on mSsADH.	Sulfolobus solfataricus	10074357
1.1.1.1	N249Y	54085	54248	Therefore, it is the decreased flexibility rather than the changes in loop exposure which determines the increased protease resistance shown by the mutant enzyme.	Sulfolobus solfataricus	10074357
1.1.1.1	N249Y	54359	54595	Data from thermoinactivation performed in the absence and presence of chelating agents add further evidence that the structural tightening achieved by the mutant ADH extends to the whole molecule, and is not limited to specific regions.	Sulfolobus solfataricus	10074357
1.1.1.1	E97C	55388	55578	Interestingly, the latter was replaced by a cysteine residue (33) to restore the four canonical cysteines that contribute to the structural zinc-binding motif present in all other ADHs (59).	Sulfolobus solfataricus	10074357
1.1.1.1	E97C	55579	55801	The Glu97Cys mutant proved to be equally active but less thermostable than native SsADH, showing that at least part of the SsADH thermostability is due to the presence of the glutamate in its structural metal binding site.	Sulfolobus solfataricus	10074357
1.1.1.1	E97C	55802	55957	It is evident that the replacement of Cys with Glu represents a significant achievement in the evolutionary adaptation of SsADH to thermophilic conditions.	Sulfolobus solfataricus	10074357
1.1.1.1	N249Y	56340	56635	Activation and Stabilization in Asn249Tyr SsADH As far as the influence of Asn249Tyr substitution on the zinc tightening is concerned, we hypothesize that long-range effects are involved, presumably across hydrogen bond networks or electrostatically through space within the protein scaffolding.	Sulfolobus solfataricus	10074357
1.1.1.1	N249Y	56636	56757	It has been suggested (60) that making a protein surface more negatively charged results in a stronger metalbinding site.	Sulfolobus solfataricus	10074357
1.1.1.1	N249Y	56758	56897	Fluorescence and electrophoresis data indicate no apparent change in the charge on the mSsADH surface with respect to the wild type enzyme.	Sulfolobus solfataricus	10074357
1.1.1.1	N249Y	56898	57218	Therefore, it is not unreasonable to assume that the strengthening of structural zinc binding in mSsADH is mainly related to hydrogen bond networks involving the metal ligands, and that such interactions contribute greatly to the increased activation enthalpy associated with the thermoinactivation of the mutant enzyme.	Sulfolobus solfataricus	10074357
1.1.1.1	N249Y	57219	57414	This large increase in enthalpy is, however, compensated by an entropy gain, thus resulting in a free energy value which is somewhat higher in the mutant compared to that in the wild type enzyme.	Sulfolobus solfataricus	10074357
1.1.1.1	N249Y	57415	57577	In this context, it is evident that the mutation has increased the kinetic thermal stability of SsADH by raising the activation barrier against thermal unfolding.	Sulfolobus solfataricus	10074357
1.1.1.1	N249Y	57759	58116	The large enthalpy of mSsADH renders its turnover more temperature-dependent, as the thermophilicity curve shows, while the entropy gain indicates that either less solvation accompanies the activated complex formation or the enzyme molecule assumes a somewhat less tight conformation in forming the ternary complex with respect to the wild type enzyme (34).	Sulfolobus solfataricus	10074357
1.1.1.1	N249Y	58703	58825	A single semiconservative substitution at the coenzyme binding domain has shifted this balance slightly toward the former,	Sulfolobus solfataricus	10074357
1.1.1.1	N249Y	58703	58874	A single semiconservative substitution at the coenzyme binding domain has shifted this balance slightly toward the former, resulting in greater thermal resistance without	Sulfolobus solfataricus	10074357
1.1.1.1	N249Y	58703	58967	A single semiconservative substitution at the coenzyme binding domain has shifted this balance slightly toward the former, resulting in greater thermal resistance without any detriment to the specific activity of the enzyme, which in fact proves to be more active.	Sulfolobus solfataricus	10074357
1.1.1.1	N249Y	58968	59115	This study serves as a good example of how it is possible to improve both the stability and activity of a protein, even with the same substitution.	Sulfolobus solfataricus	10074357
1.1.5.2	E277G	749	844	The substitution of Glu277 residue with Gly resulted in a decrease in the K m value for glucose	Acinetobacter calcoaceticus	10544015
1.1.5.2	E277G	849	923	altered the substrate speciﬁcity proﬁle, compared with the wildtype enzyme	Acinetobacter calcoaceticus	10544015
1.1.5.2	D275E	1096	1179	Asp275Glu, Asp276Glu and also Glu277Gly showed drastic decreases in EDTA tolerance	Acinetobacter calcoaceticus	10544015
1.1.5.2	D276E	1108	1179	Asp276Glu and also Glu277Gly showed drastic decreases in EDTA tolerance	Acinetobacter calcoaceticus	10544015
1.1.5.2	E277G	1127	1179	Glu277Gly showed drastic decreases in EDTA tolerance	Acinetobacter calcoaceticus	10544015
1.1.5.2	E277A	1345	1505	Glu277 substituted by Ala, Val, Asp, Asn, His, Gln, or to Lys, was constructed and they all showed decreased K m values and altered substrate speciﬁcity proﬁles	Acinetobacter calcoaceticus	10544015
1.1.5.2	E277D	1345	1505	Glu277 substituted by Ala, Val, Asp, Asn, His, Gln, or to Lys, was constructed and they all showed decreased K m values and altered substrate speciﬁcity proﬁles	Acinetobacter calcoaceticus	10544015
1.1.5.2	E277V	1345	1505	Glu277 substituted by Ala, Val, Asp, Asn, His, Gln, or to Lys, was constructed and they all showed decreased K m values and altered substrate speciﬁcity proﬁles	Acinetobacter calcoaceticus	10544015
1.1.5.2	E277H	1345	1505	Glu277 substituted by Ala, Val, Asp, Asn, His, Gln, or to Lys, was constructed and they all showed decreased K m values and altered substrate speciﬁcity proﬁles	Acinetobacter calcoaceticus	10544015
1.1.5.2	E277N	1345	1505	Glu277 substituted by Ala, Val, Asp, Asn, His, Gln, or to Lys, was constructed and they all showed decreased K m values and altered substrate speciﬁcity proﬁles	Acinetobacter calcoaceticus	10544015
1.1.5.2	E277K	1345	1505	Glu277 substituted by Ala, Val, Asp, Asn, His, Gln, or to Lys, was constructed and they all showed decreased K m values and altered substrate speciﬁcity proﬁles	Acinetobacter calcoaceticus	10544015
1.1.5.2	E277Q	1345	1505	Glu277 substituted by Ala, Val, Asp, Asn, His, Gln, or to Lys, was constructed and they all showed decreased K m values and altered substrate speciﬁcity proﬁles	Acinetobacter calcoaceticus	10544015
1.1.5.2	E277K	1519	1587	Glu277Lys showed similar thermal stability with the wild-type enzyme	Acinetobacter calcoaceticus	10544015
1.1.5.2	E277K	1589	1639	but its catalytic efﬁciency increased signiﬁcantly	Acinetobacter calcoaceticus	10544015
1.1.5.2	T71A/K264E/L317S/T331A/R407L/S415G/K455I/E277G	3753	3794	No.87 mutant showed a decreased K m value	Acinetobacter calcoaceticus	10544015
1.1.5.2	T71A/K264E/L317S/T331A/R407L/S415G/K455I/E277G	3804	3887	decreased EDTA tolerance and thermal stability compared with those of the wild type	Acinetobacter calcoaceticus	10544015
1.1.5.2	E277G	4052	4126	found that Glu277Gly showed the similar properties to the No. 87 mutation.	Acinetobacter calcoaceticus	10544015
1.1.5.2	T71A/K264E/L317S/T331A/R407L/S415G/K455I/E277G	9446	9508	No. 87 showed signiﬁcant decrease in the K m value for glucose	Acinetobacter calcoaceticus	10544015
1.1.5.2	T71A/K264E/L317S/T331A/R407L/S415G/K455I/E277G	9538	9590	substrate speciﬁcity proﬁle for No. 87 was different	Acinetobacter calcoaceticus	10544015
1.1.5.2	T71A/K264E/L317S/T331A/R407L/S415G/K455I/E277G	9637	9847	showed the altered substrate speciﬁcity toward 2-deoxy-D-glucose, mannose, allose, galactose and for xylose had up to a 2 to 3-fold increase in the relative activity against glucose, compared with the wild-type	Acinetobacter calcoaceticus	10544015
1.1.5.2	T71A/K264E/L317S/T331A/R407L/S415G/K455I/E277G	9933	10031	No. 87 mutation also resulted in the decrease in the EDTA tolerance (Fig. 2) and thermal stability	Acinetobacter calcoaceticus	10544015
1.1.5.2	T71A/K264E/L317S/T331A/R407L/S415G/K455I/E277G	9933	10000	No. 87 mutation also resulted in the decrease in the EDTA tolerance	Acinetobacter calcoaceticus	10544015
1.1.5.2	E277G	10221	10273	Glu277Gly also showed a decreased K m value (0.3 mM)	Acinetobacter calcoaceticus	10544015
1.1.5.2	E277G	10280	10325	similar substrate speciﬁcity proﬁle as No. 87	Acinetobacter calcoaceticus	10544015
1.1.5.2	E277G	10327	10415	Glu277Gly also showed a signiﬁcant decrease in both EDTA tolerance and thermal stability	Acinetobacter calcoaceticus	10544015
1.1.5.2	NA	10632	10674	there was also a decrease in the K m value	Acinetobacter calcoaceticus	10544015
1.1.5.2	NA	10680	10762	this mutation did not have an impact on the alteration in the substrate speciﬁcity	Acinetobacter calcoaceticus	10544015
1.1.5.2	D275E	10774	10850	Asp275Glu and Asp276Glu resulted in a drastic decrease in the EDTA tolerance	Acinetobacter calcoaceticus	10544015
1.1.5.2	D275E	10774	10874	Asp275Glu and Asp276Glu resulted in a drastic decrease in the EDTA tolerance (Fig. 2) and a decrease	Acinetobacter calcoaceticus	10544015
1.1.5.2	D276E	10774	10874	Asp275Glu and Asp276Glu resulted in a drastic decrease in the EDTA tolerance (Fig. 2) and a decrease	Acinetobacter calcoaceticus	10544015
1.1.5.2	D276E	10788	10851	Asp276Glu resulted in a drastic decrease in the EDTA tolerance	Acinetobacter calcoaceticus	10544015
1.1.5.2	I278F	12129	12270	The Ile278Phe substitution resulted in an increase in the thermal stability (Table 1) but did not have as much of an effect on EDTA tolerance	Acinetobacter calcoaceticus	10544015
1.1.5.2	I278F	12129	12204	The Ile278Phe substitution resulted in an increase in the thermal stability	Acinetobacter calcoaceticus	10544015
1.1.5.2	N279H	12279	12305	Asn279His substitution did	Acinetobacter calcoaceticus	10544015
1.1.5.2	E277D	12495	12623	All the Glu277 variants showed decreased K m values for glucose and altered substrate speciﬁcity proﬁle compared with wild-type	Acinetobacter calcoaceticus	10544015
1.1.5.2	E277V	12495	12623	All the Glu277 variants showed decreased K m values for glucose and altered substrate speciﬁcity proﬁle compared with wild-type	Acinetobacter calcoaceticus	10544015
1.1.5.2	E277N	12495	12623	All the Glu277 variants showed decreased K m values for glucose and altered substrate speciﬁcity proﬁle compared with wild-type	Acinetobacter calcoaceticus	10544015
1.1.5.2	E277D	12495	12558	All the Glu277 variants showed decreased K m values for glucose	Acinetobacter calcoaceticus	10544015
1.1.5.2	E277V	12495	12558	All the Glu277 variants showed decreased K m values for glucose	Acinetobacter calcoaceticus	10544015
1.1.5.2	E277A	12495	12558	All the Glu277 variants showed decreased K m values for glucose	Acinetobacter calcoaceticus	10544015
1.1.5.2	E277A	12495	12623	All the Glu277 variants showed decreased K m values for glucose and altered substrate speciﬁcity proﬁle compared with wild-type	Acinetobacter calcoaceticus	10544015
1.1.5.2	E277H	12495	12622	All the Glu277 variants showed decreased K m values for glucose and altered substrate speciﬁcity proﬁle compared with wild-type	Acinetobacter calcoaceticus	10544015
1.1.5.2	E277Q	12495	12622	All the Glu277 variants showed decreased K m values for glucose and altered substrate speciﬁcity proﬁle compared with wild-type	Acinetobacter calcoaceticus	10544015
1.1.5.2	E277K	12495	12622	All the Glu277 variants showed decreased K m values for glucose and altered substrate speciﬁcity proﬁle compared with wild-type	Acinetobacter calcoaceticus	10544015
1.1.5.2	E277K	12495	12558	All the Glu277 variants showed decreased K m values for glucose	Acinetobacter calcoaceticus	10544015
1.1.5.2	E277Q	12495	12558	All the Glu277 variants showed decreased K m values for glucose	Acinetobacter calcoaceticus	10544015
1.1.5.2	E277H	12495	12558	All the Glu277 variants showed decreased K m values for glucose	Acinetobacter calcoaceticus	10544015
1.1.5.2	E277N	12495	12558	All the Glu277 variants showed decreased K m values for glucose	Acinetobacter calcoaceticus	10544015
1.1.5.2	E277H	12796	12874	all of the Glu277 variants showed similar EDTA tolerance to wild-type PQQGDH-B	Acinetobacter calcoaceticus	10544015
1.1.5.2	E277N	12796	12874	all of the Glu277 variants showed similar EDTA tolerance to wild-type PQQGDH-B	Acinetobacter calcoaceticus	10544015
1.1.5.2	E277A	12796	12874	all of the Glu277 variants showed similar EDTA tolerance to wild-type PQQGDH-B	Acinetobacter calcoaceticus	10544015
1.1.5.2	E277D	12796	12874	all of the Glu277 variants showed similar EDTA tolerance to wild-type PQQGDH-B	Acinetobacter calcoaceticus	10544015
1.1.5.2	E277K	12796	12874	all of the Glu277 variants showed similar EDTA tolerance to wild-type PQQGDH-B	Acinetobacter calcoaceticus	10544015
1.1.5.2	E277V	12796	12874	all of the Glu277 variants showed similar EDTA tolerance to wild-type PQQGDH-B	Acinetobacter calcoaceticus	10544015
1.1.5.2	E277G	12876	12952	The thermal stability for Glu277 variants was less than 20% of the wild-type	Acinetobacter calcoaceticus	10544015
1.1.5.2	E277V	12876	12952	The thermal stability for Glu277 variants was less than 20% of the wild-type	Acinetobacter calcoaceticus	10544015
1.1.5.2	E277A	12876	12952	The thermal stability for Glu277 variants was less than 20% of the wild-type	Acinetobacter calcoaceticus	10544015
1.1.5.2	E277D	12876	12952	The thermal stability for Glu277 variants was less than 20% of the wild-type	Acinetobacter calcoaceticus	10544015
1.1.5.2	E277K	12876	12969	The thermal stability for Glu277 variants was less than 20% of the wild-type except Glu277Lys	Acinetobacter calcoaceticus	10544015
1.1.5.2	E277N	12876	12952	The thermal stability for Glu277 variants was less than 20% of the wild-type	Acinetobacter calcoaceticus	10544015
1.1.5.2	E277K	12971	13037	Considering that Glu277Lys had a relatively high thermal stability	Acinetobacter calcoaceticus	10544015
1.1.5.2	E277N	13056	13108	the other Glu277 variants were very unstable enzymes	Acinetobacter calcoaceticus	10544015
1.1.5.2	E277A	13056	13108	the other Glu277 variants were very unstable enzymes	Acinetobacter calcoaceticus	10544015
1.1.5.2	E277V	13056	13108	the other Glu277 variants were very unstable enzymes	Acinetobacter calcoaceticus	10544015
1.1.5.2	E277D	13056	13108	the other Glu277 variants were very unstable enzymes	Acinetobacter calcoaceticus	10544015
1.1.5.2	E277N	13057	13108	he other Glu277 variants were very unstable enzymes	Acinetobacter calcoaceticus	10544015
1.1.5.2	E277K	13312	13417	The K m value for glucose of puriﬁed Glu277Lys was 8.8 mM and was about 40% of that of wild-type PQQGDH-B	Acinetobacter calcoaceticus	10544015
1.1.5.2	E277K	13419	13489	The decrease in the K m value was also observed for another substrate,	Acinetobacter calcoaceticus	10544015
1.1.5.2	E277K	13667	13728	the K m values for mannose and for galactose were not altered	Acinetobacter calcoaceticus	10544015
1.1.5.2	E277K	13811	13901	Glu277Lys showed the highest speciﬁc activity for allose (5450 U mg Ϫ1), the secondhighest	Acinetobacter calcoaceticus	10544015
1.1.5.2	E277K	14024	14140	the catalytic efﬁciency (k cat/K m) of Glu277Lys, 349 s Ϫ1mM Ϫ1, was about three-fold higher than that of wild type	Acinetobacter calcoaceticus	10544015
1.1.5.2	E277K	14425	14485	the constructed Glu277 variants showed decreased K m values	Acinetobacter calcoaceticus	10544015
1.1.5.2	E277K	14425	14524	the constructed Glu277 variants showed decreased K m values and altered substrate speciﬁcity proﬁle	Acinetobacter calcoaceticus	10544015
1.1.5.2	E277N	14425	14525	the constructed Glu277 variants showed decreased K m values and altered substrate speciﬁcity proﬁles	Acinetobacter calcoaceticus	10544015
1.1.5.2	D277E	14425	14525	the constructed Glu277 variants showed decreased K m values and altered substrate speciﬁcity proﬁles	Acinetobacter calcoaceticus	10544015
1.1.5.2	T71A/K264E/L317S/T331A/R407L/S415G/K455I/E277G	14627	14779	the No. 87 mutant, as well as Glu277Gly, Asp275Glu and Asp276Glu, did not show EDTA tolerance, and were readily inactivated in the presence of 5 mM EDTA	Acinetobacter calcoaceticus	10544015
1.1.5.2	E277G	14657	14779	Glu277Gly, Asp275Glu and Asp276Glu, did not show EDTA tolerance, and were readily inactivated in the presence of 5 mM EDTA	Acinetobacter calcoaceticus	10544015
1.1.5.2	D275E	14668	14779	Asp275Glu and Asp276Glu, did not show EDTA tolerance, and were readily inactivated in the presence of 5 mM EDTA	Acinetobacter calcoaceticus	10544015
1.1.5.2	D277E	14682	14779	Asp276Glu, did not show EDTA tolerance, and were readily inactivated in the presence of 5 mM EDTA	Acinetobacter calcoaceticus	10544015
1.1.5.2	E277G	14995	15080	the mutation at Glu277 signiﬁcantly affected in the catalytic properties of PQQGDH-B,	Acinetobacter calcoaceticus	10544015
1.1.5.2	E277K	15205	15292	Glu277Lys showed that this mutation resulted in the increase in the catalytic efﬁciency	Acinetobacter calcoaceticus	10544015
1.1.5.2	E277K	15366	15447	the catalytic efﬁciency for all the substrate tested here signiﬁcantly increased.	Acinetobacter calcoaceticus	10544015
1.1.5.2	E277K	15562	15605	Glu277Lys showed increased speciﬁc activity	Acinetobacter calcoaceticus	10544015
1.1.5.2	E277K	15562	15722	Glu277Lys showed increased speciﬁc activity with a low K m value (Table 2), and also retained similar EDTA tolerance and thermal stability as wild-type PQQGDH-B	Acinetobacter calcoaceticus	10544015
1.1.5.2	E277K	15562	15627	Glu277Lys showed increased speciﬁc activity with a low K m value	Acinetobacter calcoaceticus	10544015
1.1.99.31	R277K	1016	1085	kcat for the charge-conserved mutation, R277K, was only 4-fold lower	Pseudomonas putida	10955993
1.1.99.31	R277K	1097	1132	but its Km value was 40-fold lower	Pseudomonas putida	10955993
1.1.99.31	R277G	1147	1210	kcats for R277G, R277H, and R277L were 400-1000-fold lower than	Pseudomonas putida	10955993
1.1.99.31	R277G	1157	1274	R277G, R277H, and R277L were 400-1000-fold lower than for wt-MDH and Km values were 5-15-fold lower compared to R277K	Pseudomonas putida	10955993
1.1.99.31	R277H	1164	1221	R277H, and R277L were 400-1000-fold lower than for wt-MDH	Pseudomonas putida	10955993
1.1.99.31	R277L	1175	1221	R277L were 400-1000-fold lower than for wt-MDH	Pseudomonas putida	10955993
1.1.99.31	R277L	1226	1274	Km values were 5-15-fold lower compared to R277K	Pseudomonas putida	10955993
1.1.99.31	R277H	1226	1274	Km values were 5-15-fold lower compared to R277K	Pseudomonas putida	10955993
1.1.99.31	R277K	1276	1381	The Kds for negatively charged competitive inhibitors were relatively unaffected in all four R277 mutants	Pseudomonas putida	10955993
1.1.99.31	R277G	1276	1381	The Kds for negatively charged competitive inhibitors were relatively unaffected in all four R277 mutants	Pseudomonas putida	10955993
1.1.99.31	R277H	1276	1381	The Kds for negatively charged competitive inhibitors were relatively unaffected in all four R277 mutants	Pseudomonas putida	10955993
1.1.99.31	R277L	1276	1381	The Kds for negatively charged competitive inhibitors were relatively unaffected in all four R277 mutants	Pseudomonas putida	10955993
1.1.99.31	R277G	1387	1473	kcat for R277G could be enhanced by the addition of exogenous guanidines or imidazoles	Pseudomonas putida	10955993
1.1.99.31	R277G	1396	1528	R277G could be enhanced by the addition of exogenous guanidines or imidazoles; the maximum rescued kcat was ∼70% of the wt-MDH value	Pseudomonas putida	10955993
1.1.99.31	R376K	5109	5253	R376K in flavocytochrome b2, R293K in lactate monooxygenase and R268K in lactate oxidase) have resulted in enzymes with extremely low activities	Pseudomonas putida	10955993
1.1.99.31	R293K	5138	5253	R293K in lactate monooxygenase and R268K in lactate oxidase) have resulted in enzymes with extremely low activities	Pseudomonas putida	10955993
1.1.99.31	R268K	5173	5253	R268K in lactate oxidase) have resulted in enzymes with extremely low activities	Pseudomonas putida	10955993
1.1.99.31	R277G	6077	6129	R277G, R277H, and R277L were observed to be unstable	Pseudomonas putida	10955993
1.1.99.31	R277G	6077	6153	R277G, R277H, and R277L were observed to be unstable and rapidly inactivated	Pseudomonas putida	10955993
1.1.99.31	R277H	6084	6129	R277H, and R277L were observed to be unstable	Pseudomonas putida	10955993
1.1.99.31	R277H	6084	6153	R277H, and R277L were observed to be unstable and rapidly inactivated	Pseudomonas putida	10955993
1.1.99.31	R277L	6095	6153	R277L were observed to be unstable and rapidly inactivated	Pseudomonas putida	10955993
1.1.99.31	R277L	6095	6129	R277L were observed to be unstable	Pseudomonas putida	10955993
1.1.99.31	R277G	6836	6882	R277G, R277L, and R277H were active and stable	Pseudomonas putida	10955993
1.1.99.31	R277G	6836	6871	R277G, R277L, and R277H were active	Pseudomonas putida	10955993
1.1.99.31	R277L	6843	6882	R277L, and R277H were active and stable	Pseudomonas putida	10955993
1.1.99.31	R277L	6843	6871	R277L, and R277H were active	Pseudomonas putida	10955993
1.1.99.31	R277H	6854	6882	R277H were active and stable	Pseudomonas putida	10955993
1.1.99.31	R277H	6854	6871	R277H were active	Pseudomonas putida	10955993
1.1.99.31	R277K	6940	7003	R277K were active when purified in the presence of Triton X-100	Pseudomonas putida	10955993
1.1.99.31	R277K	7127	7172	kcat increased and the Km decreased for R277K	Pseudomonas putida	10955993
1.1.99.31	R277K	7146	7172	the Km decreased for R277K	Pseudomonas putida	10955993
1.1.99.31	R277K	9130	9168	conservative mutation R277K was active	Pseudomonas putida	10955993
1.1.99.31	R277G	9174	9205	R277G and R277L had no activity	Pseudomonas putida	10955993
1.1.99.31	R277L	9184	9205	R277L had no activity	Pseudomonas putida	10955993
1.1.99.31	NA	9211	9344	R277 mutants, especially the ones with neutral side chains, became inactivated to various extents during purification of the proteins	Pseudomonas putida	10955993
1.1.99.31	NA	9352	9437	due to the low activities and the instability of the mutants of this arginine residue	Pseudomonas putida	10955993
1.1.99.31	NA	9382	9437	the instability of the mutants of this arginine residue	Pseudomonas putida	10955993
1.1.99.31	NA	10125	10173	that mutations of R277 lead to unstable proteins	Pseudomonas putida	10955993
1.1.99.31	R277K	10188	10243	R277K, R277G, R277L, and R277H were generated in stable	Pseudomonas putida	10955993
1.1.99.31	R277K	10188	10254	R277K, R277G, R277L, and R277H were generated in stable and active	Pseudomonas putida	10955993
1.1.99.31	R277G	10195	10243	R277G, R277L, and R277H were generated in stable	Pseudomonas putida	10955993
1.1.99.31	R277G	10195	10254	R277G, R277L, and R277H were generated in stable and active	Pseudomonas putida	10955993
1.1.99.31	R277L	10202	10243	R277L, and R277H were generated in stable	Pseudomonas putida	10955993
1.1.99.31	R277L	10202	10254	R277L, and R277H were generated in stable and active	Pseudomonas putida	10955993
1.1.99.31	R277H	10213	10243	R277H were generated in stable	Pseudomonas putida	10955993
1.1.99.31	R277H	10213	10254	R277H were generated in stable and active	Pseudomonas putida	10955993
1.1.99.31	R277G	11793	11921	R277G (in the absence of 1-methylguanidine), R277H, and R277L was only measured through spectral titrations due to the low kcats	Pseudomonas putida	10955993
1.1.99.31	R277G	11793	11958	R277G (in the absence of 1-methylguanidine), R277H, and R277L was only measured through spectral titrations due to the low kcats and high Kms of these mutant enzymes	Pseudomonas putida	10955993
1.1.99.31	R277H	11838	11958	R277H, and R277L was only measured through spectral titrations due to the low kcats and high Kms of these mutant enzymes	Pseudomonas putida	10955993
1.1.99.31	R277L	11849	11921	R277L was only measured through spectral titrations due to the low kcats	Pseudomonas putida	10955993
1.1.99.31	R277L	11926	11958	high Kms of these mutant enzymes	Pseudomonas putida	10955993
1.1.99.31	R277G	12006	12024	low kcat for R277G	Pseudomonas putida	10955993
1.1.99.31	R277K	12625	12732	High concentrations of guanidine hydrochloride, up to 0.4 M, did not affect the activity of wt-MDH or R277K	Pseudomonas putida	10955993
1.1.99.31	R277G	12743	12817	guanidine hydrochloride at concentrations >0.1 M was deleterious for R277G	Pseudomonas putida	10955993
1.1.99.31	R277K	14129	14214	R277K enzyme, when purified in the presence of the detergent Triton X-100, was active	Pseudomonas putida	10955993
1.1.99.31	R277K	14225	14272	its kcat/Km was 1000-fold lower than the wt-MDH	Pseudomonas putida	10955993
1.1.99.31	R277K	14309	14449	R277K mutant, using nonhistidyl tagged protein and a longer purification protocol, yielded an enzyme with even lower kcat and kcat/Km values	Pseudomonas putida	10955993
1.1.99.31	R277K	14520	14552	a highly stable and active R277K	Pseudomonas putida	10955993
1.1.99.31	R277K	14540	14552	active R277K	Pseudomonas putida	10955993
1.1.99.31	R277K	14547	14602	R277K mutant enzyme with a kcat/Km only 135-fold lower	Pseudomonas putida	10955993
1.1.99.31	R277L	14771	14815	R277L, R277G, and R277H were rather unstable	Pseudomonas putida	10955993
1.1.99.31	R277G	14778	14815	R277G, and R277H were rather unstable	Pseudomonas putida	10955993
1.1.99.31	R277H	14789	14815	R277H were rather unstable	Pseudomonas putida	10955993
1.1.99.31	R277G	14922	14951	They were completely inactive	Pseudomonas putida	10955993
1.1.99.31	R277L	14922	14951	They were completely inactive	Pseudomonas putida	10955993
1.1.99.31	R277H	14922	14951	They were completely inactive	Pseudomonas putida	10955993
1.1.99.31	R277G	15051	15112	Since R277G is highly active in the presence of rescue agents	Pseudomonas putida	10955993
1.1.99.31	R277G	15146	15218	the loss in activity could be followed during the purification procedure	Pseudomonas putida	10955993
1.1.99.31	NA	16114	16175	mutant enzymes purified by this method were stable and active	Pseudomonas putida	10955993
1.1.99.31	R277G	17042	17114	effect of the rescue agent on the apparent Km for (S)mandelate for R277G	Pseudomonas putida	10955993
1.1.99.31	R277K	19759	19904	The rate of reactivity toward oxygen was unaffected in all four R277 mutant proteins as measured by hydrogen peroxide formation in aerobic buffer	Pseudomonas putida	10955993
1.1.99.31	R277L	19759	19905	The rate of reactivity toward oxygen was unaffected in all four R277 mutant proteins as measured by hydrogen peroxide formation in aerobic buffers	Pseudomonas putida	10955993
1.1.99.31	R277H	19759	19905	The rate of reactivity toward oxygen was unaffected in all four R277 mutant proteins as measured by hydrogen peroxide formation in aerobic buffers	Pseudomonas putida	10955993
1.1.99.31	R277G	19759	19905	The rate of reactivity toward oxygen was unaffected in all four R277 mutant proteins as measured by hydrogen peroxide formation in aerobic buffers	Pseudomonas putida	10955993
1.1.99.31	R277K	19907	19971	R277K was completely reduced by (S)-mandelate in aerobic buffers	Pseudomonas putida	10955993
1.1.99.31	R277G	19973	20050	R277G, R277L, and R277H could only be partly reduced under aerobic conditions	Pseudomonas putida	10955993
1.1.99.31	R277L	19980	20050	R277L, and R277H could only be partly reduced under aerobic conditions	Pseudomonas putida	10955993
1.1.99.31	R277H	19991	20050	R277H could only be partly reduced under aerobic conditions	Pseudomonas putida	10955993
1.1.99.31	R277G	20319	20396	a fully reduced spectrum was obtained for R277G even under aerobic conditions	Pseudomonas putida	10955993
1.1.99.31	R277H	20430	20472	did not affect the spectra of either R277H	Pseudomonas putida	10955993
1.1.99.31	R277L	20430	20481	did not affect the spectra of either R277H or R277L	Pseudomonas putida	10955993
1.1.99.31	R277K	20541	20584	R277K, R277H, R277G, and R277L, were active	Pseudomonas putida	10955993
1.1.99.31	R277H	20548	20585	R277H, R277G, and R277L, were active	Pseudomonas putida	10955993
1.1.99.31	R277G	20555	20585	R277G, and R277L, were active	Pseudomonas putida	10955993
1.1.99.31	R277L	20566	20585	R277L, were active	Pseudomonas putida	10955993
1.1.99.31	R277K	20783	20928	R277K, was a fairly competent enzyme, with a kcat that was only 4-fold lower compared to wt-MDH; however, surprisingly, its Km was 40-fold higher	Pseudomonas putida	10955993
1.1.99.31	R277K	20783	20868	R277K, was a fairly competent enzyme, with a kcat that was only 4-fold lower compared	Pseudomonas putida	10955993
1.1.99.31	R277K	22089	22160	Dkcat/Km also increased from 3.0 ( 0.3 for wtMDH to 5.1 ( 0.4 for R277K	Pseudomonas putida	10955993
1.1.99.31	R277K	22338	22397	No activity was detected with these hydroxy acids for R277K	Pseudomonas putida	10955993
1.1.99.31	R277K	22392	22428	R277K, probably due to very high Kms	Pseudomonas putida	10955993
1.1.99.31	R277L	22652	22776	residue at position 277 was replaced by a neutral residue (glycine, histidine, or leucine), the kcat decreased 400-1000-fold	Pseudomonas putida	10955993
1.1.99.31	R277H	22652	22776	residue at position 277 was replaced by a neutral residue (glycine, histidine, or leucine), the kcat decreased 400-1000-fold	Pseudomonas putida	10955993
1.1.99.31	R277G	22652	22776	residue at position 277 was replaced by a neutral residue (glycine, histidine, or leucine), the kcat decreased 400-1000-fold	Pseudomonas putida	10955993
1.1.99.31	R277L	22885	22957	The Km increased 5-15-fold compared to the value for the R277K mutation	Pseudomonas putida	10955993
1.1.99.31	R277G	22885	22957	The Km increased 5-15-fold compared to the value for the R277K mutation	Pseudomonas putida	10955993
1.1.99.31	R277H	22885	22957	The Km increased 5-15-fold compared to the value for the R277K mutation	Pseudomonas putida	10955993
1.1.99.31	R277H	22959	23014	The activity obtained with R277H was higher at lower pH	Pseudomonas putida	10955993
1.1.99.31	R277G	23195	23281	R277G, R277L, and R277H, due to the high Kms of these latter mutants for the substrate	Pseudomonas putida	10955993
1.1.99.31	R277L	23202	23281	R277L, and R277H, due to the high Kms of these latter mutants for the substrate	Pseudomonas putida	10955993
1.1.99.31	R277H	23213	23281	R277H, due to the high Kms of these latter mutants for the substrate	Pseudomonas putida	10955993
1.1.99.31	R277K	23551	23654	the pKa values calculated from the kcat/Km pH profile were 4.9 ( 0.1 and 9.4 ( 0.1 for the R277K mutant	Pseudomonas putida	10955993
1.1.99.31	R277H	24341	24447	the difference spectra produced by 1-phenylacetate were different for the R277 mutants compared to wt-MDH	Pseudomonas putida	10955993
1.1.99.31	R277K	24341	24447	the difference spectra produced by 1-phenylacetate were different for the R277 mutants compared to wt-MDH	Pseudomonas putida	10955993
1.1.99.31	R277K	25892	25991	Difference spectra obtained for wt-MDH and R277K upon binding of (R)-mandelate and 1-phenylacetate	Pseudomonas putida	10955993
1.1.99.31	R277K	26198	26314	Difference spectra were recorded following the addition of 0, 1.3, 2.6, 5.2, and 7.8 mM (R)-mandelate to 15 µM R277K	Pseudomonas putida	10955993
1.1.99.31	R277K	26447	26570	Difference spectra were recorded following the addition of 0, 0.8, 1.9, 3.5, 5.0, and 8.9 mM 1-phenylacetate to 50 µM R277K	Pseudomonas putida	10955993
1.1.99.31	R277K	26661	26834	The strength of the FMN-sulfite adduct was
measured for R277K and R277G to investigate whether the environment around the FMN was significantly altered by the R277 mutations	Pseudomonas putida	10955993
1.1.99.31	R277G	26727	26834	R277G to investigate whether the environment around the FMN was significantly altered by the R277 mutations	Pseudomonas putida	10955993
1.1.99.31	R277K	26923	26978	The Kds obtained for R277K and R277G were 15 and 500 µM	Pseudomonas putida	10955993
1.1.99.31	R277G	26923	26978	The Kds obtained for R277K and R277G were 15 and 500 µM	Pseudomonas putida	10955993
1.1.99.31	R277G	27046	27077	The R277G mutant enzyme had low	Pseudomonas putida	10955993
1.1.99.31	R277G	27050	27129	R277G mutant enzyme had low but measurable activity with (S)mandelate (Table 1A	Pseudomonas putida	10955993
1.1.99.31	R277H	27246	27318	No guanidine-dependent increase in kcat was detected with R277L or R277H	Pseudomonas putida	10955993
1.1.99.31	R277L	27246	27309	No guanidine-dependent increase in kcat was detected with R277L	Pseudomonas putida	10955993
1.1.99.31	R277G	27709	27814	disubstituted 1,1-dimethylguanidine as well as 1-nitroguanidine were unable to increase the kcat of R277G	Pseudomonas putida	10955993
1.1.99.31	R277G	27827	27900	2-methyl, and 4-methylimidazoles were able to stimulate the kcat of R277G	Pseudomonas putida	10955993
1.1.99.31	R277G	27923	27973	No enhancement was detected with 1-methylimidazole	Pseudomonas putida	10955993
1.1.99.31	R277K	28025	28076	an unexpected finding since R277K was highly active	Pseudomonas putida	10955993
1.1.99.31	R277G	28315	28487	shows the activity obtained with R277G at increasing concentrations of (S)-mandelate in the presence of saturating concentrations (80 mM) of 1-methylguanidine hydrochloride	Pseudomonas putida	10955993
1.1.99.31	R277G	28513	28655	the kcat obtained for R277G was 201 ( 4 s-1 compared to ∼0.6 s-1 in the absence of any rescue agent; this reflects an enhancement of ∼300-fold	Pseudomonas putida	10955993
1.1.99.31	R277G	28750	28871	Dkcat for the rescued activity of R277G at saturating (S)-mandelate and 1-methylguanidine concentrations was 2.2, similar	Pseudomonas putida	10955993
1.1.99.31	R277G	28896	28958	lower than that observed with the conservative mutation, R277K	Pseudomonas putida	10955993
1.1.99.31	R277G	28975	29046	apparent Km for (S)-mandelate for the rescued activity of R277G was 3.6	Pseudomonas putida	10955993
1.1.99.31	R277G	29924	30106	rate enhancement is the ratio of the kcats obtained for R277G in the presence and absence of the rescue agents at either saturating concentration or the highest concentration tested	Pseudomonas putida	10955993
1.1.99.31	R277G	30590	30671	No activity was detected with these substrates in the absence of any rescue agent	Pseudomonas putida	10955993
1.1.99.31	R277G	30727	30769	R277G was able to oxidize these substrates	Pseudomonas putida	10955993
1.1.99.31	R277G	31024	31089	Comparable kcats were obtained with 1-methylguanidine at both pHs	Pseudomonas putida	10955993
1.1.99.31	R277G	32067	32151	a positively charged agent is required for effective rescue of the activity of R277G	Pseudomonas putida	10955993
1.1.99.31	R277K	33486	33622	Earlier studies of the arginine to lysine substitution in homologous enzymes reported low activities or inactivation during purification	Pseudomonas putida	10955993
1.1.99.31	R277G	33685	33732	that mutants at residue R277 became inactivated	Pseudomonas putida	10955993
1.1.99.31	R277K	33794	33851	we were able to generate active and stable mutant enzymes	Pseudomonas putida	10955993
1.1.99.31	R277K	33794	33851	we were able to generate active and stable mutant enzymes	Pseudomonas putida	10955993
1.1.99.31	R277K	33896	33990	modified protocol also resulted in significantly more stable preparations of wt-MDH and R277K.	Pseudomonas putida	10955993
1.1.99.31	R277K	34367	34403	only R277K had detectable activity;	Pseudomonas putida	10955993
1.1.99.31	R277H	34404	34443	the neutral substitutions were inactive	Pseudomonas putida	10955993
1.1.99.31	R277G	34404	34443	the neutral substitutions were inactive	Pseudomonas putida	10955993
1.1.99.31	R277L	34404	34443	the neutral substitutions were inactive	Pseudomonas putida	10955993
1.1.99.31	R277G	36021	36133	additional stability to the structure, particularly for the mutant enzymes, so long as these stabilizing factors	Pseudomonas putida	10955993
1.1.99.31	R277G	36021	36133	additional stability to the structure, particularly for the mutant enzymes, so long as these stabilizing factors	Pseudomonas putida	10955993
1.1.99.31	R277L	36021	36133	additional stability to the structure, particularly for the mutant enzymes, so long as these stabilizing factors	Pseudomonas putida	10955993
1.1.99.31	R277K	36021	36133	additional stability to the structure, particularly for the mutant enzymes, so long as these stabilizing factors	Pseudomonas putida	10955993
1.1.99.31	R277H	36451	36484	All four R277 mutants were stable	Pseudomonas putida	10955993
1.1.99.31	R277K	36451	36483	All four R277 mutants were stabl	Pseudomonas putida	10955993
1.1.99.31	R277G	36451	36495	All four R277 mutants were stable and active	Pseudomonas putida	10955993
1.1.99.31	R277L	36451	36495	All four R277 mutants were stable and active	Pseudomonas putida	10955993
1.1.99.31	R277L	36451	36484	All four R277 mutants were stable	Pseudomonas putida	10955993
1.1.99.31	R277G	36451	36484	All four R277 mutants were stable	Pseudomonas putida	10955993
1.1.99.31	R277K	36451	36495	All four R277 mutants were stable and active	Pseudomonas putida	10955993
1.1.99.31	R277H	36451	36495	All four R277 mutants were stable and active	Pseudomonas putida	10955993
1.1.99.31	R277K	36497	36560	the high kcat obtained with R277K is in contrast to the reports	Pseudomonas putida	10955993
1.1.99.31	R277K	36663	36752	very low kcats reported for the arginine to lysine substitution in the homologous enzymes	Pseudomonas putida	10955993
1.1.99.31	R277K	36900	36969	FMN spectra of the R277 mutant enzymes were similar to that of wt-MDH	Pseudomonas putida	10955993
1.1.99.31	R277L	36900	36969	FMN spectra of the R277 mutant enzymes were similar to that of wt-MDH	Pseudomonas putida	10955993
1.1.99.31	R277H	36900	36969	FMN spectra of the R277 mutant enzymes were similar to that of wt-MDH	Pseudomonas putida	10955993
1.1.99.31	R277G	36900	36969	FMN spectra of the R277 mutant enzymes were similar to that of wt-MDH	Pseudomonas putida	10955993
1.1.99.31	R277K	37308	37386	strength of the adduct for the R277K mutant was 2-fold greater than for wt-MDH	Pseudomonas putida	10955993
1.1.99.31	R277G	37392	37444	R277G, the dissociation constant was ∼15-fold higher	Pseudomonas putida	10955993
1.1.99.31	R277G	37597	37627	higher Kd for the R277G mutant	Pseudomonas putida	10955993
1.1.99.31	R277G	37650	37695	change in the redox potential of FMN in R277G	Pseudomonas putida	10955993
1.1.99.31	R277K	37945	38006	R277K resulted in only a 4-fold lower kcat compared to wt-MDH	Pseudomonas putida	10955993
1.1.99.31	R277L	38094	38160	R277L, R277G, and R277H shad dramatically decreased turnover rates	Pseudomonas putida	10955993
1.1.99.31	R277G	38101	38160	R277G, and R277H shad dramatically decreased turnover rates	Pseudomonas putida	10955993
1.1.99.31	R277H	38112	38160	R277H shad dramatically decreased turnover rates	Pseudomonas putida	10955993
1.1.99.31	R277K	38559	38594	lower kcat for R277K compared to wt	Pseudomonas putida	10955993
1.1.99.31	R277K	38699	38749	Dkcat and Dk /K are significantly higher for R277K	Pseudomonas putida	10955993
1.1.99.31	R277G	38764	38830	cat m noted that the kcat for R277G can be enhanced significantly	Pseudomonas putida	10955993
1.1.99.31	R277K	38884	38955	Also, the FMN spectra of the R277 mutants are similar to that of wt-MDH	Pseudomonas putida	10955993
1.1.99.31	R277L	38884	38956	Also, the FMN spectra of the R277 mutants are similar to that of wt-MDH.	Pseudomonas putida	10955993
1.1.99.31	R277G	38884	38956	Also, the FMN spectra of the R277 mutants are similar to that of wt-MDH.	Pseudomonas putida	10955993
1.1.99.31	R277H	38884	38956	Also, the FMN spectra of the R277 mutants are similar to that of wt-MDH.	Pseudomonas putida	10955993
1.1.99.31	R277K	38963	39013	the low kcats of the neutral substitutions at R277	Pseudomonas putida	10955993
1.1.99.31	R277H	38963	39013	the low kcats of the neutral substitutions at R277	Pseudomonas putida	10955993
1.1.99.31	R277G	38963	39013	the low kcats of the neutral substitutions at R277	Pseudomonas putida	10955993
1.1.99.31	R277L	38963	39013	the low kcats of the neutral substitutions at R277	Pseudomonas putida	10955993
1.1.99.31	R277K	39939	40022	the Km for (S)-mandelate decreased 40-fold for the charge-conserved mutation, R277K	Pseudomonas putida	10955993
1.1.99.31	R277L	40057	40113	Km was only ∼5-15-fold lower for R277G, R277H, and R277L	Pseudomonas putida	10955993
1.1.99.31	R277H	40057	40102	Km was only ∼5-15-fold lower for R277G, R277H	Pseudomonas putida	10955993
1.1.99.31	R277G	40057	40095	Km was only ∼5-15-fold lower for R277G	Pseudomonas putida	10955993
1.1.99.31	R277K	40342	40463	competitive inhibitors 1-phenylacetate and (R)-mandelate were only slightly affected in the R277 mutants, including R277K	Pseudomonas putida	10955993
1.1.99.31	R277G	40686	40838	differences in binding energies of the enzyme-substrate complex as well as the activation energies for kcat and kcat/ Km for wt-MDH and the R277 mutants	Pseudomonas putida	10955993
1.1.99.31	R277H	40686	40838	differences in binding energies of the enzyme-substrate complex as well as the activation energies for kcat and kcat/ Km for wt-MDH and the R277 mutants	Pseudomonas putida	10955993
1.1.99.31	R277L	40686	40838	differences in binding energies of the enzyme-substrate complex as well as the activation energies for kcat and kcat/ Km for wt-MDH and the R277 mutants	Pseudomonas putida	10955993
1.1.99.31	R277K	40950	41053	that even with the chargeconserved mutation, R277K, there is a loss of ∼2.1 kcal/ mol in binding energy	Pseudomonas putida	10955993
1.1.99.31	R277L	41169	41248	the lysine by a neutral residue decreases ∆GS by 3.8 and 3.5 kcal/mol in R277L	Pseudomonas putida	10955993
1.1.99.31	R277G	41169	41257	the lysine by a neutral residue decreases ∆GS by 3.8 and 3.5 kcal/mol in R277L and R277G	Pseudomonas putida	10955993
1.1.99.31	R277G	41796	41899	The hydrogen-bond donor capability from the N position is missing in the R277 mutants, including R277K	Pseudomonas putida	10955993
1.1.99.31	R277H	41796	41899	The hydrogen-bond donor capability from the N position is missing in the R277 mutants, including R277K	Pseudomonas putida	10955993
1.1.99.31	R277K	41796	41899	The hydrogen-bond donor capability from the N position is missing in the R277 mutants, including R277K	Pseudomonas putida	10955993
1.1.99.31	R277L	42670	42758	the free energy differences of binding of 1-phenylacetate to wt-MDH and the R277 mutants	Pseudomonas putida	10955993
1.1.99.31	R277K	42670	42758	the free energy differences of binding of 1-phenylacetate to wt-MDH and the R277 mutants	Pseudomonas putida	10955993
1.1.99.31	R277H	42670	42758	the free energy differences of binding of 1-phenylacetate to wt-MDH and the R277 mutants	Pseudomonas putida	10955993
1.1.99.31	R277G	42670	42758	the free energy differences of binding of 1-phenylacetate to wt-MDH and the R277 mutants	Pseudomonas putida	10955993
1.1.99.31	R277K	42944	43034	The differences in activation energies for kcat (∆∆G‡) between wt-MDH and the R277 mutants	Pseudomonas putida	10955993
1.1.99.31	R277G	42944	43034	The differences in activation energies for kcat (∆∆G‡) between wt-MDH and the R277 mutants	Pseudomonas putida	10955993
1.1.99.31	R277L	42944	43034	The differences in activation energies for kcat (∆∆G‡) between wt-MDH and the R277 mutants	Pseudomonas putida	10955993
1.1.99.31	R277H	42944	43034	The differences in activation energies for kcat (∆∆G‡) between wt-MDH and the R277 mutants	Pseudomonas putida	10955993
1.1.99.31	R277G	43225	43317	The differences in activation energies for kcat/Km (∆∆G‡ ) for T wt-MDH and the R277 mutants	Pseudomonas putida	10955993
1.1.99.31	R277L	43225	43317	The differences in activation energies for kcat/Km (∆∆G‡ ) for T wt-MDH and the R277 mutants	Pseudomonas putida	10955993
1.1.99.31	R277K	43225	43317	The differences in activation energies for kcat/Km (∆∆G‡ ) for T wt-MDH and the R277 mutants	Pseudomonas putida	10955993
1.1.99.31	R277H	43225	43317	The differences in activation energies for kcat/Km (∆∆G‡ ) for T wt-MDH and the R277 mutants	Pseudomonas putida	10955993
1.1.99.31	R277K	43528	43553	R277K is only <1 kcal/mol	Pseudomonas putida	10955993
1.1.99.31	R277L/R277G	43558	43599	3.5-4 kcal/mol between wt-MDH and R277L/G	Pseudomonas putida	10955993
1.1.99.31	R277H	45148	45219	R277H, the kcat increased with decreasing pH in the range pH 8.5 to 6.0	Pseudomonas putida	10955993
1.1.99.31	R277K	45298	45346	the kcat at pH 6.0 was much lower than for R277K	Pseudomonas putida	10955993
1.1.99.31	R277K	46490	46546	kcat and kcat/ Km for R277K and wt-MDH are very similar.	Pseudomonas putida	10955993
1.1.99.31	R277K	46551	46665	R277K enzyme displayed an alkaline pKa of 9.4 in the free enzyme that is shifted to 9.9 upon binding the substrate	Pseudomonas putida	10955993
1.1.99.31	R277K	46672	46731	lowering of the pKa from 9.7 in free wt-MDH to 9.4 in R277K	Pseudomonas putida	10955993
1.1.99.31	R277K	46955	46990	R277K is less stable compared to wt	Pseudomonas putida	10955993
1.1.99.31	R277K	47030	47108	possibility that the slightly lower pKas obtained for R277K relative to wt-MDH	Pseudomonas putida	10955993
1.1.99.31	R277G	47442	47459	low kcat of R277G	Pseudomonas putida	10955993
1.1.99.31	R277G	47770	47826	markedly enhance the kcat of R277G for both (S)mandelate	Pseudomonas putida	10955993
1.1.99.31	R277G	48638	48689	enhanced the kcat of R277G except 1-methylimidazole	Pseudomonas putida	10955993
1.1.99.31	R277H	49910	49966	R277H, R277L, and R277G mutants were rapidly inactivated	Pseudomonas putida	10955993
1.1.99.31	R277L	49917	49966	R277L, and R277G mutants were rapidly inactivated	Pseudomonas putida	10955993
1.1.99.31	R277G	49928	49966	R277G mutants were rapidly inactivated	Pseudomonas putida	10955993
1.1.99.31	R277H	50229	50357	Kinetic characterization of the four mutants clearly shows that a positive charge at residue 277 stabilizes the transition state	Pseudomonas putida	10955993
1.1.99.31	R277G	50229	50358	Kinetic characterization of the four mutants clearly shows that a positive charge at residue 277 stabilizes the transition state,	Pseudomonas putida	10955993
1.1.99.31	R277L	50229	50357	Kinetic characterization of the four mutants clearly shows that a positive charge at residue 277 stabilizes the transition state	Pseudomonas putida	10955993
1.1.99.31	R277H	50229	50407	Kinetic characterization of the four mutants clearly shows that a positive charge at residue 277 stabilizes the transition state, but contributes only weakly to substrate binding	Pseudomonas putida	10955993
1.1.99.31	R277K	50229	50358	Kinetic characterization of the four mutants clearly shows that a positive charge at residue 277 stabilizes the transition state,	Pseudomonas putida	10955993
1.1.99.31	R277K	50229	50407	Kinetic characterization of the four mutants clearly shows that a positive charge at residue 277 stabilizes the transition state, but contributes only weakly to substrate binding	Pseudomonas putida	10955993
1.1.99.31	R277L	50229	50407	Kinetic characterization of the four mutants clearly shows that a positive charge at residue 277 stabilizes the transition state, but contributes only weakly to substrate binding	Pseudomonas putida	10955993
1.1.99.31	R277G	50229	50407	Kinetic characterization of the four mutants clearly shows that a positive charge at residue 277 stabilizes the transition state, but contributes only weakly to substrate binding	Pseudomonas putida	10955993
1.1.99.31	R277G	50873	50973	low kcat of the R277G mutant could be rescued up to 300-fold with exogenous guanidines and imidazole	Pseudomonas putida	10955993
1.1.1.1	E98C	15260	15347	The Glu98Cys SsADH mutant proved equally active but less thermostable than native SsADH	Sulfolobus solfataricus	11265460
1.1.1.1	E98C	15516	15666	the replacement of Cys by Glu represents a significant achievement in the evolutionary adaptation of alcohol dehydrogenase to thermophilic conditions.	Sulfolobus solfataricus	11265460
1.1.1.1	N249Y	32120	32214	a highly active mutant of SsADH containing a single substitution, Asn ---, Tyr at position 249	Sulfolobus solfataricus	11265460
1.1.1.1	N249Y	32330	32518	Although SsADH is remarkably thermophilic and thermostable, it shows a lower specific activity when compared to ADHs from mesophilic or moderately thermophilic sources, such as horse liver	Sulfolobus solfataricus	11265460
1.1.1.1	N249Y	32716	32841	to improve SsADH turnover, a random mutagenesis strategy was adopted and a mutant with a single substitution, Asn249Tyr SsADH	Sulfolobus solfataricus	11265460
1.1.1.1	N249Y	33306	33450	The mutant Asn249Tyr enzyme exhibits a specific activity at 65 ° of 43 units/mg, i.e., about sevenfold greater than that of the wild-type enzyme	Sulfolobus solfataricus	11265460
1.1.1.1	N249Y	33658	33812	However, the affinity of the mutant SsADH decreases for all the alcohols and aldehydes tested, resulting in no overall improvement in catalytic efficiency	Sulfolobus solfataricus	11265460
1.1.1.1	N249Y	33828	33945	the mutant enzyme is active up to 95° where its specific activity is fivefold higher than that one of wild-type SsADH	Sulfolobus solfataricus	11265460
1.1.1.1	N249Y	33947	34191	The mutant enzyme is more stable than the native form, as shown by a shift in the temperature of half-inactivation from 90° to 93° and by an increase in the free energy of activation (2~G*) by 10 kJ/mol for the thermoinactivation process at 80°	Sulfolobus solfataricus	11265460
1.1.1.1	N249Y	33947	34000	The mutant enzyme is more stable than the native form	Sulfolobus solfataricus	11265460
1.1.1.1	N249Y	33947	34077	The mutant enzyme is more stable than the native form, as shown by a shift in the temperature of half-inactivation from 90° to 93°	Sulfolobus solfataricus	11265460
1.1.1.1	N249Y	34460	34606	It was observed that protein aggregation preceded thermoinactivation if both wild-type and mutant enzyme concentrations were higher than 10 tzg/ml	Sulfolobus solfataricus	11265460
1.1.1.1	N249Y	34460	34662	It was observed that protein aggregation preceded thermoinactivation if both wild-type and mutant enzyme concentrations were higher than 10 tzg/ml, which resulted in nonfirst-order deactivation kinetics	Sulfolobus solfataricus	11265460
1.1.1.1	N249Y	34819	34877	are quite stable at 70° in the absence of chelating agents	Sulfolobus solfataricus	11265460
1.1.1.1	N249Y	34984	35028	the mutant enzyme shows no loss of activity.	Sulfolobus solfataricus	11265460
1.1.1.1	N249Y	35237	35280	the improved stability of the mutant enzyme	Sulfolobus solfataricus	11265460
1.1.1.1	N249Y	35552	35714	The replacement of Asn-249 by a Tyr residue leaves the Asn-248 next to an aromatic amino acid, which is known to correlate with a relatively low deamidation rate.	Sulfolobus solfataricus	11265460
1.1.1.1	N249Y	35919	36062	the mutant enzyme releases less ammonia than the wildtype enzyme on exposure to high temperature as a consequence of the Asn249Tyr substitution	Sulfolobus solfataricus	11265460
1.1.1.1	N249Y	36904	37163	the Asn249Tyr mutant has acquired an improved resistance to proteolysis by thermolysin and shows a decreased activating effect by treatment with denaturants at moderate concentration, suggesting some tightening of the overall structure of this mutant enzyme.	Sulfolobus solfataricus	11265460
1.1.1.1	N249Y	36905	36976	the Asn249Tyr mutant has acquired an improved resistance to proteolysis	Sulfolobus solfataricus	11265460
1.1.1.1	N249Y	36996	37087	shows a decreased activating effect by treatment with denaturants at moderate concentration	Sulfolobus solfataricus	11265460
1.1.1.1	N249Y	38797	38934	The apo form of the mutant enzyme gives an additional crystal form belonging to the monoclinic system in the presence of cobalt chloride.	Sulfolobus solfataricus	11265460
1.1.1.1	N249Y	38935	39078	These new crystals are less fragile than those of wild-type S s A D H grown in the tetragonal system and diffract to higher resolution (2.7 A).	Sulfolobus solfataricus	11265460
1.1.1.1	N249Y	39079	39150	This is presumably due to the improved stability of the mutant molecule	Sulfolobus solfataricus	11265460
1.1.1.145	H156Y	1732	1879	The H156Y mutant of the type 1 enzyme has substrate kinetic constants for 3␤-HSD activity that are very similar to those of the wild-type 2 enzyme.	Homo sapiens	12205101
1.1.1.145	H156Y	1880	2050	Dixon analysis shows that epostane inhibits the 3␤-HSD activity of the wildtype 1 enzyme with 14 –17-fold greater affinity compared with the wild-type 2 and H156Y enzymes	Homo sapiens	12205101
1.1.1.145	Y154F	2056	2106	Y154F and K158Q mutants exhibit no 3␤-HSD activity	Homo sapiens	12205101
1.1.1.145	Y154F	2056	2223	Y154F and K158Q mutants exhibit no 3␤-HSD activity, have substantial isomerase activity, and utilize substrate with Km values similar to those of wild-type 1 isomerase	Homo sapiens	12205101
1.1.1.145	Y154F	2056	2143	Y154F and K158Q mutants exhibit no 3␤-HSD activity, have substantial isomerase activity	Homo sapiens	12205101
1.1.1.145	K158Q	2066	2143	K158Q mutants exhibit no 3␤-HSD activity, have substantial isomerase activity	Homo sapiens	12205101
1.1.1.145	K158Q	2066	2106	K158Q mutants exhibit no 3␤-HSD activity	Homo sapiens	12205101
1.1.1.145	K158Q	2066	2223	K158Q mutants exhibit no 3␤-HSD activity, have substantial isomerase activity, and utilize substrate with Km values similar to those of wild-type 1 isomerase	Homo sapiens	12205101
1.1.1.145	Y269S	2229	2342	Y269S and K273Q mutants have low, pH-dependent 3␤-HSD activity, exhibit only 5% of the maximal isomerase activity	Homo sapiens	12205101
1.1.1.145	Y269S	2229	2291	Y269S and K273Q mutants have low, pH-dependent 3␤-HSD activity	Homo sapiens	12205101
1.1.1.145	Y269S	2229	2391	Y269S and K273Q mutants have low, pH-dependent 3␤-HSD activity, exhibit only 5% of the maximal isomerase activity, and utilize the isomerase substrate very poorly	Homo sapiens	12205101
1.1.1.145	K273Q	2239	2391	K273Q mutants have low, pH-dependent 3␤-HSD activity, exhibit only 5% of the maximal isomerase activity, and utilize the isomerase substrate very poorly	Homo sapiens	12205101
1.1.1.145	K273Q	2239	2342	K273Q mutants have low, pH-dependent 3␤-HSD activity, exhibit only 5% of the maximal isomerase activity	Homo sapiens	12205101
1.1.1.145	K273Q	2239	2291	K273Q mutants have low, pH-dependent 3␤-HSD activity	Homo sapiens	12205101
1.1.1.145	NA	5984	6078	an appropriately targeted point mutation will primarily affect only one of the two activities.	Homo sapiens	12205101
1.1.1.145	NA	6082	6111	both activities are abolished	Homo sapiens	12205101
1.1.1.145	NA	6113	6208	the mutation most likely has induced a nonspecific conformational change in the enzyme protein.	Homo sapiens	12205101
1.1.1.145	Y269F	16284	16315	this mutant enzyme was unstable	Homo sapiens	12205101
1.1.1.145	H156Y	17081	17217	The H156Y mutant shifts the kinetic constants of wild-type 1 3␤-HSD (containing the Y154-P-H156-S-K158 motif) to values that are similar	Homo sapiens	12205101
1.1.1.145	H156Y	17081	17148	The H156Y mutant shifts the kinetic constants of wild-type 1 3␤-HSD	Homo sapiens	12205101
1.1.1.145	H156Y	18609	18691	the H156Y mutant retains the kinetic profile of the wild-type 1 isomerase activity	Homo sapiens	12205101
1.1.1.145	Y154F	18705	18797	Y154F, K158Q, Y269S, or K273Q mutants has detectable 3␤-HSD activity using DHEA as substrate	Homo sapiens	12205101
1.1.1.145	K158Q	18712	18797	K158Q, Y269S, or K273Q mutants has detectable 3␤-HSD activity using DHEA as substrate	Homo sapiens	12205101
1.1.1.145	Y269S	18719	18797	Y269S, or K273Q mutants has detectable 3␤-HSD activity using DHEA as substrate	Homo sapiens	12205101
1.1.1.145	K273Q	18729	18797	K273Q mutants has detectable 3␤-HSD activity using DHEA as substrate	Homo sapiens	12205101
1.1.1.145	Y154F	18803	19019	Y154F and K158Q mutant enzymes exhibit somewhat reduced isomerase activities (Kcat) with Km values for the isomerase substrate steroid that are almost identical to those of the control wild-type 1 isomerase activity.	Homo sapiens	12205101
1.1.1.145	K158Q	18813	19018	K158Q mutant enzymes exhibit somewhat reduced isomerase activities (Kcat) with Km values for the isomerase substrate steroid that are almost identical to those of the control wild-type 1 isomerase activity	Homo sapiens	12205101
1.1.1.145	Y269S	19037	19139	Y269S and K273Q mutants of the type 1 enzyme have extremely high Km values for the isomerase substrate	Homo sapiens	12205101
1.1.1.145	Y269S	19037	19271	Y269S and K273Q mutants of the type 1 enzyme have extremely high Km values for the isomerase substrate and utilize isomerase substrate with efficiencies (Kcat/Km) that are 70-fold lower than the control wild-type 1 isomerase activity.	Homo sapiens	12205101
1.1.1.145	K273Q	19047	19139	K273Q mutants of the type 1 enzyme have extremely high Km values for the isomerase substrate	Homo sapiens	12205101
1.1.1.145	K273Q	19047	19270	K273Q mutants of the type 1 enzyme have extremely high Km values for the isomerase substrate and utilize isomerase substrate with efficiencies (Kcat/Km) that are 70-fold lower than the control wild-type 1 isomerase activity	Homo sapiens	12205101
1.1.1.145	H156Y	19483	19677	pregnenolone utilization by wild-type 1 3␤-HSD exhibits a 16 –17-fold lower Km value and 2-fold lower maximal activity compared with the 3␤-HSD activities of the wild-type 2 and the H156Y mutant	Homo sapiens	12205101
1.1.1.145	H156Y	19483	19677	pregnenolone utilization by wild-type 1 3␤-HSD exhibits a 16 –17-fold lower Km value and 2-fold lower maximal activity compared with the 3␤-HSD activities of the wild-type 2 and the H156Y mutant	Homo sapiens	12205101
1.1.1.145	H156Y	19841	19932	4 –5-fold lower Km and 30 – 40% lower Vmax than the wild-type 2 and H156Y 3␤-HSD activities	Homo sapiens	12205101
1.1.1.145	H156Y	19864	19932	30 – 40% lower Vmax than the wild-type 2 and H156Y 3␤-HSD activities	Homo sapiens	12205101
1.1.1.145	H156Y	20569	20690	Unlike the substrate kinetic comparison in which the H156Y mutant exhibited the 3␤-HSD kinetics of the wild-type 2 enzyme	Homo sapiens	12205101
1.1.1.145	H156Y	20692	20801	H156Y utilizes NADϩ as a cofactor for 3␤-HSD activity with Km, Kcat, and Kcat/Km values, which are similar to	Homo sapiens	12205101
1.1.1.145	Y154F	20909	20993	Y154F, K158Q, Y269S, K273Q) have no measurable 3␤-HSD activity in the cofactor study	Homo sapiens	12205101
1.1.1.145	Y154F	20909	21128	Y154F, K158Q, Y269S, K273Q) have no measurable 3␤-HSD activity in the cofactor study, and the kinetic values for the NADH activation of isomerase are mostly in agreement with the kinetic data for the isomerase substrate	Homo sapiens	12205101
1.1.1.145	K158Q	20916	20993	K158Q, Y269S, K273Q) have no measurable 3␤-HSD activity in the cofactor study	Homo sapiens	12205101
1.1.1.145	K158Q	20916	21128	K158Q, Y269S, K273Q) have no measurable 3␤-HSD activity in the cofactor study, and the kinetic values for the NADH activation of isomerase are mostly in agreement with the kinetic data for the isomerase substrate	Homo sapiens	12205101
1.1.1.145	Y269S	20923	20993	Y269S, K273Q) have no measurable 3␤-HSD activity in the cofactor study	Homo sapiens	12205101
1.1.1.145	Y269S	20923	21128	Y269S, K273Q) have no measurable 3␤-HSD activity in the cofactor study, and the kinetic values for the NADH activation of isomerase are mostly in agreement with the kinetic data for the isomerase substrate	Homo sapiens	12205101
1.1.1.145	K273Q	20930	20992	K273Q) have no measurable 3␤-HSD activity in the cofactor stud	Homo sapiens	12205101
1.1.1.145	K273Q	20930	21128	K273Q) have no measurable 3␤-HSD activity in the cofactor study, and the kinetic values for the NADH activation of isomerase are mostly in agreement with the kinetic data for the isomerase substrate	Homo sapiens	12205101
1.1.1.145	K158Q	21139	21276	the Km of K158Q for the NADH activation of isomerase is 15-fold higher than the Km of the control wild-type 1 isomerase activity for NADH	Homo sapiens	12205101
1.1.1.145	K158Q	21278	21393	Dependence of the Mutant and Wild-type 3␤-HSD Activities on pH—Similar to native human type 1 placental 3␤-HSD (2),	Homo sapiens	12205101
1.1.1.145	H156Y	21464	21560	he wild-type 2 3␤-HSD and the H156Y mutant of type 1 3␤-HSD exhibit a pH optimum of 9.0 (Fig. 5)	Homo sapiens	12205101
1.1.1.145	Y154F	21830	21977	pH dependence of the residual 3␤-HSD activities of the Y154F, K158Q, Y269S, and K273Q mutants can help assess which motif is involved in catalysis	Homo sapiens	12205101
1.1.1.145	K158Q	21831	21977	pH dependence of the residual 3␤-HSD activities of the Y154F, K158Q, Y269S, and K273Q mutants can help assess which motif is involved in catalysis	Homo sapiens	12205101
1.1.1.145	Y269S	21831	21977	pH dependence of the residual 3␤-HSD activities of the Y154F, K158Q, Y269S, and K273Q mutants can help assess which motif is involved in catalysis	Homo sapiens	12205101
1.1.1.145	K273Q	21831	21977	pH dependence of the residual 3␤-HSD activities of the Y154F, K158Q, Y269S, and K273Q mutants can help assess which motif is involved in catalysis	Homo sapiens	12205101
1.1.1.145	Y154F	22196	22293	Although 3␤-HSD activity is undetectable for each of these mutant enzymes using DHEA as substrate	Homo sapiens	12205101
1.1.1.145	K158Q	22196	22293	Although 3␤-HSD activity is undetectable for each of these mutant enzymes using DHEA as substrate	Homo sapiens	12205101
1.1.1.145	Y269S	22196	22293	Although 3␤-HSD activity is undetectable for each of these mutant enzymes using DHEA as substrate	Homo sapiens	12205101
1.1.1.145	K273Q	22196	22294	Although 3␤-HSD activity is undetectable for each of these mutant enzymes using DHEA as substrate	Homo sapiens	12205101
1.1.1.145	K273Q	22306	22410	the use of 5␣-androstan-3␤-ol-3-one as substrate enhances residual 3␤-HSD by 3-fold to detectable levels	Homo sapiens	12205101
1.1.1.145	Y269S	22306	22410	the use of 5␣-androstan-3␤-ol-3-one as substrate enhances residual 3␤-HSD by 3-fold to detectable levels	Homo sapiens	12205101
1.1.1.145	K158Q	22306	22410	the use of 5␣-androstan-3␤-ol-3-one as substrate enhances residual 3␤-HSD by 3-fold to detectable levels	Homo sapiens	12205101
1.1.1.145	Y154F	22306	22410	the use of 5␣-androstan-3␤-ol-3-one as substrate enhances residual 3␤-HSD by 3-fold to detectable levels	Homo sapiens	12205101
1.1.1.145	K158Q	22488	22630	so feedback inhibition by a 3-keto-4-ene product steroid (e.g. androstenedione) of 3␤-HSD/isomerase does not limit the 3␤-HSD activity (2, 19)	Homo sapiens	12205101
1.1.1.145	Y269S	22488	22630	so feedback inhibition by a 3-keto-4-ene product steroid (e.g. androstenedione) of 3␤-HSD/isomerase does not limit the 3␤-HSD activity (2, 19)	Homo sapiens	12205101
1.1.1.145	K273Q	22488	22630	so feedback inhibition by a 3-keto-4-ene product steroid (e.g. androstenedione) of 3␤-HSD/isomerase does not limit the 3␤-HSD activity (2, 19)	Homo sapiens	12205101
1.1.1.145	Y154F	22488	22630	so feedback inhibition by a 3-keto-4-ene product steroid (e.g. androstenedione) of 3␤-HSD/isomerase does not limit the 3␤-HSD activity (2, 19)	Homo sapiens	12205101
1.1.1.145	Y154F	22636	22766	extremely low residual 3␤-HSD activities of these mutants allow a meaningful comparison only between pH 7.4 and the optimal pH 9.7	Homo sapiens	12205101
1.1.1.145	K158Q	22636	22766	extremely low residual 3␤-HSD activities of these mutants allow a meaningful comparison only between pH 7.4 and the optimal pH 9.7	Homo sapiens	12205101
1.1.1.145	Y269S	22636	22766	extremely low residual 3␤-HSD activities of these mutants allow a meaningful comparison only between pH 7.4 and the optimal pH 9.7	Homo sapiens	12205101
1.1.1.145	K273Q	22636	22766	extremely low residual 3␤-HSD activities of these mutants allow a meaningful comparison only between pH 7.4 and the optimal pH 9.7	Homo sapiens	12205101
1.1.1.145	Y269S	22793	22863	Y269S and K273Q mutants exhibit low residual 3␤-HSD activity at pH 7.4	Homo sapiens	12205101
1.1.1.145	K273Q	22803	22863	K273Q mutants exhibit low residual 3␤-HSD activity at pH 7.4	Homo sapiens	12205101
1.1.1.145	Y269S	22874	22915	activity is doubled at the optimal pH 9.7	Homo sapiens	12205101
1.1.1.145	K273Q	22874	22915	activity is doubled at the optimal pH 9.7	Homo sapiens	12205101
1.1.1.145	Y154F	23132	23202	Y154F and K158Q mutant enzymes have undetectable activity at either pH	Homo sapiens	12205101
1.1.1.145	K158Q	23142	23202	K158Q mutant enzymes have undetectable activity at either pH	Homo sapiens	12205101
1.1.1.145	H156Y	23204	23473	Inhibition of the Wild-type 1, Wild-type 2, and H156Y 3␤HSD Activities by Epostane—Dixon analysis (Fig. 6) shows that epostane competitively inhibits the 3␤-HSD activity of each of the three enzyme species and illustrates dramatic differences in the inhibition kinetics	Homo sapiens	12205101
1.1.1.145	H156Y	23674	23797	The H156Y mutant (Ki ϭ 1.18 ␮M) of the type 1 enzyme shares the much lower affinity of the wild-type 2 3␤-HSD for epostane.	Homo sapiens	12205101
1.1.1.145	Y154F	31692	31754	Y154F and K158Q mutant enzymes lack measurable 3␤-HSD activity	Homo sapiens	12205101
1.1.1.145	K158Q	31702	31754	K158Q mutant enzymes lack measurable 3␤-HSD activity	Homo sapiens	12205101
1.1.1.145	Y154F	31869	32056	Y154F and K158Q mutants exhibit significant isomerase activity and utilize the isomerase substrate steroid with Km values that are similar to the control values for the wild-type 1 enzyme	Homo sapiens	12205101
1.1.1.145	Y154F	31869	31931	Y154F and K158Q mutants exhibit significant isomerase activity	Homo sapiens	12205101
1.1.1.145	K158Q	31879	31931	K158Q mutants exhibit significant isomerase activity	Homo sapiens	12205101
1.1.1.145	K158Q	31879	32056	K158Q mutants exhibit significant isomerase activity and utilize the isomerase substrate steroid with Km values that are similar to the control values for the wild-type 1 enzyme	Homo sapiens	12205101
1.1.1.145	K158Q	32133	32261	15-fold higher Km value measured for the allosteric activation of K158Q isomerase by NADH suggests that Lys158 may bind cofactor	Homo sapiens	12205101
1.1.1.145	Y269S	32513	32580	Y269S and K273Q mutants have drastically reduced isomerase activity	Homo sapiens	12205101
1.1.1.145	Y269S	32513	32638	Y269S and K273Q mutants have drastically reduced isomerase activity with extremely high Km values for the isomerase substrate	Homo sapiens	12205101
1.1.1.145	K273Q	32523	32638	K273Q mutants have drastically reduced isomerase activity with extremely high Km values for the isomerase substrate	Homo sapiens	12205101
1.1.1.145	K273Q	32523	32580	K273Q mutants have drastically reduced isomerase activity	Homo sapiens	12205101
1.1.1.145	Y269S	32710	32779	that the enzyme conformation may have been altered by these mutations	Homo sapiens	12205101
1.1.1.145	K273Q	32710	32779	that the enzyme conformation may have been altered by these mutations	Homo sapiens	12205101
1.1.1.145	H156Y	33221	33303	The H156Y mutant form of the type 1 enzyme shifts the substrate kinetics for DHEA	Homo sapiens	12205101
1.1.1.145	H156Y	33308	33350	pregnenolone to the same 13-fold higher Km	Homo sapiens	12205101
1.1.1.145	H156Y	33355	33389	2-fold higher Vmax and Kcat values	Homo sapiens	12205101
1.1.1.145	H156Y	33422	33548	The isomerase substrate and coenzyme kinetic profiles of the H156Y mutant retain the characteristics of the wild-type 1 enzyme	Homo sapiens	12205101
1.1.1.145	H156Y	33596	33704	3␤-HSD activity is shifted from pH 9.7 to the pH 9.0 optimum of the wild-type 2 3␤-HSD by the H156Y mutation	Homo sapiens	12205101
1.1.1.145	H156Y	33706	33857	However, the different pH optima are not directly responsible the differences in the kinetic profiles of the wild-type 1, wildtype 2, and H156Y enzymes	Homo sapiens	12205101
1.1.1.145	H156Y	33922	34018	pH 7.4, at which the percent maximal 3␤-HSD activity was equivalent for all three enzyme species	Homo sapiens	12205101
1.1.1.145	H156Y	34020	34094	The 14 –17-fold higher Ki values measured for the inhibition of the H156Y	Homo sapiens	12205101
1.1.1.10	S136A	1196	1288	drastic loss of activity resulting from the mutagenesis of S136A, Y149F and K153M in rat XR.	Rattus norvegicus	12604240
1.1.1.10	K153M	1196	1288	drastic loss of activity resulting from the mutagenesis of S136A, Y149F and K153M in rat XR.	Rattus norvegicus	12604240
1.1.1.10	Y149F	1196	1288	drastic loss of activity resulting from the mutagenesis of S136A, Y149F and K153M in rat XR.	Rattus norvegicus	12604240
1.1.1.10	Q137M	1572	1684	single mutants at positions 137, 143, 146, 190 and 191 caused little or moderate change in substrate specificity	Rattus norvegicus	12604240
1.1.1.10	H146L	1605	1684	143, 146, 190 and 191 caused little or moderate change in substrate specificity	Rattus norvegicus	12604240
1.1.1.10	N190V	1615	1684	190 and 191 caused little or moderate change in substrate specificity	Rattus norvegicus	12604240
1.1.1.10	W191S	1623	1684	191 caused little or moderate change in substrate specificity	Rattus norvegicus	12604240
1.1.1.10	N190V/W191S	1686	1819	a double mutant (N190V and W191S) and triple mutant (Q137M, L143F and H146L) resulted in almost loss of activity for only the sugars.	Rattus norvegicus	12604240
1.1.1.10	Q137M/L143F/H146L	1723	1819	triple mutant (Q137M, L143F and H146L) resulted in almost loss of activity for only the sugars.	Rattus norvegicus	12604240
1.1.1.10	Q137M/L143F/H146L	1832	1893	the triple mutant exhibited 3-ketosteroid reductase activity	Rattus norvegicus	12604240
1.1.1.10	N190V/W191S/Q137M/L143F/H146L	1860	1974	3-ketosteroid reductase activity, which was further enhanced by quintuple mutagenesis of the above five residues.	Rattus norvegicus	12604240
1.1.1.10	Q137M	2151	2193	Q137M mutation were stable against cooling	Rattus norvegicus	12604240
1.1.1.10	Q137M	2235	2299	the cold inactivation that is a characteristic of the rodent XR	Rattus norvegicus	12604240
1.1.1.10	Q137M	6262	6387	the mutants with a mutation of Q137M did not exhibit cold inactivation that is a characteristic of the recombinant rodent XRs	Rattus norvegicus	12604240
1.1.1.10	K153M	8954	9091	The protein bands of the expressed mutant XRs with the same mobility as WT were observed in the extracts of the E. coli cells on SDS-PAGE	Rattus norvegicus	12604240
1.1.1.10	Y149F	8954	9091	The protein bands of the expressed mutant XRs with the same mobility as WT were observed in the extracts of the E. coli cells on SDS-PAGE	Rattus norvegicus	12604240
1.1.1.10	S136A	8954	9091	The protein bands of the expressed mutant XRs with the same mobility as WT were observed in the extracts of the E. coli cells on SDS-PAGE	Rattus norvegicus	12604240
1.1.1.10	S136A	9471	9604	The mutations resulted in significant decrease in kcat values with increases of more than 10-fold in the Km values for the substrates	Rattus norvegicus	12604240
1.1.1.10	K153M	9471	9604	The mutations resulted in significant decrease in kcat values with increases of more than 10-fold in the Km values for the substrates	Rattus norvegicus	12604240
1.1.1.10	Y149F	9471	9604	The mutations resulted in significant decrease in kcat values with increases of more than 10-fold in the Km values for the substrates	Rattus norvegicus	12604240
1.1.1.10	S136A	9606	9688	The effects of the S136A and Y149F mutations on the Km values for NADP(H) were low	Rattus norvegicus	12604240
1.1.1.10	Y149F	9606	9688	The effects of the S136A and Y149F mutations on the Km values for NADP(H) were low	Rattus norvegicus	12604240
1.1.1.10	K153M	9651	9764	on the Km values for NADP(H) were low, but the K153M mutation caused increases of more than 53-fold in the values	Rattus norvegicus	12604240
1.1.1.10	W191S	11714	11755	W191S mutant showed low specific activity	Rattus norvegicus	12604240
1.1.1.10		12799	12871	The mutant enzymes showed the same molecular mass of 31 kDa on SDS-PAGE	Rattus norvegicus	12604240
1.1.1.10		12800	12971	The mutant enzymes showed the same molecular mass of 31 kDa on SDS-PAGE, and were eluted at the positions identical to that of WT on Sephadex G-100 gel filtration analysis	Rattus norvegicus	12604240
1.1.1.10	NA	12877	13036	were eluted at the positions identical to that of WT on Sephadex G-100 gel filtration analysis, which indicates the tetrameric structures of the mutant enzymes	Rattus norvegicus	12604240
1.1.1.10	Q137M/L143F/H146L/N190V/W191S	13109	13256	The diacetyl reductase activities of all the mutant enzymes were maximal around pH 6.0, which is similar to the pH dependency of the activity of WT	Rattus norvegicus	12604240
1.1.1.10	W191S	13109	13256	The diacetyl reductase activities of all the mutant enzymes were maximal around pH 6.0, which is similar to the pH dependency of the activity of WT	Rattus norvegicus	12604240
1.1.1.10	W191F	13109	13256	The diacetyl reductase activities of all the mutant enzymes were maximal around pH 6.0, which is similar to the pH dependency of the activity of WT	Rattus norvegicus	12604240
1.1.1.10	N190V/W191S	13109	13256	The diacetyl reductase activities of all the mutant enzymes were maximal around pH 6.0, which is similar to the pH dependency of the activity of WT	Rattus norvegicus	12604240
1.1.1.10	Q137M/ L143F/H146L	13109	13256	The diacetyl reductase activities of all the mutant enzymes were maximal around pH 6.0, which is similar to the pH dependency of the activity of WT	Rattus norvegicus	12604240
1.1.1.10	W191S	13258	13448	Although W191S, W191F, Bdouble and the quintuple mutants where Trp191 was replaced with a Ser or Phe resulted in a 3-5fold increase in Km value for NADPH compared with the value of WT (7 mM)	Rattus norvegicus	12604240
1.1.1.10	W191F	13258	13448	Although W191S, W191F, Bdouble and the quintuple mutants where Trp191 was replaced with a Ser or Phe resulted in a 3-5fold increase in Km value for NADPH compared with the value of WT (7 mM)	Rattus norvegicus	12604240
1.1.1.10	N190V/W191S	13280	13448	Bdouble and the quintuple mutants where Trp191 was replaced with a Ser or Phe resulted in a 3-5fold increase in Km value for NADPH compared with the value of WT (7 mM)	Rattus norvegicus	12604240
1.1.1.10	Q137M/ L143F/H146L/N190V/W191S	13293	13448	the quintuple mutants where Trp191 was replaced with a Ser or Phe resulted in a 3-5fold increase in Km value for NADPH compared with the value of WT (7 mM)	Rattus norvegicus	12604240
1.1.1.10	N190V/W191S	13450	13494	the other mutation did not affect the value.	Rattus norvegicus	12604240
1.1.1.10	Q137M/ L143F/H146L/N190V/W191S	13450	13493	the other mutation did not affect the value	Rattus norvegicus	12604240
1.1.1.10	W191S	13495	13620	The fluorescence emission spectra (with an excitation at 295 nm) of the Trp191-substituted enzymes were similar to that of WT	Rattus norvegicus	12604240
1.1.1.10	W191S	13631	13703	the fluorescence intensities (at emission lmax 330 nm) were slightly low	Rattus norvegicus	12604240
1.1.1.10	Q137M	14674	14746	Q137M caused increases of 2-4-fold in Km values for the three substrates	Rattus norvegicus	12604240
1.1.1.10	L143F	14752	14814	L143F showed 8-fold increase in the Km value for only diacetyl	Rattus norvegicus	12604240
1.1.1.10	H146L	14820	14887	the effect of the H146L mutation on the kinetic constants was small	Rattus norvegicus	12604240
1.1.1.10	Q137M/L143F	14889	15032	The effect of the double mutation of Q137M and L143F (A-double) on the Km values for the substrates was larger than those of the single mutants	Rattus norvegicus	12604240
1.1.1.10	Q137M/L143F/H146L	15240	15368	the triple mutations of Q137M, L143F and H146L resulted in a striking alteration in the reactivity towards the sugar substrates.	Rattus norvegicus	12604240
1.1.1.10	Q137M/L143F/H146L	15463	15542	its kinetic constants for diacetyl were similar to those of the A-double mutant	Rattus norvegicus	12604240
1.1.1.10	W191S	15970	16041	only W191S largely impaired the reactivity for both diacetyl and sugars	Rattus norvegicus	12604240
1.1.1.10	W191F	16180	16275	W191F showed similar kinetic alteration to that of W191S, although the extent of change was low	Rattus norvegicus	12604240
1.1.1.10	W191F	16180	16236	W191F showed similar kinetic alteration to that of W191S	Rattus norvegicus	12604240
1.1.1.10	N190V/W191S	16290	16375	the double mutant of N190V and W191S (B-double) increased the reactivity for diacetyl	Rattus norvegicus	12604240
1.1.1.10	N190V	17431	17572	N190V, B-double, triple and quintuple mutants reduced 4-nitroacetophenone, although their Km values were higher than those of MLCR and P26h.	Rattus norvegicus	12604240
1.1.1.10	N190V/W191S	17439	17572	B-double, triple and quintuple mutants reduced 4-nitroacetophenone, although their Km values were higher than those of MLCR and P26h.	Rattus norvegicus	12604240
1.1.1.10	Q137M/ L143F/H146L	17449	17572	triple and quintuple mutants reduced 4-nitroacetophenone, although their Km values were higher than those of MLCR and P26h.	Rattus norvegicus	12604240
1.1.1.10	Q137M/ L143F/H146L/N190V/W191S	17460	17572	quintuple mutants reduced 4-nitroacetophenone, although their Km values were higher than those of MLCR and P26h.	Rattus norvegicus	12604240
1.1.1.10	N190V	17573	17670	The mutation of N190V did not largely influence the kinetic constants for diacetyl and the sugars	Rattus norvegicus	12604240
1.1.1.10	N190V/W191S	17682	17907	but the emergence of the 4-nitroacetophenone reductase activities in N190V and Bdouble mutants suggests that the residue at position 190 is also involved in the substrate-binding pockets of these structurally similar enzymes.	Rattus norvegicus	12604240
1.1.1.10	N190V	17682	17907	but the emergence of the 4-nitroacetophenone reductase activities in N190V and Bdouble mutants suggests that the residue at position 190 is also involved in the substrate-binding pockets of these structurally similar enzymes.	Rattus norvegicus	12604240
1.1.1.10	Q137M/L143F/H146L	18124	18261	The most striking alteration by the mutations was the emergence of the ability to reduce and oxidize the steroid substrates in the triple	Rattus norvegicus	12604240
1.1.1.10	Q137M/L143F/H146L/N190V/W191S	18124	18283	The most striking alteration by the mutations was the emergence of the ability to reduce and oxidize the steroid substrates in the triple and quintuple mutants	Rattus norvegicus	12604240
1.1.1.10	Q137M/L143F/H146L	18285	18397	The mutants reduced 5b-androstane-3,17-dione and 5b-androstan-17b-ol-3one, and oxidized 5b-androstan-3a,17b-diol	Rattus norvegicus	12604240
1.1.1.10	Q137M/L143F/H146L/N190V/W191S	18285	18397	The mutants reduced 5b-androstane-3,17-dione and 5b-androstan-17b-ol-3one, and oxidized 5b-androstan-3a,17b-diol	Rattus norvegicus	12604240
1.1.1.10	NA	20807	20947	effects of the mutations on the inhibitory potency of n -butyric acid are essentially similar to those on the kinetic constants for diacetyl	Rattus norvegicus	12604240
1.1.1.10	Q137M/ L143F/H146L/N190V/W191S	21359	21502	Q137M and the mutants containing this mutation (A-double, triple and quintuple mutants) attenuated the cold inactivation, which was seen for WT	Rattus norvegicus	12604240
1.1.1.10	Q137M/ L143F/H146L	21359	21502	Q137M and the mutants containing this mutation (A-double, triple and quintuple mutants) attenuated the cold inactivation, which was seen for WT	Rattus norvegicus	12604240
1.1.1.10	Q137M/L143F	21359	21502	Q137M and the mutants containing this mutation (A-double, triple and quintuple mutants) attenuated the cold inactivation, which was seen for WT	Rattus norvegicus	12604240
1.1.1.10	Q137M	21359	21502	Q137M and the mutants containing this mutation (A-double, triple and quintuple mutants) attenuated the cold inactivation, which was seen for WT	Rattus norvegicus	12604240
1.1.1.10	Q137M	21669	21719	abolished cold inactivation by the Q137M mutation	Rattus norvegicus	12604240
1.1.1.10	Q137M	21737	21807	Met introduced instead of Gln137 may stabilize the subunit interaction	Rattus norvegicus	12604240
1.1.1.10	Q137M/F241L	22992	23115	The introduction of the F241L mutation converted the cold-stable Q137M mutant into a cold-labile enzyme form similar to WT.	Rattus norvegicus	12604240
1.1.1.10	Q137M	25971	26026	the cold-labile enzyme into a cold-stable mutant enzyme	Rattus norvegicus	12604240
1.1.1.1	N249Y	1635	1733	the mutant N249Y which exhibits increased catalytic activity when compared to the wild-type enzyme	Sulfolobus solfataricus	12650918
1.1.1.1	N249Y	1735	1836	The substitution, located in the coenzyme binding domain, decreases the affinity for NAD(H) cofactor.	Sulfolobus solfataricus	12650918
1.1.1.1	N249Y	1837	1967	The rearrangement of segments 248-250 and 270-275, induced by the mutation, suggests an explanation for the lower coenzyme a⁄nity.	Sulfolobus solfataricus	12650918
1.1.1.1	N249Y	3366	3424	SsADH mutants endowed with improved catalytic properties.	Sulfolobus solfataricus	12650918
1.1.1.1	N249Y	3425	3589	The mutant N249Y, containing the substitution in the coenzyme binding domain, showed strikingly different properties when compared to the wild-type (wt) enzyme [6].	Sulfolobus solfataricus	12650918
1.1.1.1	N249Y	3590	3713	Indeed, the N249Y substitution increases by six-fold the turnover number measured at 65°C with benzyl alcohol as substrate.	Sulfolobus solfataricus	12650918
1.1.1.1	N249Y	3714	3776	The turnover number for the reverse reaction is also increased	Sulfolobus solfataricus	12650918
1.1.1.1	N249Y	3784	3825	the affinity for all substrates decreases	Sulfolobus solfataricus	12650918
1.1.1.1	N249Y	3827	4070	Furthermore, the affinity for coenzymes is substantially lower than that of the wt protein (Michaelis constant KM for NADþ , 25-fold greater; KM for NADH, 16-fold greater; dissociation constant Kd for NADþ and for NADH, 103 -fold greater) [6].	Sulfolobus solfataricus	12650918
1.1.1.1	N249Y	3840	3917	the affinity for coenzymes is substantially lower than that of the wt protein	Sulfolobus solfataricus	12650918
1.1.1.1	N249Y	3919	3967	Michaelis constant KM for NADþ , 25-fold greater	Sulfolobus solfataricus	12650918
1.1.1.1	N249Y	3969	3997	KM for NADH, 16-fold greater	Sulfolobus solfataricus	12650918
1.1.1.1	N249Y	3999	4065	dissociation constant Kd for NADþ and for NADH, 103 -fold greater)	Sulfolobus solfataricus	12650918
1.1.1.1	N249Y	4071	4292	Hence, the substitution N249Y probably increases the rate of coenzyme dissociation, thereby providing a possible explanation for the increased turnover since the release of the coenzyme is rate limiting for catalysis [6].	Sulfolobus solfataricus	12650918
1.1.1.1	N249Y	4078	4153	the substitution N249Y probably increases the rate of coenzyme dissociation	Sulfolobus solfataricus	12650918
1.1.1.1	N249Y	4299	4348	considerably affecting the kinetics of the enzyme	Sulfolobus solfataricus	12650918
1.1.1.1	N249Y	4349	4409	the substitution does not perturb the structural stability.	Sulfolobus solfataricus	12650918
1.1.1.1	N249Y	4410	4540	Indeed, the mutant resistance to heat, denaturants, and proteases turned out to be similar or even better than the parent protein.	Sulfolobus solfataricus	12650918
1.1.1.1	N249Y	4680	4774	Given its low affinity for coenzymes, only crystals of the apo form have been obtained so far.	Sulfolobus solfataricus	12650918
1.1.1.1	N249Y	10074	10184	All subunits of the mutant structures show an interdomain cleft as wide as that found in the wt apo structure.	Sulfolobus solfataricus	12650918
1.1.1.1	N249Y	12664	12836	In the mutant, a hydrogen bond is formed by the OH group of Tyr249 and the O of Phe273 (Fig. 2B), whereas in wt SsADH it is formed by the OD1 of Asn249 and the N of Gly271.	Sulfolobus solfataricus	12650918
1.1.1.1	N249Y	13209	13340	the mutant enzyme also lacks the interactions between the Asp246 side chain and the peptide nitrogen atoms of residues 248 and 249	Sulfolobus solfataricus	12650918
1.1.1.1	N249Y	13342	13447	Slight conformational changes at the 271-275 backbone between the two mutant structures are also observed	Sulfolobus solfataricus	12650918
1.1.1.1	N249Y	13557	13675	they result in different optimized interactions between the side chain of the mutated residue and the 270-275 backbone	Sulfolobus solfataricus	12650918
1.1.1.1	N249Y	15228	15256	coenzyme low-affinity mutant	Sulfolobus solfataricus	12650918
1.1.1.1	N249Y	15237	15256	low-affinity mutant	Sulfolobus solfataricus	12650918
1.1.1.1	N249Y	15329	15556	Finally, a further noticeable change induced by the mutation is the small tilt of the N-terminal region (residues 280- 283) of αF helix which shifts away from the adjacent loop 270-275 of the other subunit in the dimer (Fig. 1)	Sulfolobus solfataricus	12650918
1.1.1.1	N249Y	15612	15664	the effect of N249Y substitution on coenzyme binding	Sulfolobus solfataricus	12650918
1.1.1.1	N249Y	16605	16764	Hence, the Asn248 displacement, due to the N249Y substitution, could produce packing deficiency that may well result in a poorer binding of the adenine moiety.	Sulfolobus solfataricus	12650918
1.1.1.1	N249Y	17286	17402	In mutant SsADH, the N271 is shifted to the equivalent position of the oxygen O270 as a result of the plane flipping	Sulfolobus solfataricus	12650918
1.1.1.1	N249Y	17493	17580	turns into an energetically unfavorable interaction between NH–NH2 groups in the mutant	Sulfolobus solfataricus	12650918
1.1.1.1	N249Y	17582	17776	In conclusion, molecular modeling of the bound coenzyme suggests that the structural rearrangement induced by N249Y substitution would produce a less well-tailored binding site for the coenzyme.	Sulfolobus solfataricus	12650918
1.1.1.1	N249Y	17777	17996	Although the mutant structure likely rearranges to relieve the steric conflicts and to tighten the binding of NAD carboxamide and adenine ring, this might be less efficient thus explaining the lower affinity for NAD(H).	Sulfolobus solfataricus	12650918
1.1.1.1	N249Y	17997	18202	It is worth noting that the mutation in SsADH causes substantial structural changes in loop 270-275, whose equivalent (292-298) in HLADH seems to be critical for the apo-holo conformational transition [3].	Sulfolobus solfataricus	12650918
1.1.1.1	N249Y	18273	18413	that mutations in the flexible loop comprised of residues 292-298 affect the kinetics of the enzyme and especially coenzyme binding [14,15].	Sulfolobus solfataricus	12650918
1.1.1.1	N249Y	19274	19465	The substitutions in the HLADH flexible loop, 292-298, were found to perturb the conformational equilibrium of the protein between the open and the closed form in the presence of the cofactor	Sulfolobus solfataricus	12650918
1.1.1.1	N249Y	20123	20191	disorder appears to be more dramatic in the structures of the mutant	Sulfolobus solfataricus	12650918
1.1.1.1	N249Y	20877	21070	The rearrangement of loop 270-275 induced by the mutation may therefore be transmitted from one domain to the other, by altering the efficient clustering of these mostly hydrophobic side chains	Sulfolobus solfataricus	12650918
1.1.1.1	N249Y	21085	21222	the substitution can render the whole loop 46-62 more mobile and hence affect the flexibility of the active site in the mutant structure.	Sulfolobus solfataricus	12650918
1.1.1.1	N249Y	21392	21460	an increased flexibility of this loop region in the mutant structure	Sulfolobus solfataricus	12650918
1.1.1.1	N249Y	21475	21539	correlated to the different behavior shown by the mutated enzyme	Sulfolobus solfataricus	12650918
1.1.1.1	N249Y	21740	21773	leaving the mutant Vmax unaltered	Sulfolobus solfataricus	12650918
1.1.1.1	N249Y	22163	22266	the mutant is less sensitive to this effect due to its intrinsic loosening of the active site structure	Sulfolobus solfataricus	12650918
1.1.1.1	M294L	24675	24860	An exchange of Leu for Met-294, on the edge of the substrate-binding pocket, has very little influence on the steady-state kinetic properties of the enzyme with ethanol or acetaldehyde.	Saccharomyces cerevisiae	12702265
1.1.1.1	M294L	24861	24960	On the other hand, the Met294Leu mutant has a 10-fold lower catalytic activity (V1 ) with butan1-ol	Saccharomyces cerevisiae	12702265
1.1.1.1	M294L	25040	25074	whereas the shorter ethanol is not	Saccharomyces cerevisiae	12702265
1.1.1.1	W57M	25080	25199	An exchange of Met or Leu for Trp-57 decreases the catalytic efficiency (V1 /KB ) with ethanol only three- to four-fold	Saccharomyces cerevisiae	12702265
1.1.1.1	W93A	25209	25282	an exchange of Ala for Trp-93 decreases the catalytic efficiency 300-fold	Saccharomyces cerevisiae	12702265
1.1.1.1	W93A	25209	25418	an exchange of Ala for Trp-93 decreases the catalytic efficiency 300-fold; with an enlargement of the substrate-binding pocket in the latter case, the enzyme acquires weak activity with branched-chain alcohols	Saccharomyces cerevisiae	12702265
1.1.1.1	D49N	25867	26024	these substitutions reduce the catalytic efficiency with ethanol (V1 /KB ) 1000 times and 100 times, respectively, and the catalytic constant (V1 ) 40 times.	Saccharomyces cerevisiae	12702265
1.1.1.1	T48S	26327	26423	An exchange of Ser for Thr-48 does not interrupt the hydrogen bonding in the proton relay system	Saccharomyces cerevisiae	12702265
1.1.1.1	T48S	26442	26519	the activity of the Thr48Ser mutant is very similar to that of the wild-type.	Saccharomyces cerevisiae	12702265
1.1.1.1	T48S/T93A	26520	26633	The double mutant Thr48Ser: Trp93Ala and the triple mutant Thr48Ser:Trp57Met : Trp93Ala show decreased activities	Saccharomyces cerevisiae	12702265
1.1.1.1	T48C	26737	26875	An exchange of Cys or Ala for Thr-48 disrupts the hydrogen bonding in the relay system and, as expected, renders the enzyme inactive [58].	Saccharomyces cerevisiae	12702265
1.1.1.1	T48A	26737	26875	An exchange of Cys or Ala for Thr-48 disrupts the hydrogen bonding in the relay system and, as expected, renders the enzyme inactive [58].	Saccharomyces cerevisiae	12702265
1.1.1.1	T48C	26737	26823	An exchange of Cys or Ala for Thr-48 disrupts the hydrogen bonding in the relay system	Saccharomyces cerevisiae	12702265
1.1.1.1	T48A	26737	26823	An exchange of Cys or Ala for Thr-48 disrupts the hydrogen bonding in the relay system	Saccharomyces cerevisiae	12702265
1.1.1.1	H51Q	28520	28629	Replacement of His-51 with Gln or Glu reduces the value of V1 /KB 13-fold and 60-fold at pH 7.3, respectively	Saccharomyces cerevisiae	12702265
1.1.1.1	H51E	28520	28593	Replacement of His-51 with Gln or Glu reduces the value of V1 /KB 13-fold	Saccharomyces cerevisiae	12702265
1.1.1.1	H51E	28520	28732	Replacement of His-51 with Gln or Glu reduces the value of V1 /KB 13-fold and 60-fold at pH 7.3, respectively; in addition, the pKa value of 7.7 in the pH profile of the V1 /KB function is abolished in both cases	Saccharomyces cerevisiae	12702265
1.1.1.1	H51Q	28644	28732	the pKa value of 7.7 in the pH profile of the V1 /KB function is abolished in both cases	Saccharomyces cerevisiae	12702265
1.1.1.1	H51E	28780	28869	in which the amino acid residue in the mutant enzyme hinders the deprotonation of alcohol	Saccharomyces cerevisiae	12702265
1.1.1.1	H51Q	28780	28868	in which the amino acid residue in the mutant enzyme hinders the deprotonation of alcoho	Saccharomyces cerevisiae	12702265
1.1.1.1	G224I	29547	29706	Adenine site substitutions (Ser-198, Gly-224, Gly-225) Gly224Ile and Gly225Arg mutants have only modest effects on coenzyme binding and other kinetic constants	Saccharomyces cerevisiae	12702265
1.1.1.1	G225R	29547	29706	Adenine site substitutions (Ser-198, Gly-224, Gly-225) Gly224Ile and Gly225Arg mutants have only modest effects on coenzyme binding and other kinetic constants	Saccharomyces cerevisiae	12702265
1.1.1.1	S198F	29712	29805	the Ser198Phe mutant significantly decreases its affinity for coenzymes and turnover numbers.	Saccharomyces cerevisiae	12702265
1.1.1.1	D223G/G225R	29846	29987	The Asp223Gly:Gly225Arg double mutant shows a decrease in all kinetic parameters, but uses NAD(H) and NADP(H) with about the same efficiency.	Saccharomyces cerevisiae	12702265
1.1.1.1	D223G/G225R	29846	29926	The Asp223Gly:Gly225Arg double mutant shows a decrease in all kinetic parameters	Saccharomyces cerevisiae	12702265
1.1.1.1		30051	30150	Mutation of the residues Ala-200, Leu-203 or Gly-204 decreases all kinetic parameters significantly	Saccharomyces cerevisiae	12702265
1.1.1.1	H47R	30280	30389	substitution of His-47 by the basic amino acid Arg decreases the catalytic activity with NAD(H) only modestly	Saccharomyces cerevisiae	12702265
1.1.1.1	S269I	30434	30498	The Ser269Ile mutant decreases its turnover numbers by 350-fold.	Saccharomyces cerevisiae	12702265
1.1.1.1	D223G/G225R	30739	30858	The Asp223Gly:Gly225Arg double mutant was the only mutant that uses NAD(H) and NADP(H) with about the same efficiency ;	Saccharomyces cerevisiae	12702265
1.1.1.1	L203A	38448	38684	bulky side chain of Leu-203 is exchanged with Ala, the Leu203Ala mutant (Table 7) makes one stereochemical ‘mistake’ every 850 000 turnovers with NADH, and every 450 turnovers with thio-NADH, which has a weaker hydrogenbonding capacity.	Saccharomyces cerevisiae	12702265
1.1.5.2	S145C	641	729	Ser415Cys showed 30-fold greater thermal stability at 55°C than did the wild-type enzyme	Escherichia coli	12746550
1.1.5.2	S145C	730	772	without any decrease in catalytic activity	Escherichia coli	12746550
1.1.5.2	S145C	811	877	Ser415Cys retained 90% of the GDH activity of the wild-type enzyme	Escherichia coli	12746550
1.1.5.2	S231K	2344	2455	The Ser231Lys mutant of PQQGDH-B had increased thermal stability at 55°C as compared with the wild-type enzyme	Escherichia coli	12746550
1.1.5.2	S231K	2456	2498	without any decrease in catalytic activity	Escherichia coli	12746550
1.1.5.2	S231K	2556	2650	Ser231Lys substitution may result in increased hydrophobic interactions near the mutation site	Escherichia coli	12746550
1.1.5.2	S231K	2652	2695	thus leading to improved thermal stability.	Escherichia coli	12746550
1.1.5.2	S231K	5467	5605	Since the initial time course for thermal inactivation at 55°C followed first-order kinetics, the thermal stability of each mutant enzyme	Escherichia coli	12746550
1.1.5.2	S415C	8698	8785	only Ser415Cys showed a drastic increase in thermal stability over the wild-type enzyme	Escherichia coli	12746550
1.1.5.2	S415R	8787	8883	Substitution of Ser415 with either Asp or Arg resulted in a slight decrease in thermal stability	Escherichia coli	12746550
1.1.5.2	S415D	8821	8883	Asp or Arg resulted in a slight decrease in thermal stability	Escherichia coli	12746550
1.1.5.2	S231K	9319	9408	Ser231Lys, which showed an eight-fold greater thermal stability than the wild-type enzyme	Escherichia coli	12746550
1.1.5.2	S415C	9420	9522	The thermal inactivation of Ser415Cys, Ser231Lys, and wild-type PQQGDH-B followed first-order kinetics	Escherichia coli	12746550
1.1.5.2	S231K	9420	9522	The thermal inactivation of Ser415Cys, Ser231Lys, and wild-type PQQGDH-B followed first-order kinetics	Escherichia coli	12746550
1.1.5.2	S415C	9738	9843	The halflife at 55°C of Ser415Cys (183 min) was approx 36-fold greater than that of the wild-type enzyme
	Escherichia coli	12746550
1.1.5.2	S415C	9762	9914	Ser415Cys (183 min) was approx 36-fold greater than that of the wild-type enzyme
(5 min) and 4-fold greater than that of the Ser231Lys variant (40 min)	Escherichia coli	12746550
1.1.5.2	S231K	10054	10117	Ser231Lys and Ser415Cys showed much greater thermal stabilities	Escherichia coli	12746550
1.1.5.2	S415C	10068	10117	Ser415Cys showed much greater thermal stabilities	Escherichia coli	12746550
1.1.5.2	S231K	10140	10198	Ser231Lys and Ser415Cys showed no significant inactivation	Escherichia coli	12746550
1.1.5.2	S415C	10154	10198	Ser415Cys showed no significant inactivation	Escherichia coli	12746550
1.1.5.2	S231K	10200	10255	Ser231Lys was inactivated by heating at 70°C for 10 min	Escherichia coli	12746550
1.1.5.2	S415C	10263	10332	Ser415Cys needed treatment at 80°C to cause a comparable inactivation	Escherichia coli	12746550
1.1.5.2	S415C	10334	10443	These results indicate that the replacement of Ser415 with Cys achieved a dramatic stabilization of PQQGDH-B.	Escherichia coli	12746550
1.1.5.2	S415C	10569	10667	The substitution of Ser415 with Cys did not result in a decrease in GDH activity (3461 s–1 at 25°C	Escherichia coli	12746550
1.1.5.2	S415C	10670	10774	The Km value of Ser415Cys for glucose is 16 mM, which is lower than that of the wild-type enzyme (27 mM)	Escherichia coli	12746550
1.1.5.2	S415C	10776	10926	The substitution also caused a decrease in the Km values for other substrates, such as allose (from 36 mM to 21 mM) and maltose (from 26 mM to 13 mM).	Escherichia coli	12746550
1.1.5.2	S415C	10940	11015	kcat values were increased or were similar to those of the wild-type enzyme	Escherichia coli	12746550
1.1.5.2	S415C	11017	11119	The calculated catalytic efficiency (kcat/ Km) was therefore improved over that of the wildtype enzyme	Escherichia coli	12746550
1.1.5.2	S415C	11121	11262	These results indicate that the Ser415Cys substitution did not have any significant detrimental effect on the kinetic parameters of PQQGDH-B.	Escherichia coli	12746550
1.1.5.2	S415C	12114	12267	Ser415Cys variant migrated as a single band corresponding to a molecular weight of 50-kDa, indicating that each enzyme was composed of identical subunits	Escherichia coli	12746550
1.1.5.2	S415C	12887	13017	results confirm that Ser415Cys forms a homodimeric enzyme covalently joined by a disulfide bond at the dimer interface of PQQGDH-B	Escherichia coli	12746550
1.1.5.2	S415C	14074	14217	We constructed a mutant enzyme with improved thermal stability by substituting an amino acid residue located at the dimer interface of PQQGDH-B	Escherichia coli	12746550
1.1.5.2	S415C	14553	14615	Ser415Cys, is the most stable PQQGDH variant so far reported.	Escherichia coli	12746550
1.1.5.2	NA	15582	15706	mutants generally have multivalent disulfide-bond formations resulting in decreased flexibility of the quaternary structure.	Escherichia coli	12746550
1.1.5.2	S415C	16168	16252	A drastic increase in thermal stability was achieved by substituting Ser415 with Cys	Escherichia coli	12746550
1.1.5.2	S415C	16254	16308	without decreasing the catalytic activity of PQQGDH-B.	Escherichia coli	12746550
1.1.5.2	S415C	16950	17012	The thermal stability of Ser415Cys is greater than that of GOD	Escherichia coli	12746550
1.1.5.2	S415C	16950	17077	The thermal stability of Ser415Cys is greater than that of GOD, thus eliminating an important barrier to its use in CGM systems	Escherichia coli	12746550
1.1.1.10	L242W	1108	1181	Cold inactivation was prevented partially by the single mutation of L242W	Mus musculus	12890481
1.1.1.10	L242W/T244C	1108	1220	Cold inactivation was prevented partially by the single mutation of L242W and the double mutation of L242W/T244C	Mus musculus	12890481
1.1.1.10	D238E/L242W	1108	1275	Cold inactivation was prevented partially by the single mutation of L242W and the double mutation of L242W/T244C, and completely by the double mutation of D238E/L242W.	Mus musculus	12890481
1.1.1.10	L242W	1276	1373	The L242W and L242W/T244C mutants existed in both tetrameric and dimeric forms at low temperature	Mus musculus	12890481
1.1.1.10	L242W	1276	1336	The L242W and L242W/T244C mutants existed in both tetrameric	Mus musculus	12890481
1.1.1.10	L242W/T244C	1290	1373	L242W/T244C mutants existed in both tetrameric and dimeric forms at low temperature	Mus musculus	12890481
1.1.1.10	L242W/T244C	1290	1373	L242W/T244C mutants existed in both tetrameric and dimeric forms at low temperature	Mus musculus	12890481
1.1.1.10	D238E/L242W	1378	1435	the D238E/L242W mutant retained its tetrameric structure.	Mus musculus	12890481
1.1.1.10	T244C	1436	1566	No preventive eﬀect was exerted by the mutations of D238E and T244C, which were dissociated into their dimeric forms upon cooling.	Mus musculus	12890481
1.1.1.10	D238E	1436	1566	No preventive eﬀect was exerted by the mutations of D238E and T244C, which were dissociated into their dimeric forms upon cooling.	Mus musculus	12890481
1.1.1.10	D238E	8438	8472	two mutants were slightly unstable	Mus musculus	12890481
1.1.1.10	T244C	8438	8472	two mutants were slightly unstable	Mus musculus	12890481
1.1.1.10	D238E	13275	13367	All the mutant enzymes showed the same CD spectra as the wild-type enzyme (data not shown).	Mus musculus	12890481
1.1.1.10	D238E/L242W	13276	13367	All the mutant enzymes showed the same CD spectra as the wild-type enzyme (data not shown).	Mus musculus	12890481
1.1.1.10	L242W/T244C	13276	13367	All the mutant enzymes showed the same CD spectra as the wild-type enzyme (data not shown).	Mus musculus	12890481
1.1.1.10	L242W	13276	13367	All the mutant enzymes showed the same CD spectra as the wild-type enzyme (data not shown).	Mus musculus	12890481
1.1.1.10	T244C	13276	13367	All the mutant enzymes showed the same CD spectra as the wild-type enzyme (data not shown).	Mus musculus	12890481
1.1.1.10	D238E/L242W/T244C	13276	13367	All the mutant enzymes showed the same CD spectra as the wild-type enzyme (data not shown).	Mus musculus	12890481
1.1.1.10	L242W	13611	13700	The kinetic constants of the mutant enzymes were similar to those of the wild-type enzyme	Mus musculus	12890481
1.1.1.10	T244C	13611	13700	The kinetic constants of the mutant enzymes were similar to those of the wild-type enzyme	Mus musculus	12890481
1.1.1.10	D238E	13611	13700	The kinetic constants of the mutant enzymes were similar to those of the wild-type enzyme	Mus musculus	12890481
1.1.1.10	D238E/L242W/T244C	13611	13700	The kinetic constants of the mutant enzymes were similar to those of the wild-type enzyme	Mus musculus	12890481
1.1.1.10	L242W/T244C	13611	13700	The kinetic constants of the mutant enzymes were similar to those of the wild-type enzyme	Mus musculus	12890481
1.1.1.10	D238E/L242W	13611	13700	The kinetic constants of the mutant enzymes were similar to those of the wild-type enzyme	Mus musculus	12890481
1.1.1.10	D238E	13702	13838	except that subtle alteration in the Km or Vmax values was observed in the D238E, L242W/T244C, and D238E/ L242W/T244C mutants (Table 1).	Mus musculus	12890481
1.1.1.10	D238E/ L242W/T244C	13702	13838	except that subtle alteration in the Km or Vmax values was observed in the D238E, L242W/T244C, and D238E/ L242W/T244C mutants (Table 1).	Mus musculus	12890481
1.1.1.10	L242W/T244C	13702	13838	except that subtle alteration in the Km or Vmax values was observed in the D238E, L242W/T244C, and D238E/ L242W/T244C mutants (Table 1).	Mus musculus	12890481
1.1.1.10	L242W	13839	13949	Of the single mutations, only that of L242W moderately improved the instability of mouse XR at 0 °C (Fig. 2A).	Mus musculus	12890481
1.1.1.10	L242W/T244C	13950	14057	Although the stability of the L242W/T244C mutant at 0 °C was almost the same as the single mutant of L242W,	Mus musculus	12890481
1.1.1.10	D238E/L242W/T244C	14058	14151	the mutations of D238E/L242W and D238E/L242W/T244C completely protected the cold inactivation	Mus musculus	12890481
1.1.1.10	D238E/L242W	14058	14151	the mutations of D238E/L242W and D238E/L242W/T244C completely protected the cold inactivation	Mus musculus	12890481
1.1.1.10	D238E/L242W	14163	14374	indicating that the replacement of both Asp238 and Leu242 of mouse XR with Glu and Trp, respectively, is required to convert the cold-labile mouse XR into the cold-stable enzyme form that is similar to human XR.	Mus musculus	12890481
1.1.1.10	T244C	14375	14470	The activities of the mutant enzymes, which had been inactivated signiﬁcantly (D238E and T244C)	Mus musculus	12890481
1.1.1.10	D238E	14375	14578	The activities of the mutant enzymes, which had been inactivated signiﬁcantly (D238E and T244C) and moderately (L242W and L242W/T244C), were almost completely recovered by incubation at 25 °C for 30 min.	Mus musculus	12890481
1.1.1.10	L242W	14375	14493	The activities of the mutant enzymes, which had been inactivated signiﬁcantly (D238E and T244C) and moderately (L242W	Mus musculus	12890481
1.1.1.10	L242W/T244C	14375	14509	The activities of the mutant enzymes, which had been inactivated signiﬁcantly (D238E and T244C) and moderately (L242W and L242W/T244C)	Mus musculus	12890481
1.1.1.10	D238E	14375	14459	The activities of the mutant enzymes, which had been inactivated signiﬁcantly (D238E	Mus musculus	12890481
1.1.1.10	T244C	14375	14578	The activities of the mutant enzymes, which had been inactivated signiﬁcantly (D238E and T244C) and moderately (L242W and L242W/T244C), were almost completely recovered by incubation at 25 °C for 30 min.	Mus musculus	12890481
1.1.1.10	L242W	14375	14578	The activities of the mutant enzymes, which had been inactivated signiﬁcantly (D238E and T244C) and moderately (L242W and L242W/T244C), were almost completely recovered by incubation at 25 °C for 30 min.	Mus musculus	12890481
1.1.1.10	L242W/T244C	14375	14578	The activities of the mutant enzymes, which had been inactivated signiﬁcantly (D238E and T244C) and moderately (L242W and L242W/T244C), were almost completely recovered by incubation at 25 °C for 30 min.	Mus musculus	12890481
1.1.1.10	D238E	14619	14662	the mutant enzymes due to cold inactivation	Mus musculus	12890481
1.1.1.10	T244C	14619	14662	the mutant enzymes due to cold inactivation	Mus musculus	12890481
1.1.1.1	D238E	14720	14777	the D238E and T244C mutants appeared as the dimeric forms	Mus musculus	12890481
1.1.1.1	T244C	14734	14777	T244C mutants appeared as the dimeric forms	Mus musculus	12890481
1.1.1.10	D238E/L242W	14783	14810	the cold-stable D238E/L242W	Mus musculus	12890481
1.1.1.10	D238E/L242W/T244C	14783	14832	the cold-stable D238E/L242W and D238E/L242W/T244C	Mus musculus	12890481
1.1.1.1	D238E/L242W	14799	14873	D238E/L242W and D238E/L242W/T244C mutants remained as the tetrameric forms	Mus musculus	12890481
1.1.1.1	D238E/L242W/T244C	14815	14873	D238E/L242W/T244C mutants remained as the tetrameric forms	Mus musculus	12890481
1.1.1.10	L242W/T244C	14987	15052	moderately inactivated mutants of L242W (Fig. 1C) and L242W/T244C	Mus musculus	12890481
1.1.1.10	L242W	14987	15026	moderately inactivated mutants of L242W	Mus musculus	12890481
1.1.1.10	L242W	15021	15141	L242W (Fig. 1C) and L242W/T244C showed two protein peaks at positions, corresponding to the tetrameric and dimeric forms	Mus musculus	12890481
1.1.1.10	L242W	15021	15123	L242W (Fig. 1C) and L242W/T244C showed two protein peaks at positions, corresponding to the tetrameric	Mus musculus	12890481
1.1.1.10	L242W/T244C	15041	15141	L242W/T244C showed two protein peaks at positions, corresponding to the tetrameric and dimeric forms	Mus musculus	12890481
1.1.1.10	L242W/T244C	15041	15123	L242W/T244C showed two protein peaks at positions, corresponding to the tetrameric	Mus musculus	12890481
1.1.1.10	D238E/L242W	16678	16751	The complete prevention against cold stability of mouse XR by D238E/L242W	Mus musculus	12890481
1.1.1.10	D238E/L242W	17064	17201	the cause of cold inactivation of mouse XR is due to the presence of Asp238 and Leu242 instead of the corresponding residues, Glu and Trp	Mus musculus	12890481
1.1.1.10	Q137M	17641	17704	the replacement of Gln137 with Met attenuates cold inactivation	Mus musculus	12890481
1.1.1.10	F241L/Q137M	17731	17856	the introduction of an additional mutation of F241L to this Q137M mutant again converts it into the cold-sensitive form [16].	Mus musculus	12890481
1.1.1.10	L242W	18491	18567	the mutation of L242W improved the stability of mouse XR at low temperature.	Mus musculus	12890481
1.1.1.10	Q137M	19188	19287	because of the abolishment of cold inactivation of mouse and rat XRs by the mutation of Q137M [16].	Mus musculus	12890481
1.1.1.10	Q137M/F241L	19753	19880	the conversion of the cold-stable Q137M mutant of rat XR into the cold-sensitive form by the additional mutation of F241L [16]	Mus musculus	12890481
1.1.1.1	G223D	1501	1610	The G223D mutant, having a negative charge in the phosphate-binding site, still preferred NADP(H) over NAD(H)	Rana perezi	12902331
1.1.1.1	G223D/T224I/H225N	1648	1906	Catalytic efficiency with NADP(H) dropped dramatically in the double mutants, G223D/T224I and T224I/H225N, and in the triple mutant, G223D/T224I/H225N (kcat/KmNADPH = 760 mm-1 min-1), as compared with the wild-type enzyme (kcat/KmNADPH = 133,330 mm-1 min-1).	Rana perezi	12902331
1.1.1.1	T224I/H225N	1648	1753	Catalytic efficiency with NADP(H) dropped dramatically in the double mutants, G223D/T224I and T224I/H225N	Rana perezi	12902331
1.1.1.1	G223D/T224I	1648	1738	Catalytic efficiency with NADP(H) dropped dramatically in the double mutants, G223D/T224I	Rana perezi	12902331
1.1.1.1	G223D/T224I/H225N	2019	2190	in the triple mutant, catalytic efficiency with NAD(H) increased, reaching values (kcat/KmNADH = 155,000 mm-1 min-1) similar to those of the wild-type enzyme with NADP(H).	Rana perezi	12902331
1.1.1.1	G223D/T224I/H225N	2019	2083	in the triple mutant, catalytic efficiency with NAD(H) increased	Rana perezi	12902331
1.1.1.1	D223G	5177	5328	The substitution D223G, as found in ADH8, would avoid the possible steric and electrostatic hindrances because of the extra phosphate group of NADP(H).	Rana perezi	12902331
1.1.1.1	NA	16110	16200	the effect of substitutions on coenzyme kinetics, most of the observations made at pH 10.0	Rana perezi	12902331
1.1.1.1	NA	16315	16493	This suggests that the introduced mutations had a similar effect on each coenzyme kinetics, independently of pH and whether the cofactor used was in its oxidized or reduced form	Rana perezi	12902331
1.1.1.1	NA	16503	16600	the substitutions did have a different effect on whether the cofactor used was NADP(H) or NAD(H)	Rana perezi	12902331
1.1.1.1	G223D	16602	16713	Single mutations only produced a small decrease (2– 8-fold) in the catalytic efficiency (kcat/Km) with NADP(H).	Rana perezi	12902331
1.1.1.1	H225N	16602	16713	Single mutations only produced a small decrease (2– 8-fold) in the catalytic efficiency (kcat/Km) with NADP(H).	Rana perezi	12902331
1.1.1.1	G223D	16745	16769	an increase in Km values	Rana perezi	12902331
1.1.1.1	H225N	16745	16769	an increase in Km values	Rana perezi	12902331
1.1.1.1	G223D	16779	16834	kcat values did not significantly change in the mutants	Rana perezi	12902331
1.1.1.1	T224I	16779	16834	kcat values did not significantly change in the mutants	Rana perezi	12902331
1.1.1.1	G223D	16836	17043	The substitution G223D did not hamper NADPϩ binding (see below) or change the catalytic rate significantly, as would have been anticipated, but resulted in an enzyme that still preferred NADP(H) over NAD(H).	Rana perezi	12902331
1.1.1.1	T224I	17044	17095	Similar results were obtained for the T224I mutant.	Rana perezi	12902331
1.1.1.1	H225N	17096	17185	The H225N substitution was well tolerated as it had the least effect on NADP(H) kinetics.	Rana perezi	12902331
1.1.1.1	H225N	17186	17251	No pH-dependent effect was observed associated with this mutation	Rana perezi	12902331
1.1.1.1	T224I	17341	17403	Single mutations provided a positive effect on NAD(H) kinetics	Rana perezi	12902331
1.1.1.1	H225N	17341	17403	Single mutations provided a positive effect on NAD(H) kinetics	Rana perezi	12902331
1.1.1.1	T224I	17410	17447	a moderate increase in kcat/Km values	Rana perezi	12902331
1.1.1.1	H225N	17410	17447	a moderate increase in kcat/Km values	Rana perezi	12902331
1.1.1.1	T224I	17449	17511	T224I showed the best catalytic efficiency for a single mutant	Rana perezi	12902331
1.1.1.1	H225N	17521	17568	H225N displayed the lowest catalytic efficiency	Rana perezi	12902331
1.1.1.1	H225N	17521	17620	H225N displayed the lowest catalytic efficiency, mostly due to its high Km values for this coenzyme	Rana perezi	12902331
1.1.1.1	G223D	17622	17697	In all single mutants, kcat values for NAD(H) remained essentially constant	Rana perezi	12902331
1.1.1.1	T224I	17622	17697	In all single mutants, kcat values for NAD(H) remained essentially constant	Rana perezi	12902331
1.1.1.1	H225N	17645	17697	kcat values for NAD(H) remained essentially constant	Rana perezi	12902331
1.1.1.1	T224I	17840	17949	Only the mutant T224I showed a very similar catalytic efficiency with the two cofactors at pH 10.0 (Table I).	Rana perezi	12902331
1.1.1.1	G223D/T224I	17950	18095	A double mutation, G223D/T224I or T224I/H225N, was the minimal change to show a clearcut effect on coenzyme specificity, both at pH 7.5 and 10.0.	Rana perezi	12902331
1.1.1.1	T224I/H225N	17984	18095	T224I/H225N, was the minimal change to show a clearcut effect on coenzyme specificity, both at pH 7.5 and 10.0.	Rana perezi	12902331
1.1.1.1	G223D/T224I	18096	18190	The effect was most marked on NADP(H) kinetic constants, especially in the G223D/T224I mutant.	Rana perezi	12902331
1.1.1.1	T224I/H225N	18399	18460	Km values for NADP(H) increased dramatically (up to 200-fold)	Rana perezi	12902331
1.1.1.1	T224I/H225N	18465	18498	kcat values dropped down 30-fold.	Rana perezi	12902331
1.1.1.1	G223D/T224I	18499	18584	Catalytic efficiency with NADP(H) decreased from 1,500 to 10,000-fold for G223D/T224I	Rana perezi	12902331
1.1.1.1	T224I/H225N	18589	18627	from 100 to 1,400-fold for T224I/H225N	Rana perezi	12902331
1.1.1.1	G223D/T224I	18629	18697	Both mutants showed a moderate increase in kcat/Km values for NAD(H)	Rana perezi	12902331
1.1.1.1	T224I/H225N	18629	18697	Both mutants showed a moderate increase in kcat/Km values for NAD(H)	Rana perezi	12902331
1.1.1.1	G223D/T224I	18717	18774	a small decrease in Km values (more marked in G223D/T224I	Rana perezi	12902331
1.1.1.1	G223D/T224I/H225N	18993	19113	The G223D/T224I/H225N triple substitution produced a complete reversal of coenzyme specificity, both at pH 7.5 and 10.0.	Rana perezi	12902331
1.1.1.1	G223D/T224I/H225N	19153	19202	the effect was most marked on the NAD(H) kinetics	Rana perezi	12902331
1.1.1.1	G223D/T224I/H225N	19210	19334	the catalytic efficiency of the triple mutant with NAD(H) increased 30 –50-fold with respect to that of the wild-type enzyme	Rana perezi	12902331
1.1.1.1	G223D/T224I/H225N	19238	19418	the triple mutant with NAD(H) increased 30 –50-fold with respect to that of the wild-type enzyme, and it was even higher than the kcat/Km value of the wild-type enzyme with NADP(H)	Rana perezi	12902331
1.1.1.1	G223D/T224I/H225N	19448	19482	a decrease in Km values for NAD(H)	Rana perezi	12902331
1.1.1.1	G223D/T224I/H225N	19501	19545	an increase in the affinity for the coenzyme	Rana perezi	12902331
1.1.1.1	G223D/T224I/H225N	19578	19629	the triple mutant could not be saturated by NADP(H)	Rana perezi	12902331
1.1.1.1	G223D/T224I/H225N	19638	19718	catalytic efficiency with NADP(H) decreased to about the same order of magnitude	Rana perezi	12902331
1.1.1.1	H225N	20279	20322	modest effects on the kcat value with NADPϩ	Rana perezi	12902331
1.1.1.1	T224I/H225N	20332	20367	dropped ϳ20-fold in the T224I/H225N	Rana perezi	12902331
1.1.1.1	T224I/H225N	20500	20544	dramatic change in the kcat value with NADPϩ	Rana perezi	12902331
1.1.1.1	T224I/H225N	20556	20593	an increase in the dissociation (Kia)	Rana perezi	12902331
1.1.1.1	T224I/H225N	20598	20655	Michaelis constant (Ka) values for NADPϩ by 60and 30-fold	Rana perezi	12902331
1.1.1.1	G223D	20688	20738	kcat value with NADϩ remained relatively unchanged	Rana perezi	12902331
1.1.1.1	G223D	22167	22256	When using NADPϩ as a cofactor, the same increase was only seen in the single mutant form	Rana perezi	12902331
1.1.1.1	T224I/H225N	22259	22348	In contrast, the double and triple mutants did not display any significant isotope effect	Rana perezi	12902331
1.1.1.1	G223D/T224I/H225N	22259	22348	In contrast, the double and triple mutants did not display any significant isotope effect	Rana perezi	12902331
1.1.1.1	T224I	23606	23730	Small differences are observed in T224I-NADPϩ and H225N-NADPϩ complexes with respect to NADPϩ docked to the wild-type enzyme	Rana perezi	12902331
1.1.1.1	H225N	23606	23730	Small differences are observed in T224I-NADPϩ and H225N-NADPϩ complexes with respect to NADPϩ docked to the wild-type enzyme	Rana perezi	12902331
1.1.1.1	G223D	24854	24970	G223D/T224I/ H225N mutant, as it was previously observed for the G223D mutant, there is a relocation of the coenzyme	Rana perezi	12902331
1.1.1.1	G223D/T224I/H225N	24854	24970	G223D/T224I/ H225N mutant, as it was previously observed for the G223D mutant, there is a relocation of the coenzyme	Rana perezi	12902331
1.1.1.1	H225N	26735	26867	In ADH8 single mutants, kcat values for NADP(H) decreased slightly, whereas a moderate increase in Kia values for NADPϩ was observed	Rana perezi	12902331
1.1.1.1	G223D	26735	26867	In ADH8 single mutants, kcat values for NADP(H) decreased slightly, whereas a moderate increase in Kia values for NADPϩ was observed	Rana perezi	12902331
1.1.1.1	T224I	26735	26867	In ADH8 single mutants, kcat values for NADP(H) decreased slightly, whereas a moderate increase in Kia values for NADPϩ was observed	Rana perezi	12902331
1.1.1.1	T224I	26735	26802	In ADH8 single mutants, kcat values for NADP(H) decreased slightly,	Rana perezi	12902331
1.1.1.1	H225N	26735	26802	In ADH8 single mutants, kcat values for NADP(H) decreased slightly,	Rana perezi	12902331
1.1.1.1	G223D	26735	26801	In ADH8 single mutants, kcat values for NADP(H) decreased slightly	Rana perezi	12902331
1.1.1.1	T224I/H225N	26925	27085	In contrast, in the T224I/ H225N mutant, kcat values for NADPϩ suffered a sharp decrease, which was associated with a marked increase in the Kia value for NADPϩ	Rana perezi	12902331
1.1.1.1	T224I/H225N	26926	27013	n contrast, in the T224I/ H225N mutant, kcat values for NADPϩ suffered a sharp decrease	Rana perezi	12902331
1.1.1.1	G223D/T224I/H225N	27087	27335	In this regard, in double and triple mutants, the catalytic efficiency dropped dramatically, reflecting the fact that Km values for NADP(H) increased, and even in most cases saturation could not be reached, and apparent kcat values likely decreased	Rana perezi	12902331
1.1.1.1	G223D/T224I/H225N	27087	27236	In this regard, in double and triple mutants, the catalytic efficiency dropped dramatically, reflecting the fact that Km values for NADP(H) increased	Rana perezi	12902331
1.1.1.1	T224I/H225N	27087	27335	In this regard, in double and triple mutants, the catalytic efficiency dropped dramatically, reflecting the fact that Km values for NADP(H) increased, and even in most cases saturation could not be reached, and apparent kcat values likely decreased	Rana perezi	12902331
1.1.1.1	T224I/H225N	27087	27236	In this regard, in double and triple mutants, the catalytic efficiency dropped dramatically, reflecting the fact that Km values for NADP(H) increased	Rana perezi	12902331
1.1.1.1	G223D/T224I/H225N	27088	27178	n this regard, in double and triple mutants, the catalytic efficiency dropped dramatically	Rana perezi	12902331
1.1.1.1	T224I/H225N	27088	27178	n this regard, in double and triple mutants, the catalytic efficiency dropped dramatically	Rana perezi	12902331
1.1.1.1	T224I/H225N	27953	28079	The kcat values for NAD(H) remained relatively unchanged for the mutant enzymes with respect to the wild-type recombinant ADH8	Rana perezi	12902331
1.1.1.1	G223D/T224I/H225N	27953	28079	The kcat values for NAD(H) remained relatively unchanged for the mutant enzymes with respect to the wild-type recombinant ADH8	Rana perezi	12902331
1.1.1.1	D223G	29964	30030	the resulting D223G mutant utilized the two coenzymes with similar	Rana perezi	12902331
1.1.1.1	D223G	29964	30054	the resulting D223G mutant utilized the two coenzymes with similar but very low efficiency	Rana perezi	12902331
1.1.1.1	S212D	30169	30223	mutation S212D did not change the coenzyme specificity	Rana perezi	12902331
1.1.1.1	S212D	30248	30486	the substitution of the corresponding Asp in other NAD-dependent dehydrogenases having the Rossmann fold did not generate NADP-dependent enzymes, although substitution improved the catalytic efficiency for NADPϩ and made it worse for NADϩ	Rana perezi	12902331
1.1.1.1	G223D	30536	30653	G223D, T224I, and H225N only provided small changes to coenzyme kinetics, which were slightly detrimental for NADP(H)	Rana perezi	12902331
1.1.1.1	G223D	30536	30609	G223D, T224I, and H225N only provided small changes to coenzyme kinetics,	Rana perezi	12902331
1.1.1.1	G223D	30536	30653	G223D, T224I, and H225N only provided small changes to coenzyme kinetics, which were slightly detrimental for NADP(H)	Rana perezi	12902331
1.1.1.1	G223D	30536	30680	G223D, T224I, and H225N only provided small changes to coenzyme kinetics, which were slightly detrimental for NADP(H) and beneficial for NAD(H).	Rana perezi	12902331
1.1.1.1	T224I	30543	30653	T224I, and H225N only provided small changes to coenzyme kinetics, which were slightly detrimental for NADP(H)	Rana perezi	12902331
1.1.1.1	T224I	30543	30679	T224I, and H225N only provided small changes to coenzyme kinetics, which were slightly detrimental for NADP(H) and beneficial for NAD(H)	Rana perezi	12902331
1.1.1.1	T224I	30543	30608	T224I, and H225N only provided small changes to coenzyme kinetics	Rana perezi	12902331
1.1.1.1	H225N	30554	30609	H225N only provided small changes to coenzyme kinetics,	Rana perezi	12902331
1.1.1.1	H225N	30554	30679	H225N only provided small changes to coenzyme kinetics, which were slightly detrimental for NADP(H) and beneficial for NAD(H)	Rana perezi	12902331
1.1.1.1	H225N	30554	30653	H225N only provided small changes to coenzyme kinetics, which were slightly detrimental for NADP(H)	Rana perezi	12902331
1.1.1.1	G223D	30918	30977	the substitution G223D did not greatly hamper NADPϩ binding	Rana perezi	12902331
1.1.1.1	G223D	31104	31128	lower catalytic constant	Rana perezi	12902331
1.1.1.1	G223D	31130	31264	The modeling results for the G223D mutant confirm the generation of unfavorable steric and electrostatic conditions on NADP(H) binding	Rana perezi	12902331
1.1.1.1	G223D/T224I/H225N	31864	32036	In the triple mutant, the attained Km, kcat, and kcat/Km values for NAD(H) and Kia for NADϩ are in the same order of magnitude as those for NADP(H) in the wild-type enzyme.	Rana perezi	12902331
1.1.1.1	G223D/T224I/H225N	32043	32102	complete reversal of coenzyme specificity has been achieved	Rana perezi	12902331
1.1.1.1	G223D/T224I/H225N	32123	32243	the kcat/Km values with NAD(H) obtained in the triple mutant are similar to those of typical NAD-dependent ADHs (37– 42)	Rana perezi	12902331
1.1.1.1		32376	32452	the triple mutant is much more “coenzyme specific” than the wild-type enzyme	Rana perezi	12902331
1.1.1.1	G223D/T224I/H225N	32679	32897	In the triple mutant, the extra phosphate group poses steric and electrostatic problems for NADP(H) binding, especially because of the presence of both Asp223 and a less hydrophilic environment at positions 224 and 225	Rana perezi	12902331
1.1.1.1	T224I	33282	33343	Single amino acid substitutions had only very limited effects	Rana perezi	12902331
1.1.1.1	G223D	33282	33343	Single amino acid substitutions had only very limited effects	Rana perezi	12902331
1.1.1.1	H225N	33282	33343	Single amino acid substitutions had only very limited effects	Rana perezi	12902331
1.1.1.1	G223D/T224I/H225N	33345	33462	whereas double and triple mutations involving the same residues caused great changes on coenzyme binding and kinetics	Rana perezi	12902331
1.1.1.1	T224I/H225N	33345	33462	whereas double and triple mutations involving the same residues caused great changes on coenzyme binding and kinetics	Rana perezi	12902331
1.1.1.100	E233K/A154T	1125	1204	The β-ketoacyl-ACP reductase activity of this mutant was extremely thermolabile	Salmonella typhimurium	14996818
1.1.1.100	E233K/A154T	1209	1317	the rate of fatty acid synthesis measured in vivo was inhibited upon shift to the nonpermissive temperature	Salmonella typhimurium	14996818
1.1.1.100	E233K/A154T	1319	1504	Moreover, synthesis of the acyl-ACP intermediates of the pathway was inhibited upon shift of mutant cultures to the nonpermissive temperature, indicating blockage of the synthetic cycle	Salmonella typhimurium	14996818
1.1.1.100	E233K	1610	1697	only the E233K mutation was required to give the temperature-sensitive growth phenotype	Salmonella typhimurium	14996818
1.1.1.100	M125I/A223T	2067	2166	quaternary structures of the mutant FabG proteins may be disrupted at the nonpermissive temperature	Salmonella typhimurium	14996818
1.1.1.100	S224F	2067	2166	quaternary structures of the mutant FabG proteins may be disrupted at the nonpermissive temperature	Salmonella typhimurium	14996818
1.1.1.100	NA	32023	32112	compositions of the two mutant strains should be similar at the nonpermissive temperature	Salmonella typhimurium	14996818
1.1.1.100	NA	32847	32911	attributed to the differences in the stringency of the mutations	Salmonella typhimurium	14996818
1.1.1.100	E233K/A154T	34402	34483	both mutations, failed to complement strain CL37 at the nonpermissive temperature	Salmonella typhimurium	14996818
1.1.1.100	E233K	34402	34483	both mutations, failed to complement strain CL37 at the nonpermissive temperature	Salmonella typhimurium	14996818
1.1.1.100	E233K	34654	34742	E233K and E233K A154T proteins retain residual activity at the nonpermissive temperature	Salmonella typhimurium	14996818
1.1.1.100	E233K/A154T	34664	34742	E233K A154T proteins retain residual activity at the nonpermissive temperature	Salmonella typhimurium	14996818
1.1.1.100	E233K	34930	35051	the mutant gene from the chromosome to a low-copy-number plasmid resulted in loss of the temperature-sensitive phenotype.	Salmonella typhimurium	14996818
1.1.1.100	E233K	36550	36736	The reductase activities of extracts of strains CL119 (encoding FabG E233K) and CL62 (encoding FabG E233K and A154T) were much more thermolabile than the activity of the wild-type strain	Salmonella typhimurium	14996818
1.1.1.100	E233K/A154T	36630	36736	CL62 (encoding FabG E233K and A154T) were much more thermolabile than the activity of the wild-type strain	Salmonella typhimurium	14996818
1.1.1.100	E233K	36825	36968	Moreover, extracts containing either the E233K or E322K A154T enzyme lost FabG activity quickly at all temperatures and incubation times tested	Salmonella typhimurium	14996818
1.1.1.100	E322K/A154T	36875	36968	E322K A154T enzyme lost FabG activity quickly at all temperatures and incubation times tested	Salmonella typhimurium	14996818
1.1.1.100	E233K	36993	37169	unlike the wild-type extracts these mutant extracts could not be processed by ammonium sulfate precipitation since this resulted in complete loss of the mutant enzyme activity	Salmonella typhimurium	14996818
1.1.1.100	E322K/A154T	36994	37169	unlike the wild-type extracts these mutant extracts could not be processed by ammonium sulfate precipitation since this resulted in complete loss of the mutant enzyme activity	Salmonella typhimurium	14996818
1.1.1.100	E233K	37295	37340	The E233K enzyme showed marked thermolability	Salmonella typhimurium	14996818
1.1.1.100	E233K/A154T	37346	37447	the rates of inactivation observed were less than that of extracts of the double (E233K A154T) mutant	Salmonella typhimurium	14996818
1.1.1.100	A154T	37449	37553	The thermolability of the A154T extract reductase activity was similar to that of the wild-type extract.	Salmonella typhimurium	14996818
1.1.1.100	E233K	41968	42097	these lost hydrogen bonds might be compensated for by a possible hydrogen bond formed between the mutant lysine residue and T234′	Salmonella typhimurium	14996818
1.1.1.100	E233K	42118	42285	The E233K mutation of the FabG strain CL37 has much more severe effects on the stability of the protein both in vitro and in vivo than does the second mutation, A154T	Salmonella typhimurium	14996818
1.1.1.100	A154T	42119	42285	The E233K mutation of the FabG strain CL37 has much more severe effects on the stability of the protein both in vitro and in vivo than does the second mutation, A154T	Salmonella typhimurium	14996818
1.1.1.100	A154T	42305	42410	the A154T protein supports growth and has at best a modest effect on the thermostability of FabG in vitro	Salmonella typhimurium	14996818
1.1.1.100	A154T	42305	42338	the A154T protein supports growth	Salmonella typhimurium	14996818
1.1.1.100	E233K/A154T	42412	42491	it seems to act in synergy with the E233K mutation in the doubly mutant protein	Salmonella typhimurium	14996818
1.1.1.100	E233K/A154T	42528	42624	the reductase activity of the doubly mutant protein is more thermolabile than the E233K activity	Salmonella typhimurium	14996818
1.1.1.100	A154T	42644	42738	The A154T mutation would interrupt the sterically complementary surfaces of helices α5 and α5′	Salmonella typhimurium	14996818
1.1.1.100	A154T	42743	42863	might also result in formation of a hydrogen bond between the threonine hydroxyl and the carbonyl oxygen of tyrosine-151	Salmonella typhimurium	14996818
1.1.1.100	S224F	43861	43953	The S224F mutation would additionally disrupt the hydrogen bond formed between S224 and E226	Salmonella typhimurium	14996818
1.1.1.100	M125I	44375	44496	Replacement of M125 with the bulkier branched isoleucine side chain might affect the packing of helix α4 in the interface	Salmonella typhimurium	14996818
1.1.1.100	A223T	45009	45120	it seems likely that the A223T mutation plays a more important role in the destabilization of the FabG tetramer	Salmonella typhimurium	14996818
1.1.1.100	M125I	45127	45184	the M125I substitution is a much more conservative change	Salmonella typhimurium	14996818
1.1.1.100	E233K	45191	45319	that the action of mutations (such as E233K and S224F) within the interface that includes α6/α7 and α6′/α7′ could be more subtle	Salmonella typhimurium	14996818
1.1.1.100	S224F	45191	45319	that the action of mutations (such as E233K and S224F) within the interface that includes α6/α7 and α6′/α7′ could be more subtle	Salmonella typhimurium	14996818
1.1.1.145	H156Y	1471	1548	The H156 Y mutant of the 3␤-HSD1 enzyme shifted the substrate (DHEA) kinetics	Homo sapiens	15026177
1.1.1.145	H156 Y	1471	1588	The H156 Y mutant of the 3␤-HSD1 enzyme shifted the substrate (DHEA) kinetics to the 14-fold higher Km value measured	Homo sapiens	15026177
1.1.1.145	H156 Y	1615	1735	From Dixon analysis, epostane inhibited the 3␤-HSD1 activity with 17-fold greater afﬁnity compared to 3␤-HSD2 and H156 Y	Homo sapiens	15026177
1.1.1.10	Y154F	1737	1848	The mutants of Tyr154 and Lys158 exhibited no dehydrogenase activity and appear to be catalytic 3␤-HSD residues	Homo sapiens	15026177
1.1.1.10	K158Q	1763	1848	Lys158 exhibited no dehydrogenase activity and appear to be catalytic 3␤-HSD residues	Homo sapiens	15026177
1.1.1.145	D257L	1854	1909	D257L and D258L mutations eliminated isomerase activity	Homo sapiens	15026177
1.1.1.145	D258L	1864	1909	D258L mutations eliminated isomerase activity	Homo sapiens	15026177
1.1.1.145	D36A/K37R	1998	2061	D36A/K37R mutant shifted the cofactor preference of both 3␤-HSD	Homo sapiens	15026177
1.1.1.145	H156Y	18320	18466	The H156Y mutant of the type 1 enzyme has substrate kinetic constants for 3␤-HSD activity that are very similar to those of the wild-type 2 enzyme	Homo sapiens	15026177
1.1.1.145	H156Y	19894	19942	H156Y retains the type1 isomerase kinetic values	Homo sapiens	15026177
1.1.1.145	Y154F	20009	20071	Y154F, K158Q, Y269S, K273Q) have no measurable 3␤-HSD activity	Homo sapiens	15026177
1.1.1.145	K158Q	20016	20071	K158Q, Y269S, K273Q) have no measurable 3␤-HSD activity	Homo sapiens	15026177
1.1.1.145	Y269S	20022	20071	Y269S, K273Q) have no measurable 3␤-HSD activity	Homo sapiens	15026177
1.1.1.145	K273Q	20030	20071	K273Q) have no measurable 3␤-HSD activity	Homo sapiens	15026177
1.1.1.145	H156Y	20334	20455	Unlike the substrate kinetic comparison in which the H156Y mutant exhibited the 3␤-HSD kinetics of the wild-type 2 enzyme	Homo sapiens	15026177
1.1.1.145	H156Y	20456	20596	H156Y utilizes NAD+ as a cofactor for 3␤-HSD activity with Km and Vmax values which are similar to those of the wild-type 1 3␤-HSD activity	Homo sapiens	15026177
1.1.1.145	H156Y	20611	20681	H156Y mutation primarily affects the 3␤-HSD substrate steroid kinetics	Homo sapiens	15026177
1.1.1.145	D36A/K37R	21048	21165	the D36A/K37R mutant of the wild-type 1 enzyme has no measurable 3␤-HSD activity with NAD+ but uses NADP+ as cofactor	Homo sapiens	15026177
1.1.1.145	D36A/K37R	21167	21228	Similarly, NADPH now activates the D36A/K37R mutant isomerase	Homo sapiens	15026177
1.1.1.145	D36A/K37R	21303	21503	Analogous shifts in cofactor-speciﬁcity from NAD+ to NADP+ are observed in the substrate kinetic proﬁles of the 3␤-HSD and isomerase activities of D36A/K37R compared to those of the wild-type 1 enzyme	Homo sapiens	15026177
1.1.1.145	D257L	21644	21701	D257L and D258L mutations abolish the isomerase activity	Homo sapiens	15026177
1.1.1.145	D258L	21654	21701	D258L mutations abolish the isomerase activity	Homo sapiens	15026177
1.1.1.145	D241N	21729	21792	D241N and D265N mutations have little effect on the Km and Kcat	Homo sapiens	15026177
1.1.1.145	D265N	21739	21792	D265N mutations have little effect on the Km and Kcat	Homo sapiens	15026177
1.1.1.145	K158Q	23761	23843	K158Q mutant enzymes have undetectable activity at either pH (Thomas et al., 2002)	Homo sapiens	15026177
1.1.1.145	D257L	23856	23946	the low residual isomerase activities of D257L and D258L exhibit little change over the pH	Homo sapiens	15026177
1.1.1.145	D258L	23906	23946	D258L exhibit little change over the pH	Homo sapiens	15026177
1.1.1.145	H156Y	24154	24367	H156Y 3β-HSD activities by epostane Dixon analysis shows that epostane competitively inhibits the 3␤-HSD activity of each of the three enzyme species and illustrates dramatic differences in the inhibition kinetics	Homo sapiens	15026177
1.1.1.145	H156Y	24154	24303	H156Y 3β-HSD activities by epostane Dixon analysis shows that epostane competitively inhibits the 3␤-HSD activity of each of the three enzyme species	Homo sapiens	15026177
1.1.1.145	H156Y	24547	24669	The H156Y mutant (Ki = 1.18 ␮M) of the type 1 enzyme shares the much lower afﬁnity of the wild-type 2 3␤-HSD for epostane	Homo sapiens	15026177
1.1.1.145	D36A/K37R	26230	26264	D36A/K37R mutant to shift cofactor	Homo sapiens	15026177
1.1.1.145	D241N	27057	27221	For D241N, there was a measurable basal isomerase activity in the absence of stimulation by coenzyme at each substrate concentration that was subtracted as a blank.	Homo sapiens	15026177
1.1.1.145	D257L	27305	27455	The low 3␤-HSD activities of all four Asp mutants in this domain suggest that removal of any of these negative charges disrupt the 3␤-HSD conformation	Homo sapiens	15026177
1.1.1.145	D241N	27305	27455	The low 3␤-HSD activities of all four Asp mutants in this domain suggest that removal of any of these negative charges disrupt the 3␤-HSD conformation	Homo sapiens	15026177
1.1.1.145	D258L	27305	27455	The low 3␤-HSD activities of all four Asp mutants in this domain suggest that removal of any of these negative charges disrupt the 3␤-HSD conformation	Homo sapiens	15026177
1.1.1.145	D265N	27305	27455	The low 3␤-HSD activities of all four Asp mutants in this domain suggest that removal of any of these negative charges disrupt the 3␤-HSD conformation	Homo sapiens	15026177
1.1.1.145	D241N	27626	27688	D241N mutant had 10% of the NADH-stimulated isomerase activity	Homo sapiens	15026177
1.1.1.145	Y269S	28227	28325	Although 3␤-HSD activity is undetectable for each of these mutant enzymes using DHEA as substrate	Homo sapiens	15026177
1.1.1.145	K273Q	28227	28324	Although 3␤-HSD activity is undetectable for each of these mutant enzymes using DHEA as substrate	Homo sapiens	15026177
1.1.1.145	Y154F	28227	28324	Although 3␤-HSD activity is undetectable for each of these mutant enzymes using DHEA as substrate	Homo sapiens	15026177
1.1.1.145	K158Q	28227	28324	Although 3␤-HSD activity is undetectable for each of these mutant enzymes using DHEA as substrate	Homo sapiens	15026177
1.1.1.145	Y154F	28336	28442	the use of 5␣-androstan-3␤-ol-17-one as substrate enhances residual 3␤-HSD by 3-fold to detectable levels	Homo sapiens	15026177
1.1.1.145	K158Q	28336	28442	the use of 5␣-androstan-3␤-ol-17-one as substrate enhances residual 3␤-HSD by 3-fold to detectable levels	Homo sapiens	15026177
1.1.1.145	K273Q	28336	28442	the use of 5␣-androstan-3␤-ol-17-one as substrate enhances residual 3␤-HSD by 3-fold to detectable levels	Homo sapiens	15026177
1.1.1.145	Y269S	28336	28442	the use of 5␣-androstan-3␤-ol-17-one as substrate enhances residual 3␤-HSD by 3-fold to detectable levels	Homo sapiens	15026177
1.1.1.145	K273Q	28465	28526	The extremely low residual 3␤-HSD activities of these mutants	Homo sapiens	15026177
1.1.1.145	Y269S	28465	28526	The extremely low residual 3␤-HSD activities of these mutants	Homo sapiens	15026177
1.1.1.145	K158Q	28465	28526	The extremely low residual 3␤-HSD activities of these mutants	Homo sapiens	15026177
1.1.1.145	Y154F	28465	28526	The extremely low residual 3␤-HSD activities of these mutants	Homo sapiens	15026177
1.1.1.145	Y269S	28605	28675	Y269S and K273Q mutants exhibit low residual 3␤-HSD activity at pH 7.4	Homo sapiens	15026177
1.1.1.145	K273Q	28605	28676	Y269S and K273Q mutants exhibit low residual 3␤-HSD activity at pH 7.4,	Homo sapiens	15026177
1.1.1.145	Y269S	28681	28727	that activity is doubled at the optimal pH 9.7	Homo sapiens	15026177
1.1.1.145	K273Q	28681	28727	that activity is doubled at the optimal pH 9.7	Homo sapiens	15026177
1.1.1.145	Y154F	32873	32935	Y154F and K158Q mutant enzymes lack measurable 3␤-HSD activity	Homo sapiens	15026177
1.1.1.145	K158Q	32883	32935	K158Q mutant enzymes lack measurable 3␤-HSD activity	Homo sapiens	15026177
1.1.1.145	Y269S	32971	33025	detection of pH dependent 3␤-HSD activity in the Y269S	Homo sapiens	15026177
1.1.1.145	K273Q	32971	33043	detection of pH dependent 3␤-HSD activity in the Y269S and K273Q mutants	Homo sapiens	15026177
1.1.1.145	Y154F	33049	33110	Y154F and K158Q mutants exhibit signiﬁcant isomerase activity	Homo sapiens	15026177
1.1.1.145	Y154F	33049	33235	Y154F and K158Q mutants exhibit signiﬁcant isomerase activity and utilize the isomerase substrate steroid with Km values that are similar to the control values for the wild-type 1 enzyme	Homo sapiens	15026177
1.1.1.145	K158Q	33059	33110	K158Q mutants exhibit signiﬁcant isomerase activity	Homo sapiens	15026177
1.1.1.145	K158Q	33059	33235	K158Q mutants exhibit signiﬁcant isomerase activity and utilize the isomerase substrate steroid with Km values that are similar to the control values for the wild-type 1 enzyme	Homo sapiens	15026177
1.1.1.145	Y269S	33254	33377	Y269S and K273Q mutants retain pH-dependent 3␤-HSD activity, which suggest that these are not the catalytic 3␤-HSD residues	Homo sapiens	15026177
1.1.1.145	Y269S	33254	33313	Y269S and K273Q mutants retain pH-dependent 3␤-HSD activity	Homo sapiens	15026177
1.1.1.145	K273Q	33264	33377	K273Q mutants retain pH-dependent 3␤-HSD activity, which suggest that these are not the catalytic 3␤-HSD residues	Homo sapiens	15026177
1.1.1.145	K273Q	33264	33313	K273Q mutants retain pH-dependent 3␤-HSD activity	Homo sapiens	15026177
1.1.1.145	H156 Y	33734	33902	The H156 Y mutant form of the type 1 enzyme shifts the substrate kinetics for DHEA and pregnenolone to the same 13-fold higher Km and 2-fold higher Vmax and Kcat values	Homo sapiens	15026177
1.1.1.145	H156 Y	33734	33863	The H156 Y mutant form of the type 1 enzyme shifts the substrate kinetics for DHEA and pregnenolone to the same 13-fold higher Km	Homo sapiens	15026177
1.1.1.145	H156 Y	33734	33816	The H156 Y mutant form of the type 1 enzyme shifts the substrate kinetics for DHEA	Homo sapiens	15026177
1.1.1.145	H156Y	33995	34060	H156Y mutant retain the characteristics of the wild-type 1 enzyme	Homo sapiens	15026177
1.1.1.145	H156Y	34062	34134	The 14–17-fold higher Ki values measured for the inhibition of the H156Y	Homo sapiens	15026177
1.1.1.145	D36A/K37R	35447	35546	the D36A/K37R mutant completely loses both 3␤-HSD and isomerase activities in the presence of NAD(H	Homo sapiens	15026177
1.1.1.145	D36A/K37R	35451	35579	D36A/K37R mutant completely loses both 3␤-HSD and isomerase activities in the presence of NAD(H) and both are active with NADP(H	Homo sapiens	15026177
1.1.1.145	D36A/K37R	35649	35728	since each of the two activities is equally affected by the D36A/K37R mutation	Homo sapiens	15026177
1.1.1.145	D36A/K37R	35730	35766	3-fold decrease in Vmax with NADP(H)	Homo sapiens	15026177
1.1.1.145	D257L	36184	36275	the lack of pH-dependency of the residual isomerase activity of the D257L and D258L mutants	Homo sapiens	15026177
1.1.1.145	D258L	36184	36275	the lack of pH-dependency of the residual isomerase activity of the D257L and D258L mutants	Homo sapiens	15026177
1.1.1.10	N107D	1942	2001	The two mutations increased Km for the substrate (>26-fold)	Homo sapiens	15103634
1.1.1.10	N107D	1942	2028	The two mutations increased Km for the substrate (>26-fold) and Kd for NADPH (95-fold)	Homo sapiens	15103634
1.1.1.10	N107L	1942	2001	The two mutations increased Km for the substrate (>26-fold)	Homo sapiens	15103634
1.1.1.10	N107L	1942	2028	The two mutations increased Km for the substrate (>26-fold) and Kd for NADPH (95-fold)	Homo sapiens	15103634
1.1.1.10	N107L	2039	2092	the N107L mutation signiﬁcantly decreased kcat value.	Homo sapiens	15103634
1.1.1.10	N107L	8407	8544	the mutant enzyme (N107L) with apparently no catalytic activity was detected by sodium dodecyl sulfate-polyacrylamide gel electrophoresis	Homo sapiens	15103634
1.1.1.10	S136A	27283	27389	the mutations of S136A, Y149F, and K153M in rat XR resulted in signiﬁcant decreases in catalytic activity	Homo sapiens	15103634
1.1.1.10	Y149F	27307	27389	Y149F, and K153M in rat XR resulted in signiﬁcant decreases in catalytic activity	Homo sapiens	15103634
1.1.1.10	K153M	27318	27389	K153M in rat XR resulted in signiﬁcant decreases in catalytic activity	Homo sapiens	15103634
1.1.1.10	K153M	27404	27482	the K153M mutation is accompanied with large increases in Km values for NADP(H	Homo sapiens	15103634
1.1.1.10	N107D	29066	29173	extract of the N107D mutant showed low enzyme activity (73 mU/mg versus 568 mU/mg for the wild-type enzyme)	Homo sapiens	15103634
1.1.1.10	N107L	29175	29246	no activity was detected in the cell extract of the N107L mutant enzyme	Homo sapiens	15103634
1.1.1.10	N107L	29248	29298	Because the N107L mutation was in an inactive form	Homo sapiens	15103634
1.1.1.10	N107L	29330	29428	The same mutation has been reported to change bacterial 3␤,17␤-HSD into a completely inactive form	Homo sapiens	15103634
1.1.1.10	N107L	29444	29543	N107L mutant form of human XR showed very low activity, with a moderate increase in Km for diacetyl	Homo sapiens	15103634
1.1.1.10	N107L	29444	29498	N107L mutant form of human XR showed very low activity	Homo sapiens	15103634
1.1.1.10	N107L	29557	29768	The extent of the decrease in kcat value is similar to those caused by the mutations of the catalytically important Ser136, Tyr149, and Lys153,16 supporting the role of Asn107 in the catalytic tetrad in human XR	Homo sapiens	15103634
1.1.1.10	N107D	29770	29884	The puriﬁed N107D mutant showed a similar change in Km for the substrate but only a small effect on the kcat value	Homo sapiens	15103634
1.1.1.10	N107D	29771	29842	he puriﬁed N107D mutant showed a similar change in Km for the substrate	Homo sapiens	15103634
1.1.1.10	N107L	30079	30227	N107L and N107D mutations signiﬁcantly increased the Kd value for NADPH (95-fold), which is a larger increase than in bacterial 3␤,17␤-HSD (ﬁvefold)	Homo sapiens	15103634
1.1.1.10	N107L	30079	30160	N107L and N107D mutations signiﬁcantly increased the Kd value for NADPH (95-fold)	Homo sapiens	15103634
1.1.1.10	N107D	30089	30227	N107D mutations signiﬁcantly increased the Kd value for NADPH (95-fold), which is a larger increase than in bacterial 3␤,17␤-HSD (ﬁvefold)	Homo sapiens	15103634
1.1.1.10	N107D	30089	30160	N107D mutations signiﬁcantly increased the Kd value for NADPH (95-fold)	Homo sapiens	15103634
1.1.1.10	N107L	30651	30891	Because the N107D mutation disrupts only the hydrogen bond between this residue and Val86, the structural effect caused by this mutation may be smaller than that caused by the N107L mutation that introduces a hydrophobic and bulkier residue	Homo sapiens	15103634
1.1.1.10	N107D	30651	30740	Because the N107D mutation disrupts only the hydrogen bond between this residue and Val86	Homo sapiens	15103634
1.1.1.10	N107L	33924	34009	N107L and N107D mutations resulted in moderate increases in the Km for the substrate	Homo sapiens	15103634
1.1.1.10	N107D	33934	34009	N107D mutations resulted in moderate increases in the Km for the substrate	Homo sapiens	15103634
2.2.1.1	H103A	876	942	inﬂuence of His103 mutation on ThDP-binding and enzymatic activity	Saccharomyces cerevisiae	15178335
2.2.1.1	H103A	962	1012	mutation does not aﬀect the aﬃnity of the coenzyme	Saccharomyces cerevisiae	15178335
2.2.1.1	H103A	1111	1175	changes all the kinetic parameters of the ThDP–apoTK interaction	Saccharomyces cerevisiae	15178335
2.2.1.1	H103A	1277	1375	that the structures of TK active centers formed in the presence of Mg2þ and Ca2þ are not identical	Saccharomyces cerevisiae	15178335
2.2.1.1	H103A	1377	1457	Mutation of His103 led to a signiﬁcant acceleration of the one-substrate reactio	Saccharomyces cerevisiae	15178335
2.2.1.1	H103A	1462	1562	a slow down of the two-substrate reaction so that the rates of both types of catalysis became equal	Saccharomyces cerevisiae	15178335
2.2.1.1	H103A	4893	5015	Replacement of His103 with alanine in TK lowered the enzyme’s aﬃnity for ThDP in the presence of Mg2þ by about eight times	Saccharomyces cerevisiae	15178335
2.2.1.1	H103A	9022	9111	mutation at His103 aﬀects the enzyme’s interaction with ThDP and its catalytic properties	Saccharomyces cerevisiae	15178335
2.2.1.1	H103A	11498	11598	H103A TK species in the presence of Mg2þ shows that in the case of mutant TK they are somewhat lower	Saccharomyces cerevisiae	15178335
2.2.1.1	H103A	11609	11697	the mutation leads to changes of all the parameters characterizing the secondary binding	Saccharomyces cerevisiae	15178335
2.2.1.1	H103A	11713	11795	directionality of these changes suggests the lowering of ThDPs aﬃnity to mutant TK	Saccharomyces cerevisiae	15178335
2.2.1.1	H103A	12442	12510	aﬃnity of H103A apoTK for ThDP in the presence of Mg2þ is much lower	Saccharomyces cerevisiae	15178335
2.2.1.1	H103A	12574	12679	The apparent Kd of WT TK for both
clearly seen that in both cases the dependences are virtually identical	Saccharomyces cerevisiae	15178335
2.2.1.1	H103A	13067	13166	apparent Kd value for the second active center of TK was estimated as 0.33 lM for both WT and H103A	Saccharomyces cerevisiae	15178335
2.2.1.1	H103A	14329	14495	H103A TK shows that the values of all kinetic parameters characterizing the reconstitution of the holoenzyme in the presence of Ca2þ are identical for both TK species	Saccharomyces cerevisiae	15178335
2.2.1.1	H103A	14497	14606	Thus the replacement of His103 with alanine had no eﬀect on coenzyme binding to apoTK in the presence of Ca2þ	Saccharomyces cerevisiae	15178335
2.2.1.1	H103A	14687	14749	the lack of diﬀerence in the structures of WT and H103A holoTK	Saccharomyces cerevisiae	15178335
2.2.1.1	H103A	14835	14932	the mutation causes essential changes in kinetic parameters for the conformational binding stage	Saccharomyces cerevisiae	15178335
2.2.1.1	H103A	17647	17855	Replacement of His103 with alanine breaks the network of hydrogen bonds in the 40 -NH2 -area thereby causing the local changes in the protein’s conformation and decreasing in this way the aﬃnity of the H103A	Saccharomyces cerevisiae	15178335
2.2.1.1	H103A	17647	17718	Replacement of His103 with alanine breaks the network of hydrogen bonds	Saccharomyces cerevisiae	15178335
2.2.1.1	H103A	17647	17803	Replacement of His103 with alanine breaks the network of hydrogen bonds in the 40 -NH2 -area thereby causing the local changes in the protein’s conformation	Saccharomyces cerevisiae	15178335
2.2.1.1	H103A	18042	18128	local structural changes that may occur in the 40 -NH2 -area due to H103A substitution	Saccharomyces cerevisiae	15178335
2.2.1.1	H103A	18043	18181	ocal structural changes that may occur in the 40 -NH2 -area due to H103A substitution do not seriously disturb the apoTK– ThDP interaction	Saccharomyces cerevisiae	15178335
2.2.1.1	H103A	18386	18447	Inﬂuence of His103 mutation on the catalytic properties of TK	Saccharomyces cerevisiae	15178335
2.2.1.1	H103A	18463	18529	His103 with alanine does not deprive TK of its catalytic activity	Saccharomyces cerevisiae	15178335
2.2.1.1	H103A	18463	18584	His103 with alanine does not deprive TK of its catalytic activity but markedly inﬂuences its quantitative characteristics	Saccharomyces cerevisiae	15178335
2.2.1.1	H103A	18645	18709	is essentially decreased compared to the WT TKcatalyzed reaction	Saccharomyces cerevisiae	15178335
2.2.1.1	H103A	18781	18822	the mutation increased the rate sevenfold	Saccharomyces cerevisiae	15178335
2.2.1.1	H103A	19505	19590	the mutation of TK at His103 leads to the increase of the one-substrate reaction rate	Saccharomyces cerevisiae	15178335
2.2.1.1	H103A	19505	19638	the mutation of TK at His103 leads to the increase of the one-substrate reaction rate and decrease of the two-substrate reaction rate	Saccharomyces cerevisiae	15178335
2.1.1.63	C145A	928	954	its inactive C145A mutant.	Homo sapiens	15206895
2.1.1.63	C145A	2123	2175	substantially increased by the inactive C145A mutant	Homo sapiens	15206895
2.1.1.63	C145A	2154	2175	inactive C145A mutant	Homo sapiens	15206895
2.1.1.63	C145A	12097	12118	inactive mutant C145A	Homo sapiens	15206895
2.1.1.63	C145A	12322	12412	toxicity of BrCH2OAc were reduced by active hAGT and enhanced by the inactive C145A mutant	Homo sapiens	15206895
2.1.1.63	C145A	12391	12413	inactive C145A mutant.	Homo sapiens	15206895
2.1.1.63	C145A	15126	15147	inactive C145A mutant	Homo sapiens	15206895
2.1.1.63	C145A	15900	15930	the C145A mutant had no effect	Homo sapiens	15206895
2.1.1.63	C145A	15946	15979	There was no increase in toxicity	Homo sapiens	15206895
2.1.1.63		16294	16343	was significantly less potent in inducing mutants	Homo sapiens	15206895
2.1.1.63	C145A	17700	17767	C145A mutant hAGT actually slightly increased the loss of viability	Homo sapiens	15206895
2.1.1.63	C145A	17700	17767	C145A mutant hAGT actually slightly increased the loss of viability	Homo sapiens	15206895
2.1.1.63	C145A	18407	18464	differential effects of hAGT and C145A on the toxicity of	Homo sapiens	15206895
2.1.1.63	P140K	22778	22859	P140K mutant had an m/z of 23 085, which shifted to 23 153 upon BrCH2OAc addition	Homo sapiens	15206895
2.1.1.63	G160R	22865	22946	G160R mutant had an m/z of 23 149, which shifted to 23 230 upon BrCH2OAc addition	Homo sapiens	15206895
2.1.1.63	C145S	23223	23305	C145S mutant showed no change in the MALDI spectrum ∼1 min after BrCH2OAc addition	Homo sapiens	15206895
2.1.1.63	P140K	23354	23491	contrast, the wild-type, P140K,
and G160R mutants showed similar increases in mass upon BrCH2OAc addition (+71, 67, and 82, respectively)	Homo sapiens	15206895
2.1.1.63	G160R	23364	23491	the wild-type, P140K,
and G160R mutants showed similar increases in mass upon BrCH2OAc addition (+71, 67, and 82, respectively)	Homo sapiens	15206895
2.1.1.63	C145S	24740	24786	C145S protein completely prevented conjugation	Homo sapiens	15206895
2.1.1.63	C145S	24894	25009	on the other hand, did not produce any detectable amounts of hAGT-DNA conjugates with either wild-type or Cys145Ser	Homo sapiens	15206895
2.1.1.63	NA	28322	28521	spectra of background mutants in TRG8 cells did not reveal any specific induction of G:C to A:T or G:C to T:A mutations (results not shown) and were similar to those reported for a recent large study	Homo sapiens	15206895
2.1.1.63	C145A	35272	35334	ability of the C145A hAGT mutant to increase the mutagenicity	Homo sapiens	15206895
2.1.1.63	C145A	35287	35438	C145A hAGT mutant to increase the mutagenicity and toxicity of BrCH2OAc is quite similar to the ability of this mutant to enhance the response to MNNG	Homo sapiens	15206895
2.1.1.63	C145A	35394	35437	this mutant to enhance the response to MNNG	Homo sapiens	15206895
2.1.1.63	C145A	35449	35505	effect is due to the ability of the C145A mutant to bind	Homo sapiens	15206895
2.1.1.63	C145A	35738	35803	magnitude of C145A enhancement on response to BrCH2OAc is greater	Homo sapiens	15206895
2.1.1.63	C145A	35751	35780	C145A enhancement on response	Homo sapiens	15206895
2.1.1.63	C145A	35851	35914	a tighter binding of the C145A mutant to O6-(CH2OAc)guanine tha	Homo sapiens	15206895
2.1.1.63	C145A	36549	36676	inactivated AGT-Cys145S-CH2COAc would not be able to protect the O6-(CH2OAc)guanine by NER in the same way as the C145A mutant	Homo sapiens	15206895
2.1.1.63	C145A	36598	36675	to protect the O6-(CH2OAc)guanine by NER in the same way as the C145A mutant	Homo sapiens	15206895
2.1.1.63	P140K	39894	39957	P140K and G160R hAGT mutants, which are resistant to inhibition	Homo sapiens	15206895
2.1.1.63	G160R	39904	39957	G160R hAGT mutants, which are resistant to inhibition	Homo sapiens	15206895
2.1.1.63	C145S	40136	40187	low stability of the AGT-Cys145S-CH2Br intermediate	Homo sapiens	15206895
2.1.1.63	C145S	40360	40405	instability would be expected for AGT-Cys145S	Homo sapiens	15206895
2.1.1.63	C145S	40464	40526	episulfonium ion in a way similar to the AGT-Cys145S-CH2CH2Br	Homo sapiens	15206895
2.1.1.63	C145S	41572	41711	Cys145S-CH2Br resulting from the reaction with CH2Br2 is able to react with guanine residues in DNA causing mutations and reducing survival	Homo sapiens	15206895
2.1.1.72	D181A	1135	1227	Substitution of the aspartic acid residue of the DPPY motif by alanine abolished base ﬂippin	Escherichia coli	15276835
2.1.1.72	S188A	1304	1424	exchange of Ser188 located in a loop next to the active center by alanine led to a seven- to eightfold reduction of kﬂip	Escherichia coli	15276835
2.1.1.72	D181A	17319	17421	Exchanging the aspartic acid residue in the DPPY motif by alanine (D181A) abrogated catalytic activity	Escherichia coli	15276835
2.1.1.72	D181A	17512	17612	a very small change of AP2 ﬂuorescence was observed with the D181A variant in the presence of AdoMet	Escherichia coli	15276835
2.1.1.72	D181A	17624	17700	indicating that the amino acid exchange strongly reduced base ﬂipping as wel	Escherichia coli	15276835
2.1.1.72	D181A	17730	17754	binding was not impaired	Escherichia coli	15276835
2.1.1.72	Y184A	18052	18133	exchange of the tyrosine residue (Y184A) led to an increase in the P ﬂuorescence	Escherichia coli	15276835
2.1.1.72	Y184A	18394	18432	the ﬂuorescence increase of the mutant	Escherichia coli	15276835
2.1.1.72	Y184A	18536	18656	increase in ﬂuorescence of the Y184A variant can be interpreted in the light of the structure of the TaqI – DNA complex,	Escherichia coli	15276835
2.1.1.72	S188A	19620	19731	Exchange of S188 and T190 by alanine did not strongly affect the catalytic activity and DNA binding properties	Escherichia coli	15276835
2.1.1.72	T190A	19620	19731	Exchange of S188 and T190 by alanine did not strongly affect the catalytic activity and DNA binding properties	Escherichia coli	15276835
2.1.1.72	S188A	19631	19852	S188 and T190 by alanine did not strongly affect the catalytic activity and DNA binding properties of the enzyme and both exchanges resulted in only small changes of the ﬂuorescence effect in equilibrium binding studies	Escherichia coli	15276835
2.1.1.72	T190A	19641	19852	T190 by alanine did not strongly affect the catalytic activity and DNA binding properties of the enzyme and both exchanges resulted in only small changes of the ﬂuorescence effect in equilibrium binding studies	Escherichia coli	15276835
2.1.1.72	S188A	19886	20002	that the exchanges neither strongly affect the catalytic mechanism of the enzyme nor the equilibrium of base ﬂipping	Escherichia coli	15276835
2.1.1.72	T190A	19887	20002	hat the exchanges neither strongly affect the catalytic mechanism of the enzyme nor the equilibrium of base ﬂipping	Escherichia coli	15276835
2.1.1.72	Y184A	22013	22139	a continuous increase in ﬂuorescence that was much more prominent than that with wild-type was observed with the Y184A variant	Escherichia coli	15276835
2.1.1.72	D181A	22141	22240	The small change of ﬂuorescence observed with the D181A variant was not sufﬁcient for a stopped-ﬂow	Escherichia coli	15276835
2.1.1.72	Y184A	22902	22975	this variant cannot form a stacking interaction to the ﬂipped target base	Escherichia coli	15276835
2.1.1.72	Y184A	23013	23222	the variant shows an enlarged equilibrium ﬂuorescence effect in the steady-state experiments (Table 2) and a continuous increase in ﬂuorescence in the stopped-ﬂow experiments that is not followed by a decrease	Escherichia coli	15276835
2.1.1.72	Y184A	23013	23175	the variant shows an enlarged equilibrium ﬂuorescence effect in the steady-state experiments (Table 2) and a continuous increase in ﬂuorescence in the stopped-ﬂow	Escherichia coli	15276835
2.1.1.72	Y184A	23013	23105	the variant shows an enlarged equilibrium ﬂuorescence effect in the steady-state experiments	Escherichia coli	15276835
2.1.1.72	Y184A	23013	23249	the variant shows an enlarged equilibrium ﬂuorescence effect in the steady-state experiments (Table 2) and a continuous increase in ﬂuorescence in the stopped-ﬂow experiments that is not followed by a decrease after the initial increase	Escherichia coli	15276835
2.1.1.72	S188A	29676	29745	the ﬂuorescence increase was delayed in the case of the S188A variant	Escherichia coli	15276835
2.1.1.72	T190A	29810	29893	T190A show a maximum of the ﬂuorescence well before one second (around 0.8 second)	Escherichia coli	15276835
2.1.1.72	NA	30783	30883	it is unlikely that the mutations could change the non-speciﬁc DNA binding properties of the enzyme	Escherichia coli	15276835
2.1.1.72	T190A	30996	31124	The kinetics of base ﬂipping by the T190A variant was ﬁtted by very similar rate constants than obtained for the wildtype enzyme	Escherichia coli	15276835
2.1.1.72	S188A	31149	31251	Similarly, the rates of target base binding (k3) were not affected signiﬁcantly in any of the variants	Escherichia coli	15276835
2.1.1.72	T190A	31149	31251	Similarly, the rates of target base binding (k3) were not affected signiﬁcantly in any of the variants	Escherichia coli	15276835
2.1.1.72	NA	31408	31479	large conformational changes were induced by these amino acid exchanges	Escherichia coli	15276835
2.1.1.72	S188A	31513	31640	S188A variant the quantitative analysis revealed that the rate constant of base ﬂipping is reduced at least seven- to eightfold	Escherichia coli	15276835
2.1.1.72	T190A	31670	31717	the lower limit of k2 of the wildtype and T190A	Escherichia coli	15276835
2.1.1.72	S188A	31854	31964	Extensive simulations conﬁrmed the signiﬁcance of the difference in k2 between wild-type and the S188A variant	Escherichia coli	15276835
2.1.1.72	S188A	31979	32112	it was not possible to ﬁt the results obtained with the wildtype enzyme with the rate constants derived for k2 with the S188A variant	Escherichia coli	15276835
2.1.1.72	S188A	32214	32279	yielded differences in k2 between wild-type and the S188A variant	Escherichia coli	15276835
2.1.1.72	S188A	32240	32320	between wild-type and the S188A variant, demonstrating that the difference in k2	Escherichia coli	15276835
2.1.1.72	S188A	32240	32410	between wild-type and the S188A variant, demonstrating that the difference in k2 is the major reason to explain the different kinetics observed with wild-type and variant	Escherichia coli	15276835
2.1.1.72	S188A	32892	32969	S188A variant, we observed a seven- to eightfold reduced rate of base ﬂipping	Escherichia coli	15276835
2.1.1.72	S188A	32976	33061	corresponds to an increase in the transition state barrier by approximately 5 kJ/mol,	Escherichia coli	15276835
2.1.1.72	S188A	33183	33292	but the amino acid exchange could also have indirect effects leading to a perturbation of the ﬂipping process	Escherichia coli	15276835
2.1.1.72	S188A	33394	33552	this model amino acid exchanges of the enzyme could only affect the rate of back ﬂipping and target base binding but not directly the rate of the ﬂipping step	Escherichia coli	15276835
2.1.1.72	S188A	38153	38229	we have shown that the S188A variant displays a reduced rate of base ﬂipping	Escherichia coli	15276835
2.1.1.72	S188A	38364	38432	exchange of the aspartic acid residue in this motif prevents ﬂipping	Escherichia coli	15276835
2.1.1.72	S188A	38364	38508	exchange of the aspartic acid residue in this motif prevents ﬂipping, indicating that the contacts to the target base stabilize the ﬂipped state	Escherichia coli	15276835
1.1.99.31	G81A	1014	1139	G81A, G81S, G81V, and G81D mutations in MDH on the overall reaction and especially on the suppression of activity with oxygen	Pseudomonas putida	15311930
1.1.99.31	G81S	1020	1139	G81S, G81V, and G81D mutations in MDH on the overall reaction and especially on the suppression of activity with oxygen	Pseudomonas putida	15311930
1.1.99.31	G81V	1026	1139	G81V, and G81D mutations in MDH on the overall reaction and especially on the suppression of activity with oxygen	Pseudomonas putida	15311930
1.1.99.31	G81D	1036	1139	G81D mutations in MDH on the overall reaction and especially on the suppression of activity with oxygen	Pseudomonas putida	15311930
1.1.99.31	G81A	1141	1217	G81A had a higher specificity for small substrates compared to that of wtMDH	Pseudomonas putida	15311930
1.1.99.31	G81A	1219	1281	though the affinity for (S)-mandelate was relatively unchanged	Pseudomonas putida	15311930
1.1.99.31	G81A	1283	1350	The rate of the first half-reaction was 20-130-fold slower for G81A	Pseudomonas putida	15311930
1.1.99.31	G81S	1283	1359	The rate of the first half-reaction was 20-130-fold slower for G81A and G81S	Pseudomonas putida	15311930
1.1.99.31	G81D	1361	1401	G81D and G81V had extremely low activity	Pseudomonas putida	15311930
1.1.99.31	G81V	1370	1401	G81V had extremely low activity	Pseudomonas putida	15311930
1.1.99.31	G81A	1527	1607	The affinity for oxygen increased 10-15-fold for G81A and G81S relative to wtMDH	Pseudomonas putida	15311930
1.1.99.31	G81S	1527	1580	The affinity for oxygen increased 10-15-fold for G81A	Pseudomonas putida	15311930
1.1.99.31	G81A	1609	1656	the rate of oxidation increased 2-fold for G81A	Pseudomonas putida	15311930
1.1.99.31	G81A	1658	1704	The increased reactivity with molecular oxygen	Pseudomonas putida	15311930
1.1.99.31	G81A	1788	1814	higher affinity for oxygen	Pseudomonas putida	15311930
1.1.99.31	G81A	4461	4783	these differences in the second half-reaction, enzymes in the three subgroups show a high degree of sequence homology and overall threedimensional structural similarity, as illustrated by structural studies of glycolate oxidase from spinach, flavocytochrome b2 from Saccharomyces cereVisiae, and a soluble chimeric mutant	Pseudomonas putida	15311930
1.1.99.31	G81S	4461	4783	these differences in the second half-reaction, enzymes in the three subgroups show a high degree of sequence homology and overall threedimensional structural similarity, as illustrated by structural studies of glycolate oxidase from spinach, flavocytochrome b2 from Saccharomyces cereVisiae, and a soluble chimeric mutant	Pseudomonas putida	15311930
1.1.99.31	G81A	5859	5957	Changing it to a larger alanine or serine resulted in a large decrease in the activity with oxygen	Pseudomonas putida	15311930
1.1.99.31	G81S	5859	5957	Changing it to a larger alanine or serine resulted in a large decrease in the activity with oxygen	Pseudomonas putida	15311930
1.1.99.31	G81A	6898	6954	the G81A and G81S mutants show a higher oxidase activity	Pseudomonas putida	15311930
1.1.99.31	G81A	6898	7012	the G81A and G81S mutants show a higher oxidase activity; this primarily results from a higher affinity for oxygen	Pseudomonas putida	15311930
1.1.99.31	G81S	6911	6954	G81S mutants show a higher oxidase activity	Pseudomonas putida	15311930
1.1.99.31	G81S	6911	7012	G81S mutants show a higher oxidase activity; this primarily results from a higher affinity for oxygen	Pseudomonas putida	15311930
1.1.99.31	G81A	11088	11178	the corresponding alanine to glycine mutation resulted in an overall decrease in activity	Pseudomonas putida	15311930
1.1.99.31	G81A	11187	11277	any change in substrate specificity; oxidase activity was not reported for the mutant (13)	Pseudomonas putida	15311930
1.1.99.31	G81A	11324	11451	mutation of the corresponding alanine to glycine resulted in a change in substrate specificity toward long-chain R-hydroxyacids	Pseudomonas putida	15311930
1.1.99.31	G81A	16489	16578	The levels of expression of the membrane-bound Gly81 mutants were similar to that of wtMD	Pseudomonas putida	15311930
1.1.99.31	G81S	16586	16633	the exception of G81S, which was slightly lower	Pseudomonas putida	15311930
1.1.99.31	G81A	16635	16718	Expression of the cytosolic MDH-GOX2 and MDH-GOX2/G81A were similar to that of G81S	Pseudomonas putida	15311930
1.1.99.31	G81S	16802	16901	the yield for G81S, MDH-GOX2, and G81A/ MDH-GOX2 was half that of wtMDH and the other Gly81 mutants	Pseudomonas putida	15311930
1.1.99.31	G81A	16836	16901	G81A/ MDH-GOX2 was half that of wtMDH and the other Gly81 mutants	Pseudomonas putida	15311930
1.1.99.31	G81A	18708	18780	G81A, G81S, and MDH-GOX2/G81A have similar FMN spectra compared to wtMDH	Pseudomonas putida	15311930
1.1.99.31	G81S	18714	18780	G81S, and MDH-GOX2/G81A have similar FMN spectra compared to wtMDH	Pseudomonas putida	15311930
1.1.99.31	G81A	18733	18780	G81A have similar FMN spectra compared to wtMDH	Pseudomonas putida	15311930
1.1.99.31	G81D	18803	18885	for G81D and G81V, the absorbance peak at 460 nm is blue-shifted to 456 and 455 nm	Pseudomonas putida	15311930
1.1.99.31	G81V	18816	18885	G81V, the absorbance peak at 460 nm is blue-shifted to 456 and 455 nm	Pseudomonas putida	15311930
1.1.99.31	G81V	18919	18964	G81V, the peak at 378 nm is shifted to 365 nm	Pseudomonas putida	15311930
1.1.99.31	G81V	19313	19361	these two mutants have extremely low activities	Pseudomonas putida	15311930
1.1.99.31	G81D	19363	19497	it is probable that the FMN in these mutants is in an orientation such that substrate oxidation and flavin reduction are not favorable	Pseudomonas putida	15311930
1.1.99.31	G81V	19363	19497	it is probable that the FMN in these mutants is in an orientation such that substrate oxidation and flavin reduction are not favorable	Pseudomonas putida	15311930
1.1.99.31	G81S	19629	19734	The kcat values for G81A and G81S are similar to the kred values, implying that they are similar to wtMDH	Pseudomonas putida	15311930
1.1.99.31	G81A	19649	19734	G81A and G81S are similar to the kred values, implying that they are similar to wtMDH	Pseudomonas putida	15311930
1.1.99.31	G81A	19649	19693	G81A and G81S are similar to the kred values	Pseudomonas putida	15311930
1.1.99.31	G81S	19658	19693	G81S are similar to the kred values	Pseudomonas putida	15311930
1.1.99.31	G81A	19817	19879	G81A has ∼20-fold lower kcat and kred values relative to wtMDH	Pseudomonas putida	15311930
1.1.99.31	G81A	19880	19928	while the Kd for the substrate is ∼2fold higher	Pseudomonas putida	15311930
1.1.99.31	G81S	19930	19964	The activity of G81S is much lower	Pseudomonas putida	15311930
1.1.99.31	G81S	19966	20010	its kcat and kred values are ∼150-fold lower	Pseudomonas putida	15311930
1.1.99.31	G81S	20018	20065	the affinity for (S)mandelate is 20-fold weaker	Pseudomonas putida	15311930
1.1.99.31	G81D	20067	20122	The G81D and G81V mutants have extremely low activities	Pseudomonas putida	15311930
1.1.99.31	G81V	20080	20122	G81V mutants have extremely low activities	Pseudomonas putida	15311930
1.1.99.31	G81V	20127	20240	accordance with our earlier observation that the FMN in these mutants could not be reduced fully by (S)-mandelate	Pseudomonas putida	15311930
1.1.99.31	G81D	20127	20240	accordance with our earlier observation that the FMN in these mutants could not be reduced fully by (S)-mandelate	Pseudomonas putida	15311930
1.1.99.31	NA	20246	20299	cytosolic chimeric mutant, MDH-GOX2, is highly active	Pseudomonas putida	15311930
1.1.99.31	NA	20273	20385	MDH-GOX2, is highly active and has steady-state parameters that are similar to those of the membrane-bound wtMDH	Pseudomonas putida	15311930
1.1.99.31	G81A	22171	22239	G81A/MDH-GOX2, has a 100-fold lower kcat relative to MDH-GOX2 itself	Pseudomonas putida	15311930
1.1.99.31	G81A	22240	22325	but a higher affinity for the substrate, unlike the case with wtMDH and the G81A pair	Pseudomonas putida	15311930
1.1.99.31	G81A	22327	22391	The kcat/Km parameter is 20fold lower for G81A relative to wtMDH	Pseudomonas putida	15311930
1.1.99.31	G81A	22396	22448	40-fold lower for G81A/MDH-GOX2 relative to MDH-GOX2	Pseudomonas putida	15311930
1.1.99.31	G81A	22477	22587	the alanine mutation at residue 81 results in a similar decrease of the specificity constant for (S)mandelate	Pseudomonas putida	15311930
1.1.99.31	G81A	22827	22903	G81A, G81S, and G81A/MDH-GOX2 mutants all had a much higher Dkcat of 5.2-5.5	Pseudomonas putida	15311930
1.1.99.31	G81S	22833	22903	G81S, and G81A/MDH-GOX2 mutants all had a much higher Dkcat of 5.2-5.5	Pseudomonas putida	15311930
1.1.99.31	G81A	22843	22903	G81A/MDH-GOX2 mutants all had a much higher Dkcat of 5.2-5.5	Pseudomonas putida	15311930
1.1.99.31	G81A	23134	23223	the reductive reaction of G81A was monitored at 4 °C, a similar intermediate was observed	Pseudomonas putida	15311930
1.1.99.31	G81A	23225	23289	Its maximal extinction coefficient (at 560 nm) was extremely low	Pseudomonas putida	15311930
1.1.99.31	G81A	23365	23464	its rate of formation and rate of disappearance were significantly slowed relative to that of wtMDH	Pseudomonas putida	15311930
1.1.99.31	G81A	23519	23626	introduction of alanine in place of Gly81 resulted in a decrease of the kcat/Km parameter for (S)-mandelate	Pseudomonas putida	15311930
1.1.99.31	G81A	23628	23696	we next examined the effect of this substitution on other substrates	Pseudomonas putida	15311930
1.1.99.31	G81A	24033	24072	G81A follows the same pattern as wtMDH	Pseudomonas putida	15311930
1.1.99.31	G81A	24143	24220	unlike the case with (S)-mandelate, similar kcat values are obtained for G81A	Pseudomonas putida	15311930
1.1.99.31	G81A	24292	24361	the Km values for the smaller substrates are in fact, lower for G81A	Pseudomonas putida	15311930
1.1.99.31	G81A	24396	24518	G81A had higher kcat and kcat/Km values than wtMDH for the 4-carbon substrates, 2-hydroxybutyrate and 2-hydroxy-3-butynoat	Pseudomonas putida	15311930
1.1.99.31	G81A	24521	24626	G81A is a significantly better enzyme relative to wtMDH when using 2-hydroxy-3-butynoate as the substrate	Pseudomonas putida	15311930
1.1.99.31	G81A	24628	24701	A similar observation was made when comparing MDH-GOX2 with G81A/MDH-GOX2	Pseudomonas putida	15311930
1.1.99.31	G81A	24707	24792	specificity toward smaller substrates improved for G81A/MDH-GOX2 relative to MDH-GOX2	Pseudomonas putida	15311930
1.1.99.31	G81A	25638	25699	that G81A has a higher activity with oxygen relative to wtMDH	Pseudomonas putida	15311930
1.1.99.31	G81A	25705	25771	kcat/Km(O2) parameter is ∼8-fold higher for G81A relative to wtMDH	Pseudomonas putida	15311930
1.1.99.31	G81S	25773	25806	G81S has a similar value as wtMDH	Pseudomonas putida	15311930
1.1.99.31	G81D	25808	25863	G81D and G81V have extremely low activities with oxygen	Pseudomonas putida	15311930
1.1.99.31	G81V	25817	25863	G81V have extremely low activities with oxygen	Pseudomonas putida	15311930
1.1.99.31	G81V	25865	25916	G81V appears to have an unusually low Km for oxygen	Pseudomonas putida	15311930
1.1.99.31	G81V	25927	26009	given the very low activities and the large errors, the results with G81V and G81D	Pseudomonas putida	15311930
1.1.99.31	G81D	25933	26009	the very low activities and the large errors, the results with G81V and G81D	Pseudomonas putida	15311930
1.1.99.31	G81A	26123	26189	G81A/MDH-GOX2 has a 10-fold higher kcat/Km(O2) relative to MDH-GOX	Pseudomonas putida	15311930
1.1.99.31	G81A	26215	26312	the G81A mutation in wtMDH and in MDH-GOX2, results in a similar increase in activity with oxygen	Pseudomonas putida	15311930
1.1.99.31	G81A	26219	26379	G81A mutation in wtMDH and in MDH-GOX2, results in a similar increase in activity with oxygen, though the overall rates with the soluble proteins are rather low	Pseudomonas putida	15311930
1.1.99.31	G81A	27836	27889	G81A have relatively low Km values with (S)-mandelate	Pseudomonas putida	15311930
1.1.99.31	G81S	27949	28013	G81S could only be fully reduced with a 50-fold excess substrate	Pseudomonas putida	15311930
1.1.99.31	G81A	28253	28302	kox/ Kd(O2) parameter is ∼23-fold higher for G81A	Pseudomonas putida	15311930
1.1.99.31	G81S	28307	28330	∼8-fold higher for G81S	Pseudomonas putida	15311930
1.1.99.31	G81A	28392	28466	two mutants and wtMDH was the substantially increased affinity for oxygen	Pseudomonas putida	15311930
1.1.99.31	G81S	28393	28466	two mutants and wtMDH was the substantially increased affinity for oxygen	Pseudomonas putida	15311930
1.1.99.31	G81A	28478	28564	the Kd(O2) values for the mutants were lower than the atmospheric oxygen concentration	Pseudomonas putida	15311930
1.1.99.31	G81S	28478	28564	the Kd(O2) values for the mutants were lower than the atmospheric oxygen concentration	Pseudomonas putida	15311930
1.1.99.31	G81A	28591	28680	low activities and high Km values for (S)-mandelate obtained with the other Gly81 mutants	Pseudomonas putida	15311930
1.1.99.31	G81S	28591	28680	low activities and high Km values for (S)-mandelate obtained with the other Gly81 mutants	Pseudomonas putida	15311930
1.1.99.31	G81S	28610	28680	high Km values for (S)-mandelate obtained with the other Gly81 mutants	Pseudomonas putida	15311930
1.1.99.31	G81A	28610	28680	high Km values for (S)-mandelate obtained with the other Gly81 mutants	Pseudomonas putida	15311930
1.1.99.31	G81S	28786	28963	similarity of the steady-state rates of hydrogen peroxide formation and the rate of reoxidation of reduced wtMDH by oxygen in stopped-flow experiments for wtMDH, G81A, and G81S	Pseudomonas putida	15311930
1.1.99.31	G81A	28786	28952	similarity of the steady-state rates of hydrogen peroxide formation and the rate of reoxidation of reduced wtMDH by oxygen in stopped-flow experiments for wtMDH, G81A	Pseudomonas putida	15311930
1.1.99.31	G81A	28858	28952	the rate of reoxidation of reduced wtMDH by oxygen in stopped-flow experiments for wtMDH, G81A	Pseudomonas putida	15311930
1.1.99.31	G81S	28859	28962	he rate of reoxidation of reduced wtMDH by oxygen in stopped-flow experiments for wtMDH, G81A, and G81S	Pseudomonas putida	15311930
1.1.99.31	G81A	29648	29715	FMN environment in G81A is relatively unchanged relative to that in	Pseudomonas putida	15311930
1.1.99.31	G81S	29727	29849	higher affinity of sulfite for FMN in G81S probably results from an additional interaction of the adduct with the hydroxyl	Pseudomonas putida	15311930
1.1.99.31	G81D	29923	30031	G81D shows that a negative charge on the re side of FMN near the N5 position drastically alters the affinity	Pseudomonas putida	15311930
1.1.99.31	G81A	30218	30339	changes at Gly81 altered the redox potential of FMN and if these changes could be correlated with the oxidase activities	Pseudomonas putida	15311930
1.1.99.31	G81A	30500	30583	the G81A mutants were observed to stabilize the anionic form of the FMN semiquinone	Pseudomonas putida	15311930
1.1.99.31	G81A	30810	30854	redox potential becomes ∼30 mV more negative	Pseudomonas putida	15311930
1.1.99.31	G81S	30860	30934	G81S, G81D, and G81V, the redox potential of the FMNox/FMNsq couple is ∼20	Pseudomonas putida	15311930
1.1.99.31	G81D	30866	30939	G81D, and G81V, the redox potential of the FMNox/FMNsq couple is ∼20, 30,	Pseudomonas putida	15311930
1.1.99.31	G81V	30876	30947	G81V, the redox potential of the FMNox/FMNsq couple is ∼20, 30, and ∼15	Pseudomonas putida	15311930
1.1.99.31	G81V	34590	34662	Gly81 mutants were similar to wtMDH in terms of expression and stability	Pseudomonas putida	15311930
1.1.99.31	G81A	34590	34662	Gly81 mutants were similar to wtMDH in terms of expression and stability	Pseudomonas putida	15311930
1.1.99.31	G81S	34590	34662	Gly81 mutants were similar to wtMDH in terms of expression and stability	Pseudomonas putida	15311930
1.1.99.31	G81D	34590	34662	Gly81 mutants were similar to wtMDH in terms of expression and stability	Pseudomonas putida	15311930
1.1.99.31	G81S	34664	34730	there were some differences in the FMN spectra and redox potential	Pseudomonas putida	15311930
1.1.99.31	G81D	34664	34730	there were some differences in the FMN spectra and redox potential	Pseudomonas putida	15311930
1.1.99.31	G81V	34664	34730	there were some differences in the FMN spectra and redox potential	Pseudomonas putida	15311930
1.1.99.31	NA	34762	34803	Gly81 affects the cofactor in subtle ways	Pseudomonas putida	15311930
1.1.99.31	G81D	34809	34878	absorbance spectra of G81D and G81V were different from that of wtMDH	Pseudomonas putida	15311930
1.1.99.31	G81V	34840	34878	G81V were different from that of wtMDH	Pseudomonas putida	15311930
1.1.99.31	G81D	35017	35046	G81D has very little activity	Pseudomonas putida	15311930
1.1.99.31	G81V	35057	35114	G81V shows a bigger change in the FMN absorbance spectrum	Pseudomonas putida	15311930
1.1.99.31	G81V	35124	35158	extremely low activity. Presumably	Pseudomonas putida	15311930
1.1.99.31	G81A	35537	35610	dissociation constant of the adduct in G81A was similar to that in wtMDH,	Pseudomonas putida	15311930
1.1.99.31	G81A	35671	35703	in G81A was relatively unchanged	Pseudomonas putida	15311930
1.1.99.31	G81D	35827	35855	and the low activity of G81D	Pseudomonas putida	15311930
1.1.99.31	G81D	35958	36140	Redox potentials of the FMNox/FMNsq couple in wtMDH are different from the Gly81 mutants, but they do not follow the same pattern as the overall catalytic activity or reactivity with	Pseudomonas putida	15311930
1.1.99.31	G81A	35958	36140	Redox potentials of the FMNox/FMNsq couple in wtMDH are different from the Gly81 mutants, but they do not follow the same pattern as the overall catalytic activity or reactivity with	Pseudomonas putida	15311930
1.1.99.31	G81V	35958	36140	Redox potentials of the FMNox/FMNsq couple in wtMDH are different from the Gly81 mutants, but they do not follow the same pattern as the overall catalytic activity or reactivity with	Pseudomonas putida	15311930
1.1.99.31	G81A	36300	36377	redox potential is perturbed to the highest level when alanine replaces Gly81	Pseudomonas putida	15311930
1.1.99.31	G81S	36499	36576	serine and valine replacements perturb the redox potential to a lesser extent	Pseudomonas putida	15311930
1.1.99.31	G81V	36499	36576	serine and valine replacements perturb the redox potential to a lesser extent	Pseudomonas putida	15311930
1.1.99.31	G81A	36598	36672	the alanine substitution results in such a large change in redox potential	Pseudomonas putida	15311930
1.1.99.31		36919	37036	Mutations at Gly81 have a substantial effect on the overall catalytic activity and the rate of the reductive reaction	Pseudomonas putida	15311930
1.1.99.31	G81A	37038	37098	G81A and G81S show 18- and ∼130fold lower kcat, respectively	Pseudomonas putida	15311930
1.1.99.31	G81S	37047	37084	G81S show 18- and ∼130fold lower kcat	Pseudomonas putida	15311930
1.1.99.31	G81S	37159	37224	kinetic isotope effects are dramatically higher for G81A and G81S	Pseudomonas putida	15311930
1.1.99.31	G81A	37159	37215	kinetic isotope effects are dramatically higher for G81A	Pseudomonas putida	15311930
1.1.99.31	G81A	38020	38133	G81A, though its extremely low extinction coefficient at its optimal wavelength precluded any meaningful analysis	Pseudomonas putida	15311930
1.1.99.31	G81A	38164	38243	both the rates of formation and breakdown of the intermediate were slow in G81A	Pseudomonas putida	15311930
1.1.99.31	G81A,	38342	38386	FMNsq couple is 30 mV more negative in G81A,	Pseudomonas putida	15311930
1.1.99.31	G81A	38401	38463	show that the mutation reduces the electrophilicity of the FMN	Pseudomonas putida	15311930
1.1.99.31	G81A	39066	39187	Catalytic activity increased with larger side-chain substrates for the alanine to glycine modification in lactate oxidase	Pseudomonas putida	15311930
1.1.99.31	G81A	39194	39289	The alanine to glycine modification in flavocytochrome b2 resulted in a slight decrease in kred	Pseudomonas putida	15311930
1.1.99.31	G81A	39296	39333	modest decrease in substrate affinity	Pseudomonas putida	15311930
1.1.99.31	G81S	39341	39453	the glycine to alanine or serine mutations in lactate monooxygenase had little effect on the first half-reaction	Pseudomonas putida	15311930
1.1.99.31	G81A	39341	39453	the glycine to alanine or serine mutations in lactate monooxygenase had little effect on the first half-reaction	Pseudomonas putida	15311930
1.1.99.31	G81A	39496	39608	significant decrease in catalytic activity and the rate of the first half-reaction for the G81A and G81S mutants	Pseudomonas putida	15311930
1.1.99.31	G81S	39496	39608	significant decrease in catalytic activity and the rate of the first half-reaction for the G81A and G81S mutants	Pseudomonas putida	15311930
1.1.99.31	G81S	39617	39670	the affinity for (S)mandelate was not greatly altered	Pseudomonas putida	15311930
1.1.99.31	G81A	39617	39670	the affinity for (S)mandelate was not greatly altered	Pseudomonas putida	15311930
1.1.99.31	G81A	39672	39728	the specificity constant improved for smaller substrates	Pseudomonas putida	15311930
1.1.99.31	G81S	39672	39728	the specificity constant improved for smaller substrates	Pseudomonas putida	15311930
1.1.99.31	G81A	40135	40214	the affinity for oxygen improved ∼10-fold when glycine was replaced by alanine.	Pseudomonas putida	15311930
1.1.99.31	G81A	40231	40282	oxidative reaction by oxygen also improved 2-3-fold	Pseudomonas putida	15311930
1.1.99.31	G81A	40284	40403	This is the first instance where a mutation was observed to increase the overall activity with oxygen in the MDH family	Pseudomonas putida	15311930
1.1.99.31	G81A	40627	40687	the glycine to alanine mutation resulted in opposite effects	Pseudomonas putida	15311930
1.1.99.31	G81A	40689	40739	the activity with oxygen increased modestly in MDH	Pseudomonas putida	15311930
1.1.99.31	G81A	40744	40792	was drastically reduced in lactate monooxygenase	Pseudomonas putida	15311930
1.1.99.31	G81A	40823	40860	the activity was relatively unchanged	Pseudomonas putida	15311930
1.1.99.31	G81A	40918	40976	may explain why the affinity for oxygen improves in G81A	Pseudomonas putida	15311930
1.1.99.31	G81A	40919	40984	may explain why the affinity for oxygen improves in G81A and G81S	Pseudomonas putida	15311930
1.1.99.31	G81S	41077	41155	creating more space for the oxygen molecule to bind, and an increased affinity	Pseudomonas putida	15311930
1.1.99.31	G81A	41077	41155	creating more space for the oxygen molecule to bind, and an increased affinity	Pseudomonas putida	15311930
1.1.99.31	G81A	41161	41228	modest improvement in the rate of the reaction with oxygen for G81A	Pseudomonas putida	15311930
1.1.99.31	G81A	41414	41573	change in the hydrogenbonding network with structural water molecules that we observed in the structure of reduced MDH-GOX2 is somewhat altered in reduced G81A	Pseudomonas putida	15311930
1.1.99.31	G81A	41575	41640	resulting in a different degree of desolvation of the active site	Pseudomonas putida	15311930
1.1.99.31	G81A	41826	42000	the activities with oxygen for the different Gly81 mutants were not correlated with the redox potential of the FMNox f FMNsq couple, implying that redox potential differences	Pseudomonas putida	15311930
1.1.99.31	NA	41826	42055	the activities with oxygen for the different Gly81 mutants were not correlated with the redox potential of the FMNox f FMNsq couple, implying that redox potential differences cannot explain the low reactivity of the dehydrogenase	Pseudomonas putida	15311930
1.1.99.31	G81S	42733	42790	the mutations did not alter the affinity for (S)mandelate	Pseudomonas putida	15311930
1.1.99.31	G81A	42733	42790	the mutations did not alter the affinity for (S)mandelate	Pseudomonas putida	15311930
1.1.99.31	G81A	42792	42854	the affinity for smaller substrates increased in G81A compared	Pseudomonas putida	15311930
1.1.99.31	G81A	42955	43072	a soluble mutant MDH-GOX2, in which this segment was absent, had an even lower activity with oxygen compared to wtMDH	Pseudomonas putida	15311930
1.1.99.31	G81A	43263	43333	rate of the oxidative half-reaction with oxygen increased for the G81A	Pseudomonas putida	15311930
1.1.99.31	G81A	43325	43406	the G81A mutants; this was primarily a result of an increased affinity for oxygen	Pseudomonas putida	15311930
2.1.1.63	E93A	15332	15417	E93A, which is destabilized by 4.2 kJ mol-1 and unfolds one order of magnitude faster	Thermococcus kodakaraensis	15625320
2.1.1.63	E93A	15332	15375	E93A, which is destabilized by 4.2 kJ mol-1	Thermococcus kodakaraensis	15625320
2.1.1.63	E93A	16471	16550	E93A indicates that the stability of E93A does not differ from that of wildtype	Thermococcus kodakaraensis	15625320
2.1.1.63	E93A	17475	17526	t1/2unf for E93A was smaller than that of wild-type	Thermococcus kodakaraensis	15625320
2.1.1.63	E93A	17536	17670	The t1/2unf,H2O values for E93A was calculated to be 1.0 ± 0.6 × 105 s, which is one order of magnitude smaller than that of wild-type	Thermococcus kodakaraensis	15625320
2.1.1.63	E93A	17800	17872	unfolding of wild-type Tk-MGMT and E93A is much slower than that of AdaC	Thermococcus kodakaraensis	15625320
2.1.1.63	E93A	18683	18767	The t1/2unf,H2O of E93A in the plateau region is no different from that of wild-type	Thermococcus kodakaraensis	15625320
2.1.1.63	E93A	18781	18814	t1/2unf is smaller than wild-type	Thermococcus kodakaraensis	15625320
2.1.1.63	E93A	19486	19559	significant difference in the kinetics between wild-type Tk-MGMT and E93A	Thermococcus kodakaraensis	15625320
2.1.1.72	NA	2142	2397	Salmonella mutants that lack Dam activity are attenuated for virulence in mice and confer protection against murine typhoid fever (Dueger et al., 2001; Dueger et al., 2003), and inactivation of Dam attenuates H. influenzae virulence (Watson et al., 2004).	Escherichia coli	15882618
2.1.1.72	NA	4035	4265	We also report the effects of substitutions in the related Escherichia coli DNA methyltransferase (EcoDam), altering residues corresponding to those involved in specific interaction with the canonical GATC target sequence in T4Dam	Escherichia coli	15882618
2.1.1.72	P134A	6112	6191	known to be involved in specific interaction with the GATC target site in T4Dam	Escherichia coli	15882618
2.1.1.72	P134G	6112	6191	known to be involved in specific interaction with the GATC target site in T4Dam	Escherichia coli	15882618
2.1.1.72	R124A	6112	6191	known to be involved in specific interaction with the GATC target site in T4Dam	Escherichia coli	15882618
2.1.1.72	R124A	6193	6260	Three EcoDam variants showed changes in target-sequence specificity	Escherichia coli	15882618
2.1.1.72	P134G	6193	6260	Three EcoDam variants showed changes in target-sequence specificity	Escherichia coli	15882618
2.1.1.72	P134A	6193	6260	Three EcoDam variants showed changes in target-sequence specificity	Escherichia coli	15882618
2.1.1.72	R124A	6262	6315	R124A had an overall reduction in catalytic activity	Escherichia coli	15882618
2.1.1.72	P134A	6418	6483	variants P134A and P134G retained full enzymatic activity on GATC	Escherichia coli	15882618
2.1.1.72	P134A	6427	6560	P134A and P134G retained full enzymatic activity on GATC but gained the ability to methylate the noncanonical sequences GACC and GAAC	Escherichia coli	15882618
2.1.1.72	P134G	6437	6483	P134G retained full enzymatic activity on GATC	Escherichia coli	15882618
2.1.1.72	P134G	6437	6560	P134G retained full enzymatic activity on GATC but gained the ability to methylate the noncanonical sequences GACC and GAAC	Escherichia coli	15882618
2.1.1.72	L122A	6585	6674	L122A variant had slightly reduced activity, it showed a dramatic increase in specificity	Escherichia coli	15882618
2.1.1.72	L122A	6585	6628	L122A variant had slightly reduced activity	Escherichia coli	15882618
2.1.1.72	L122A	6585	6731	L122A variant had slightly reduced activity, it showed a dramatic increase in specificity due to a loss in ability to methylate noncanonical sites	Escherichia coli	15882618
2.1.1.72	K11S	17737	17790	K11S substitution virtually abolishes enzyme activity	Escherichia coli	15882618
2.1.1.72	K16R	17927	18010	The mutant of the corresponding Lys in M.EcoRV (K16R) showed an altered specificity	Escherichia coli	15882618
2.1.1.72	R124A	22325	22405	R124A and Y119A variants were the most strongly affected by the Ala substitution	Escherichia coli	15882618
2.1.1.72	R124A	22325	22463	R124A and Y119A variants were the most strongly affected by the Ala substitution; their catalytic activity was reduced more than 100-fold	Escherichia coli	15882618
2.1.1.72	Y119A	22335	22462	Y119A variants were the most strongly affected by the Ala substitution; their catalytic activity was reduced more than 100-fold	Escherichia coli	15882618
2.1.1.72	Y119A	22335	22405	Y119A variants were the most strongly affected by the Ala substitution	Escherichia coli	15882618
2.1.1.72	L122A	22518	22569	N120A, N120S, and L122A were affected only slightly	Escherichia coli	15882618
2.1.1.72	N120A	22518	22569	N120A, N120S, and L122A were affected only slightly	Escherichia coli	15882618
2.1.1.72	N120S	22525	22569	N120S, and L122A were affected only slightly	Escherichia coli	15882618
2.1.1.72	R124A	22571	22623	DNA binding by the R124A variant was reduced 10-fold	Escherichia coli	15882618
2.1.1.72	R124A	22590	22688	R124A variant was reduced 10-fold (accounting for only one-tenth of the drop in catalytic activity	Escherichia coli	15882618
2.1.1.72	Y119A	22708	22764	Y119A, P134A, P134G, and K139A was reduced 2- to 3-fold	Escherichia coli	15882618
2.1.1.72	P134A	22715	22764	P134A, P134G, and K139A was reduced 2- to 3-fold	Escherichia coli	15882618
2.1.1.72	P134G	22721	22764	P134G, and K139A was reduced 2- to 3-fold	Escherichia coli	15882618
2.1.1.72	K139A	22733	22764	K139A was reduced 2- to 3-fold	Escherichia coli	15882618
2.1.1.72	N120A	22797	22926	N120A, N120S, L122A, R137A, Y138A, and K139A) did not display any appreciable difference in DNA binding compared to the wild-type	Escherichia coli	15882618
2.1.1.72	N120S	22804	22926	N120S, L122A, R137A, Y138A, and K139A) did not display any appreciable difference in DNA binding compared to the wild-type	Escherichia coli	15882618
2.1.1.72	L122A	22811	22926	L122A, R137A, Y138A, and K139A) did not display any appreciable difference in DNA binding compared to the wild-type	Escherichia coli	15882618
2.1.1.72	R137A	22818	22926	R137A, Y138A, and K139A) did not display any appreciable difference in DNA binding compared to the wild-type	Escherichia coli	15882618
2.1.1.72	Y138A	22825	22926	Y138A, and K139A) did not display any appreciable difference in DNA binding compared to the wild-type	Escherichia coli	15882618
2.1.1.72	K139A	22836	22926	K139A) did not display any appreciable difference in DNA binding compared to the wild-type	Escherichia coli	15882618
2.1.1.72	R137A	26001	26100	R137A, Y138A, and K139A) did not exhibit any strong changes in methylation activity or specificity	Escherichia coli	15882618
2.1.1.72	Y138A	26008	26100	Y138A, and K139A) did not exhibit any strong changes in methylation activity or specificity	Escherichia coli	15882618
2.1.1.72	R124A	26608	26690	GATG and GATT sites were methyl-
ated by R124A faster than the canonical GATC site	Escherichia coli	15882618
2.1.1.72	R124A	26841	26935	R124A has a 100fold-reduced rate of DNA methylation at GATC sites relative to wild-type EcoDam	Escherichia coli	15882618
2.1.1.72	R124A	26841	27026	R124A has a 100fold-reduced rate of DNA methylation at GATC sites relative to wild-type EcoDam, it methylated GATG and GATT sites 2- to 3-fold faster than GATC and 30- to 40-fold faster	Escherichia coli	15882618
2.1.1.72	R124A	26841	26990	R124A has a 100fold-reduced rate of DNA methylation at GATC sites relative to wild-type EcoDam, it methylated GATG and GATT sites 2- to 3-fold faster	Escherichia coli	15882618
2.1.1.72	R124A	27080	27176	R124A has lost the discriminatory requirement for a C:G base pair at the fourth position of GATC	Escherichia coli	15882618
2.1.1.72	R124A	27469	27597	R124A variant has an 8000-fold-changed relative preference for methylation of near-cognate sites modified at the fourth position	Escherichia coli	15882618
2.1.1.72	R124A	27680	27775	R124A variant retained (or even increased) its specificity for the first and third positions in	Escherichia coli	15882618
2.1.1.72	R124A	27680	27775	R124A variant retained (or even increased) its specificity for the first and third positions in	Escherichia coli	15882618
2.1.1.72	R124A	27680	27820	R124A variant retained (or even increased) its specificity for the first and third positions in GATC, so this is a base pair-specific change	Escherichia coli	15882618
2.1.1.72	L122A	29214	29287	the value was increased at least 30-fold in the case of the L122A variant	Escherichia coli	15882618
2.1.1.72	L122A	29297	29423	no activity at near-cognate sites could be detected with the L122A variant, the specificity factor given here is a lower limit	Escherichia coli	15882618
2.1.1.72	R124A	29453	29532	specificities of the R124A, P134A, and P134G variants were dramatically reduced	Escherichia coli	15882618
2.1.1.72	P134A	29481	29532	P134A, and P134G variants were dramatically reduced	Escherichia coli	15882618
2.1.1.72	P134G	29492	29532	P134G variants were dramatically reduced	Escherichia coli	15882618
2.1.1.72	P134A	29792	29861	P134A and P134G variants had normal catalytic activity at GATC sites	Escherichia coli	15882618
2.1.1.72	P134G	29803	29861	P134G variants had normal catalytic activity at GATC sites	Escherichia coli	15882618
2.1.1.72	P134A	29884	29971	P134A exhibited a significant increase in methylation rates of GAAC and GACC substrates	Escherichia coli	15882618
2.1.1.72	P134A	29884	30039	P134A exhibited a significant increase in methylation rates of GAAC and GACC substrates, with GACC being modified at almost the same rate as canonical GATC	Escherichia coli	15882618
2.1.1.72	P134A	30052	30164	This change in preference corresponds to a more than 100-fold loss in sequence discrimination at the third base	Escherichia coli	15882618
2.1.1.72	P134A	30199	30365	Further shortening of the side chain of P134 to glycine eliminated discrimination between GAAC and GACC, which were methylated at a rate about 10-fold lower than GATC	Escherichia coli	15882618
2.1.1.72	P134A	30582	30638	is shifted 1200- to 1500-fold in comparison to wild-type	Escherichia coli	15882618
2.1.1.72	P134G	30582	30638	is shifted 1200- to 1500-fold in comparison to wild-type	Escherichia coli	15882618
2.1.1.72	L122A	30868	30973	The activity of the L122A variant of EcoDam (M114 in T4Dam; Figures 2B and 2C) is not appreciably reduced	Escherichia coli	15882618
2.1.1.72	L122A	30888	31082	L122A variant of EcoDam (M114 in T4Dam; Figures 2B and 2C) is not appreciably reduced (Figure 5B). Intriguingly, however, no methylation activity was detectable for any of the near-cognate sites	Escherichia coli	15882618
2.1.1.72	L122A	31120	31174	L122A variant has a significantly improved specificity	Escherichia coli	15882618
2.1.1.72	L122A	31323	31385	L122A change alone does not severely reduce catalytic activity	Escherichia coli	15882618
2.1.1.72	L122A	31416	31557	a combination of L122A with the change of any of the base pairs in the recognition site may disturb synergistically the protein-DNA interface	Escherichia coli	15882618
2.1.1.72	Y119A	31967	32009	Y119A was the second-most-affected variant	Escherichia coli	15882618
2.1.1.72	N120A	32224	32280	N120 (N120A) had only a minor effect on methylation rate	Escherichia coli	15882618
2.1.1.72	R124A	38230	38278	R124A variant displayed a change in specificity	Escherichia coli	15882618
2.1.1.72	R124A	38231	38335	R124A variant displayed a change in specificity because it had a significantly higher catalytic activity	Escherichia coli	15882618
2.1.1.72	P134A	38388	38502	P134A variant (the analog of the T4Damh MTase) methylated a near-cognate site at almost the same rate as wild-type	Escherichia coli	15882618
2.1.1.72	P134A	39609	39692	the amino acid side chain led to a strongly reduced activity of the enzyme variant	Escherichia coli	15882618
2.1.1.72	P134G	40217	40291	high activity and broadened specificity of EcoDam variants P134A and P134G	Escherichia coli	15882618
2.1.1.72	P134A	40217	40281	high activity and broadened specificity of EcoDam variants P134A	Escherichia coli	15882618
2.1.1.63	R128G	1738	1863	rapid increase of fluorescence (k ϳ200 s؊1) was observed with O6-MeG and O6-BzG and AGT but not with a Gly mutation at Arg128	Homo sapiens	16000301
2.1.1.63	C145S	4546	4671	mutant (C145S) bound to an O6-MeG-containing oligonucleotide provided valuable structural insights for the reaction mechanism	Homo sapiens	16000301
2.1.1.63	Y114F	17593	17765	Mutations at Arg128 and Tyr114, two residues implicated from site-directed mutagenesis and crystallography work (5, 22, 23), significantly reduced the AGT repair efficiency	Homo sapiens	16000301
2.1.1.63	R128L	17593	17765	Mutations at Arg128 and Tyr114, two residues implicated from site-directed mutagenesis and crystallography work (5, 22, 23), significantly reduced the AGT repair efficiency	Homo sapiens	16000301
2.1.1.63	Y114F	17771	17842	mutations had smaller effects with the O6-BzG substrate than the O6-MeG	Homo sapiens	16000301
2.1.1.63	R128G	17785	17871	smaller effects with the O6-BzG substrate than the O6-MeG, except in the case of R128G	Homo sapiens	16000301
2.1.1.63	C145S	19513	19585	mutation or alkylation of Cys145 did not alter the rates of dissociation	Homo sapiens	16000301
2.1.1.63	C145A	20859	20981	C145A, mutant totally devoid of activity, was added to a pyrrolo dC DNA duplex, and the fluorescence changes were recorded	Homo sapiens	16000301
2.1.1.63	C145A	20859	20899	C145A, mutant totally devoid of activity	Homo sapiens	16000301
2.1.1.63	C145S	21550	21595	C145S mutant, which generated similar results	Homo sapiens	16000301
2.1.1.63	R128G	22528	22595	when Arg128 was replaced by Gly to abolish the base flipping “arm”	Homo sapiens	16000301
2.1.1.63	R128G	22528	22649	when Arg128 was replaced by Gly to abolish the base flipping “arm” (5), there was only a very limited fluorescence change	Homo sapiens	16000301
2.1.1.63	C145S	30613	30847	AGT (C145S) was mixed with the oligonucleotide duplex with G or modified G opposite pyrrolo dC, and changes in fluorescence were monitored, using an excitation wavelength of 370 nm and collecting emission Ͼ400 nm with an end-on filter	Homo sapiens	16000301
2.1.1.63	R128L	33130	33238	mutant R128L (and O6-MeG) could be fit to the mechanism by changing only the rates involved in base flipping	Homo sapiens	16000301
2.1.1.63	R128L	33249	33343	R128L AGT mutant, k2 = 20 s–1 and k–2 =<1s–1. The fits were relatively insensitive to changes	Homo sapiens	16000301
2.1.1.63	R128G	33404	33539	R128G, the attenuation of the rate of observable base flipping (Fig. 6) and the dealkylation activity (Figs. 2B and 3B) are more severe	Homo sapiens	16000301
2.1.1.63	R128G	33550	33686	substitution at Arg128 is consistent with a model in which the base flipping rate is reduced ϳ20-fold, but other steps are not perturbed	Homo sapiens	16000301
2.1.1.63	R128G	33550	33651	substitution at Arg128 is consistent with a model in which the base flipping rate is reduced ϳ20-fold	Homo sapiens	16000301
2.1.1.63	Y114F	33898	33949	this mutant, the lower activity could be attributed	Homo sapiens	16000301
2.1.1.63	C145S	38737	38841	The model can be used to rationalize the effects of AGT mutants proposed to be involved in base flipping	Homo sapiens	16000301
2.1.1.63	C145S	38737	38920	The model can be used to rationalize the effects of AGT mutants proposed to be involved in base flipping and the difference in the rates of repair of O6-MeG and O6-BzG moieties in DNA	Homo sapiens	16000301
1.10.99.2	N161H	1142	1259	Mutation of Asn161 to His161 in QR2 resulted in the total loss of the enzymatic activity towards activation of CB1954	Homo sapiens	16129418
1.10.99.2	N161H	1261	1325	whereas the rates of reduction towards menadione are not altered	Homo sapiens	16129418
1.10.99.2	N161H	20397	20489	The mutation of N161 to H161 would not aﬀect the binding and orientation of menadione to QR2	Homo sapiens	16129418
1.10.99.2	N161H	21720	21804	The replacement of N161 by H161 will ˚ shorten the active site cavity by about 1.9 A	Homo sapiens	16129418
1.10.99.2	N161H	22011	22152	the change of N161 to H161 would hinder the binding of CB1954, as the side-chain of ˚ His161 extends about 1.9 A into the active site cavity.	Homo sapiens	16129418
1.10.99.2	N161H	22975	23084	the mutation of Asn161 to His161 would not hinder the binding and positioning of menadione at the active site	Homo sapiens	16129418
1.10.99.2	N161H	23165	23236	Mutation of Asn161 to histidine abolished the enzymatic activity of QR2	Homo sapiens	16129418
1.10.99.2	N161H	23695	23902	the activity of the mutant protein in the activation of CB1954 using SUB10R as co-substrate, which was proved to be eﬀective in the activation of CB1954 both in vitro and in vivo in a cellular toxicity assay	Homo sapiens	16129418
1.10.99.2	N161H	23947	24029	the mutant QR2 (N161H) exhibited no detectable activity in the reduction of CB1954	Homo sapiens	16129418
1.10.99.2	N161H	27545	27663	Comparison of mutant QR2 (Asn161 to His) with wild-type QR2 in the reduction of menadione and the activation of CB1954	Homo sapiens	16129418
1.10.99.2	N161H	27669	27728	The mutant protein is inactive in the activation of CB1954.	Homo sapiens	16129418
1.10.99.2	N161H	28206	28249	No activity was detected for the mutant QR2	Homo sapiens	16129418
1.10.99.2	N161H	28255	28391	Reduction of menadione by wild-type QR2 (Ç) and mutant QR2 (h) was at the same rate when substrate SUB10R was used as the electron donor	Homo sapiens	16129418
1.10.99.2	N161H	28800	28898	Asn161 to His would not interfere with the binding and orientation of menadione at the active site	Homo sapiens	16129418
2.1.1.148	I65M/L175M	4665	4822	The enzymatic activity of both the wild-type and the I65M/L175M double mutant was conﬁrmed by testing whether the MtbThyX protein could complement the defect	Mycobacterium tuberculosis	16139296
2.1.1.148	I65M/L175M	5398	5472	wild-type and the double mutant produce active M. tuberculosis ThyX enzyme	Mycobacterium tuberculosis	16139296
2.1.1.148	NA	18160	18298	directed mutations in the wild-type M. tuberculosis thyX gene were made and tested for the ability of the resultant variants to complement	Mycobacterium tuberculosis	16139296
2.1.1.148	I65M	18345	18521	the mutations I65M and L175M (both the single and double mutants) were created to have
better phasing power in structure determination; these did not impair the enzyme activity	Mycobacterium tuberculosis	16139296
2.1.1.148	L175M	18345	18521	the mutations I65M and L175M (both the single and double mutants) were created to have
better phasing power in structure determination; these did not impair the enzyme activity	Mycobacterium tuberculosis	16139296
2.1.1.148	I65M/L175M	18346	18521	he mutations I65M and L175M (both the single and double mutants) were created to have
better phasing power in structure determination; these did not impair the enzyme activity	Mycobacterium tuberculosis	16139296
2.1.1.148	S105E	18878	18968	enzymes that carried H69E and S105E mutations failed to complement the E. coli c2913 cells	Mycobacterium tuberculosis	16139296
2.1.1.148	H69E	18878	18968	enzymes that carried H69E and S105E mutations failed to complement the E. coli c2913 cells	Mycobacterium tuberculosis	16139296
2.1.1.148	S105E	19039	19110	suggesting that the lack of complementation is a result of the mutation	Mycobacterium tuberculosis	16139296
2.1.1.148	H69E	19039	19110	suggesting that the lack of complementation is a result of the mutation	Mycobacterium tuberculosis	16139296
2.1.1.148	R95A	19891	19962	the R95A and R95D mutants failed to complement the E. coli c2913 cells	Mycobacterium tuberculosis	16139296
2.1.1.148	R95D	19905	19962	R95D mutants failed to complement the E. coli c2913 cells	Mycobacterium tuberculosis	16139296
2.1.1.148	R95K	19976	20010	R95K mutant supported their growth	Mycobacterium tuberculosis	16139296
2.1.1.148	Y108F	20422	20521	Replacement of Tyr108 by Phe yielded a mutant that did complement the growth of E. coli c2913 cells	Mycobacterium tuberculosis	16139296
2.1.1.148	K165A	21079	21173	the K165A and R168A mutants of MtbThyX failed to complement growth of the E. coli c2913 strain	Mycobacterium tuberculosis	16139296
2.1.1.148	R168A	21093	21173	R168A mutants of MtbThyX failed to complement growth of the E. coli c2913 strain	Mycobacterium tuberculosis	16139296
2.1.1.148	K165A	23857	23923	results in variants that cannot complement ThyA-defective E. coli	Mycobacterium tuberculosis	16139296
2.1.1.148	R168A	23857	23924	results in variants that cannot complement ThyA-defective E. coli (	Mycobacterium tuberculosis	16139296
2.1.1.148	R168A	25126	25240	Changing the sidechain of Arg168 into that of an Ala residue most likely affects the stability of the 107–108 turn	Mycobacterium tuberculosis	16139296
2.1.1.148	R168A	37851	37965	Substitution of Lys165 and Arg168 by alanine abrogates the ability of MtbThyX to complement ThyA-defective E. coli	Mycobacterium tuberculosis	16139296
2.1.1.148	K165A	37851	37965	Substitution of Lys165 and Arg168 by alanine abrogates the ability of MtbThyX to complement ThyA-defective E. coli	Mycobacterium tuberculosis	16139296
1.9.3.1	E242Q	15528	15746	where Glu242 is mutated, or the D channel is blocked, the residual reduction of oxygen to water by CcO is observed [45] and this is attributed to the supply of protons from the P side of the membrane called ‘‘leaking’’	Rhodobacter sphaeroides	16242114
1.9.3.1	E286Q	29577	29724	In the E286Q (E242 in bovine) enzyme, the two millisecond phases (presumably both protonic phases) in the potential kinetics are completely absent.	Rhodobacter sphaeroides	16242114
1.9.3.1	D132N	31308	31402	in the D132N mutant only a single phase is observed, which is called intermediate phase in Ref	Rhodobacter sphaeroides	16242114
1.9.3.1	D132N	31518	31627	The amplitude of this phase is observed to be 2 –3 times smaller than that of the fast phase of the WT enzyme	Rhodobacter sphaeroides	16242114
1.9.3.1	D132N	31751	31835	including unaccounted conformational changes in the mutant enzyme with respect to WT	Rhodobacter sphaeroides	16242114
1.9.3.1	D124N	31960	32125	conformational changes may be also responsible for the inhibition of both protonic phases of the F to O transition in the equivalent D124N mutant of P. denitrificans	Rhodobacter sphaeroides	16242114
1.9.3.1	D124N	32141	32364	the more likely factor that could affect the difference between the calculated and observed amplitudes is the incomplete conversion of the mutant enzyme to the ferryl-oxo state F by the H2O2 treatment [17] in the experiment	Rhodobacter sphaeroides	16242114
1.9.3.1	D124N	32366	32460	Qualitatively, this effect results in the lower amplitudes in the mutant enzyme compared to WT	Rhodobacter sphaeroides	16242114
1.9.3.1	D124N	32521	32617	this effect should increase the ratio of the amplitudes of the fast phases of WT and the mutant	Rhodobacter sphaeroides	16242114
1.9.3.1	D124N	32629	32746	in principle be responsible for the difference between the theoretical factor 1.7 and experimentally observed factors	Rhodobacter sphaeroides	16242114
1.9.3.1	N139D	32770	32937	N139D mutant does not pump protons, while the turnover rate, i.e., the rate of delivery of chemical protons to the catalytic center, is increased by a factor of 2– 3	Rhodobacter sphaeroides	16242114
1.9.3.1	N139D	32953	33137	N139D mutant the rates of proton transfer along the D channel, and in particular between E286 (E242 in bovine, our group g) and PLS (His291 in bovine, group b), are presumably modified	Rhodobacter sphaeroides	16242114
1.9.3.1	N139D	33334	33432	in the mutant, the rate of proton transfer from E286 to PLS (group a) k 12 is presumably decreased	Rhodobacter sphaeroides	16242114
1.9.3.1	N139D	33442	33512	the rate of proton delivery to the binuclear center k 14 is increased	Rhodobacter sphaeroides	16242114
1.9.3.1	N139D	33545	33596	the observed increased turnover rate of the enzyme)	Rhodobacter sphaeroides	16242114
1.9.3.1	N139D	33598	33680	so that the key assumption of the kinetic model, k 12>>k 14 is no longer satisfied	Rhodobacter sphaeroides	16242114
1.9.3.1	N139D	34567	34717	of the single protonic phase in the mutant, corrected for the incompleteness of the reaction with hydrogen peroxide, is decreased by a factor of 1.3 w	Rhodobacter sphaeroides	16242114
1.9.3.1	D124N	42285	42375	three different mutants, provides a support for the proposed kinetic model of the CcO pump	Rhodobacter sphaeroides	16242114
1.9.3.1	N139D	42285	42375	three different mutants, provides a support for the proposed kinetic model of the CcO pump	Rhodobacter sphaeroides	16242114
1.9.3.1	E286Q	42285	42375	three different mutants, provides a support for the proposed kinetic model of the CcO pump	Rhodobacter sphaeroides	16242114
5.3.3.1	NA	10139	10218	no apparent changes in the secondary structure of the protein (Protylze program	Homo sapiens	16889958
5.3.3.1	V87L	21078	21115	three are similar in nature (Val87Leu	Homo sapiens	16889958
5.3.3.1	N323E	21078	21142	three are similar in nature (Val87Leu, Leu236Val, and Asn323Glu)	Homo sapiens	16889958
5.3.3.1	L236V	21078	21126	three are similar in nature (Val87Leu, Leu236Val	Homo sapiens	16889958
5.3.3.1	E126L	21144	21195	Only the Glu126Leu variation is a signiﬁcant change	Homo sapiens	16889958
5.3.3.1	S124A	23994	24080	Ser124Ala, Tyr154Phe, Lys158Gln results in the complete loss of dehydrogenase activity	Homo sapiens	16889958
5.3.3.1	Y154F	24005	24080	Tyr154Phe, Lys158Gln results in the complete loss of dehydrogenase activity	Homo sapiens	16889958
5.3.3.1	K158Q	24016	24080	Lys158Gln results in the complete loss of dehydrogenase activity	Homo sapiens	16889958
5.3.3.1	D257L	24758	24838	Dehydrogenase and isomerase activities are completely abolished in the Asp257Leu	Homo sapiens	16889958
5.3.3.1	D258L	24758	24852	Dehydrogenase and isomerase activities are completely abolished in the Asp257Leu and Asp258Leu	Homo sapiens	16889958
5.3.3.1	D258L	24890	25034	Asp residues are exposed to possible interaction with water and their replacement with hydrophobic Leu residues is thermodynamically unfavorable	Homo sapiens	16889958
5.3.3.1	D257L	24890	25034	Asp residues are exposed to possible interaction with water and their replacement with hydrophobic Leu residues is thermodynamically unfavorable	Homo sapiens	16889958
5.3.3.1	Q105M	25132	25212	Destabilization of interactions at the dimer interface (Fig. 6) due to Gln105Met	Homo sapiens	16889958
5.3.3.1	H156Y	25132	25226	Destabilization of interactions at the dimer interface (Fig. 6) due to Gln105Met and His156Tyr	Homo sapiens	16889958
5.3.3.1	Q105M	25203	25303	Gln105Met and His156Tyr mutations [8,35] was demonstrated in a dramatic increase in the substrate Km	Homo sapiens	16889958
5.3.3.1	Q105M	25203	25376	Gln105Met and His156Tyr mutations [8,35] was demonstrated in a dramatic increase in the substrate Km and inhibitor Ki values of 3␤-HSD 1 to equal those measured for 3␤-HSD 2	Homo sapiens	16889958
5.3.3.1	H156Y	25217	25303	His156Tyr mutations [8,35] was demonstrated in a dramatic increase in the substrate Km	Homo sapiens	16889958
5.3.3.1	H156Y	25217	25376	His156Tyr mutations [8,35] was demonstrated in a dramatic increase in the substrate Km and inhibitor Ki values of 3␤-HSD 1 to equal those measured for 3␤-HSD 2	Homo sapiens	16889958
5.3.3.1	H156Y	25595	25688	This Hbond is disrupted in 3␤-HSD 1 by the replacement of Gln105 with Met and His156 with Tyr	Homo sapiens	16889958
5.3.3.1	Q105M	25595	25668	This Hbond is disrupted in 3␤-HSD 1 by the replacement of Gln105 with Met	Homo sapiens	16889958
5.3.3.1	D35A/K36R	25737	25850	The conversion of the cofactor dependence from NAD to NADP caused by the double mutations Asp35Ala/Lys36Arg [30]	Homo sapiens	16889958
5.3.3.1	D35A/K36R	26013	26182	The double mutant has no 3␤-HSD or isomerase activity in the presence of NAD(H) and both activities are found with three-fold decrease in Vmax in the presence of NADP(H)	Homo sapiens	16889958
5.3.3.1	D35A/K36R	26013	26092	The double mutant has no 3␤-HSD or isomerase activity in the presence of NAD(H)	Homo sapiens	16889958
5.3.3.1	NA	26660	26794	This deletion mutant of 3␤-HSD 1 had substrate and cofactor kinetics that were almost identical to those of the wild-type enzyme [39].	Homo sapiens	16889958
5.3.3.1	N100S	28116	28254	Replacement of Asn100 disrupts the network of H-bonds resulting in the loss of oxidoreductase activity and reduction of isomerase activity	Homo sapiens	16889958
5.3.3.1	N100S	28116	28219	Replacement of Asn100 disrupts the network of H-bonds resulting in the loss of oxidoreductase activity	Homo sapiens	16889958
5.3.3.1	N100A	28116	28254	Replacement of Asn100 disrupts the network of H-bonds resulting in the loss of oxidoreductase activity and reduction of isomerase activity	Homo sapiens	16889958
5.3.3.1	N100S	28116	28169	Replacement of Asn100 disrupts the network of H-bonds	Homo sapiens	16889958
5.3.3.1	N100A	28116	28218	Replacement of Asn100 disrupts the network of H-bonds resulting in the loss of oxidoreductase activity	Homo sapiens	16889958
5.3.3.1	N100A	28116	28169	Replacement of Asn100 disrupts the network of H-bonds	Homo sapiens	16889958
5.3.3.1	H232A	31695	31768	The His232Ala mutation causes the complete loss of dehydrogenase activity	Homo sapiens	16889958
5.3.3.1	H232A	31695	31843	The His232Ala mutation causes the complete loss of dehydrogenase activity and a signiﬁcant reduction in isomerase activity based on the kcat values	Homo sapiens	16889958
5.3.3.1	N323L	31861	32025	For the Asn323Leu mutant the Km values for both 3␤-HSD and isomerase substrate utilization increased greatly indicating a corresponding reduction of binding afﬁnity	Homo sapiens	16889958
5.3.3.1	N323L	31861	31969	For the Asn323Leu mutant the Km values for both 3␤-HSD and isomerase substrate utilization increased greatly	Homo sapiens	16889958
5.3.3.1	H232A	32046	32168	the Km values of His232Ala and Asn323Leu for the NADH cofactor are similar to the values measured for the wild-type enzyme	Homo sapiens	16889958
5.3.3.1	N323L	32077	32168	Asn323Leu for the NADH cofactor are similar to the values measured for the wild-type enzyme	Homo sapiens	16889958
5.3.3.1	H232A	32180	32212	The changes in kinetic constants	Homo sapiens	16889958
5.3.3.1	H232A	32180	32273	The changes in kinetic constants suggest that neither mutant binds the substrate productively	Homo sapiens	16889958
5.3.3.1	N323L	32180	32212	The changes in kinetic constants	Homo sapiens	16889958
5.3.3.1	N323L	32180	32273	The changes in kinetic constants suggest that neither mutant binds the substrate productively	Homo sapiens	16889958
5.3.3.1	S322A	32389	32576	The reduction of both activities for the Ser322Ala mutant may indicate its direct involvement in substrate recognition or an indirect effect on the critically important neighboring Asn323	Homo sapiens	16889958
5.3.3.1	S322A	32389	32507	The reduction of both activities for the Ser322Ala mutant may indicate its direct involvement in substrate recognition	Homo sapiens	16889958
5.3.3.1	E126L	32595	32686	Kinetic studies of the Glu126Leu mutant show a dramatic reduction of the isomerase activity	Homo sapiens	16889958
5.3.3.1	E126L	32924	32984	The retention of a trace of isomerase activity in the mutant	Homo sapiens	16889958
5.3.3.1	E126L	33012	33065	less effective mechanism of proton transfer via water	Homo sapiens	16889958
5.3.3.1	Y154F	33473	33570	a four-fold reduction of the corresponding kcat value for the isomerase reaction in the Tyr154Phe	Homo sapiens	16889958
5.3.3.1	Y154F	33557	33671	the Tyr154Phe mutant with signiﬁcant residual activ-
ity does not fully support its involvement in isomerization	Homo sapiens	16889958
1.1.1.9	E154C	1012	1098	E154C exhibited a constant catalytic Zn2+ centre activity (kcat ) of 1.19 + − 0.03 s−1	Galactocandida mastotermitis	17343568
1.1.1.9	E154C	1012	1159	E154C exhibited a constant catalytic Zn2+ centre activity (kcat ) of 1.19 + − 0.03 s−1 and did not require exogenous Zn2+ for activity or stability	Galactocandida mastotermitis	17343568
1.1.1.9	E154C	1161	1372	E154C retained 0.019 + 0.003 % and 0.74 + 0.03 % of − − wild-type catalytic efﬁciency (kcat /K sorbitol = 7800 + 700 M−1 · s−1 ) − −1 + and kcat (=161 + 4 s ) for NAD -dependent oxidation of sorbitol − at 25 ◦C	Galactocandida mastotermitis	17343568
1.1.1.9	E154C	1424	1473	E154C decreased below an apparent pK of 9.1 + 0.3	Galactocandida mastotermitis	17343568
1.1.1.9	E154C	1424	1634	E154C decreased below an apparent pK of 9.1 + 0.3, reﬂecting a shift in − pK by about +1.7–1.9 pH units compared with the corresponding pH proﬁles for GmXDH and sheep liver sorbitol dehydrogenase (termed slSDH)	Galactocandida mastotermitis	17343568
1.1.1.9	E154C	1946	1998	wild-type and mutant GmXDH displayed similar primary	Galactocandida mastotermitis	17343568
1.1.1.9	E154C	1946	2140	wild-type and mutant GmXDH displayed similar primary and solvent deuterium kinetic isotope effects of 1.7 + 0.2 − (E154C, 1.7 + 0.1) and 1.9 + 0.3 (E154C, 2.4 + 0.2) on kcat /K sorbitol − − − +	Galactocandida mastotermitis	17343568
1.1.1.9	E154C	8016	8414	Kinetic evidence for a Glu → Cys variant of rat SDH, reported by Karlson and H¨ og [8], is also consistent with o¨ a major function of glutamic acid in substrate binding because the site-directed replacement caused a large (500-fold) decrease in sorbitol binding afﬁnity (K sorbitol ), whereas the catalytic centre activity (kcat ) of the mutant was even ≈ 4 times higher than that of the wild-type	Galactocandida mastotermitis	17343568
1.1.1.9	E154C	8016	8258	Kinetic evidence for a Glu → Cys variant of rat SDH, reported by Karlson and H¨ og [8], is also consistent with o¨ a major function of glutamic acid in substrate binding because the site-directed replacement caused a large (500-fold) decrease	Galactocandida mastotermitis	17343568
1.1.1.9	E154C	13087	13236	Apparent kinetic parameters were determined at a constant saturating concentrations of sorbitol (300 mM for GmXDH, 25 mM for slSDH and 2 M for E154C)	Galactocandida mastotermitis	17343568
1.1.1.9	E154C	20003	20357	describes linear competitive inhibition where [I] is the inhibitor concentration and K i is the apparent dissociation constant of I. [E] was calculated from a molecular mass of the enzyme subunit of 37.8 kDa and was based on measurements of protein concentration (slSDH) or the concentration of Zn2+ associated with the protein preparation (GmXDH; E154C)	Galactocandida mastotermitis	17343568
1.1.1.9	E154C	21434	21563	Puriﬁcation of E154C from the E. coli cell extract required a protocol different from that utilized for isolation of the wildtype	Galactocandida mastotermitis	17343568
1.1.1.9	E154C	22124	22188	The apparent molecular mass of the subunit of E154C was 38.7 kDa	Galactocandida mastotermitis	17343568
1.1.1.9	E154C	22295	22415	E154C eluted from an analytical gel-ﬁltration column as a single protein peak with an apparent molecular mass of 160 kDa	Galactocandida mastotermitis	17343568
1.1.1.9	E154C	22479	22566	In a similar manner to the wild-type, the mutant seemed to be a functional homotetramer	Galactocandida mastotermitis	17343568
1.1.1.9	E154C	22855	22995	the activity of E154C solutions based on the molarity of Zn2+ -containing active sites was constant across the different enzyme preparations	Galactocandida mastotermitis	17343568
1.1.1.9	E154C	22997	23196	Exogenous Zn2+ (added as ZnSO4 ) in the concentration range 1–100 µM was a strong irreversible inhibitor of wild-type and the mutant, the IC50 value of about 5 + 1 µM being identical for both enzymes	Galactocandida mastotermitis	17343568
1.1.1.9	E154C	23210	23257	E154C was stable during the initial rate assays	Galactocandida mastotermitis	17343568
1.1.1.9	E154C	23210	23400	E154C was stable during the initial rate assays described below, suggesting that inactivation due to release of the active-site Zn2+ did not occur in the time-span of the kinetic experiments	Galactocandida mastotermitis	17343568
1.1.1.9	E154C	24253	24363	The pL proﬁles of kcat /K sorbitol for E154C in 1 H2 O and 2 H2 O also displayed a decrease in rate at low pL	Galactocandida mastotermitis	17343568
1.1.1.9	E154C	24292	24457	E154C in 1 H2 O and 2 H2 O also displayed a decrease in rate at low pL but, unlike wild-type GmXDH and slSDH, the activity of the mutant was lost completely below pK	Galactocandida mastotermitis	17343568
1.1.1.9	E154C	25763	25906	differences in pL proﬁles of the respective kinetic parameter in 1 H2 O and 2 H2 O are eliminated (wild-type GmXDH; slSDH) or minimized (E154C)	Galactocandida mastotermitis	17343568
1.1.1.9	E154C	25907	25977	Instability of E154C precluded initial rate measurements at pL > 10.0	Galactocandida mastotermitis	17343568
1.1.1.9	E154C	31730	31795	Puriﬁed E154C was shown to have retained a functional Zn2+ centre	Galactocandida mastotermitis	17343568
1.1.1.9	E154C	31850	32018	The catalytic efﬁciency of the mutant for NAD+ dependent oxidation of sorbitol at pH 9.0 was decreased 103.7 -fold in comparison with the corresponding wild-type value	Galactocandida mastotermitis	17343568
1.1.1.9	E154C	37581	37682	The pH-dependence of kcat /K sorbitol for E154C was clearly distinguished from that for the wild-type	Galactocandida mastotermitis	17343568
1.1.1.9	E154C	37581	37857	The pH-dependence of kcat /K sorbitol for E154C was clearly distinguished from that for the wild-type, showing an upshift in pK by + 1.7 pH units to a value of 9.1 + 0.3. In 2 H2 O, the pK − was 9.3 + 0.2, hence again a pK (= + 0.2) that was signiﬁcantly − smaller than + 0.48	Galactocandida mastotermitis	17343568
1.1.1.9	E154C	37581	37750	The pH-dependence of kcat /K sorbitol for E154C was clearly distinguished from that for the wild-type, showing an upshift in pK by + 1.7 pH units to a value of 9.1 + 0.3	Galactocandida mastotermitis	17343568
1.1.1.9	E154C	37859	38017	The pH proﬁle of the mutant did not decrease to an asymptote level at low pH, suggesting that unlike the wildtype, the protonated form of E154C does not react	Galactocandida mastotermitis	17343568
1.1.1.9	E154C	38070	38243	observable pK values of 7.4 + 0.1 and 9.1 + 0.3 in the NAD+ complexes of wild-type and − − E154C forms of GmXDH respectively are tentatively assigned to a Zn2+ -bound water.	Galactocandida mastotermitis	17343568
1.1.1.9	E154C	38244	38357	Mutation of Glu154 did not abolish the pH-dependence because Zn2+ -water is still expected to be present in E154C	Galactocandida mastotermitis	17343568
1.1.1.9	E154C	39368	39611	The KIE on kcat /K sorbitol for E154C at pH 9.0 was 2.4 + 0.2, − indicating that the chemical step of hydride transfer had become partly rate-limiting for the relevant sequence of reaction steps as a consequence of the site-directed replacemen	Galactocandida mastotermitis	17343568
1.1.1.9	E154C	39614	39694	However, the differences in D kcat /K sorbitol for E154C and wild-type at pH 9.0	Galactocandida mastotermitis	17343568
1.1.1.9	E154C	39614	39758	However, the differences in D kcat /K sorbitol for E154C and wild-type at pH 9.0 appear to reﬂect solely the altered pH-dependence in the mutant	Galactocandida mastotermitis	17343568
1.1.1.9	E154C	39782	39915	values are similar at the pK of the wild-type enzymecatalysed reaction (pH 7.5) and at the pK of the E154C-catalysed reaction (pH 9.0	Galactocandida mastotermitis	17343568
1.1.1.9	E154C	40691	40783	values of D2O kcat /K sorbitol for wild-type and E154C forms of GmXDH were almost identical	Galactocandida mastotermitis	17343568
1.1.1.9	E154C	40863	41030	If it were, a Glu → Cys substitution would arguably make the proton transfer more rate-limiting, detectable as a signiﬁcant increase in D2O kcat /K sorbitol for E154C	Galactocandida mastotermitis	17343568
1.1.1.9	E154C	40960	41029	detectable as a signiﬁcant increase in D2O kcat /K sorbitol for E154C	Galactocandida mastotermitis	17343568
1.1.1.9	E154C	45138	45285	Below the pK of about 7.2–7.4 in enzyme–NAD+ , Zn2+ -water is protonated, causing a large decrease in activity in both wild-type and mutant enzymes	Galactocandida mastotermitis	17343568
1.1.1.9	E154C	45287	45385	However, loss of activity is only partial in wild-type, whereas it is complete in the E154C mutant	Galactocandida mastotermitis	17343568
1.1.1.102	A175T	1548	1615	the Thr variant found in SMA animals showed no detectable activity	Bos taurus	17420465
1.1.1.102	A175T	1617	1766	Surprisingly, in an in vivo assay the mutated gene complements the growth defect of a homologous yeast knockout strain as well as the healthy variant	Bos taurus	17420465
1.1.1.102	A175T	20971	21112	there still exists the possibility that the Thr-175 mutation is not causative but in perfect linkage disequilibrium with the causative allele	Bos taurus	17420465
1.1.1.102	A175T	23108	23178	Although the substitution of Ala by Thr is usually regarded as neutral	Bos taurus	17420465
1.1.1.102	A175T	23108	23264	Although the substitution of Ala by Thr is usually regarded as neutral it can change the local conformation because of its bulkier (C-␤ branched) side chain	Bos taurus	17420465
1.1.1.102	A175T	24373	24718	In contrast, the same amount of the Thr-175 variant of FVT1, expressed and purified in parallel with the Ala-175 version, did not show any detectable enzymatic activity as analyzed by the appearance of the reaction product dihydrospingosine (Fig. 4C). Even a 5-fold higher amount of enzyme did not produce detectable amounts of dihydrospingosine	Bos taurus	17420465
1.1.1.102	A175T	24373	24614	In contrast, the same amount of the Thr-175 variant of FVT1, expressed and purified in parallel with the Ala-175 version, did not show any detectable enzymatic activity as analyzed by the appearance of the reaction product dihydrospingosine	Bos taurus	17420465
1.1.1.102	A175T	24720	24953	The fact that the observed variation not only cosegregates with the SMA phenotype but also leads to a loss of enzymatic activity in vitro is a very strong indication that the described Ala-to-Thr exchange is indeed causing bovine SMA	Bos taurus	17420465
1.1.1.102	A175T	25168	25278	Therefore, we wanted to assess whether the observed loss-of-function mutation in FVT1 is also relevant in vivo	Bos taurus	17420465
1.1.1.102	A175T	25849	25922	A175T show the same growth phenotype as those complemented by normal FVT1	Bos taurus	17420465
1.1.1.102	A175T	25933	26021	Thus, in vivo the A175T mutation in FVT1 does not lead to loss of KDS reductase activity	Bos taurus	17420465
1.1.1.102	A175T	26376	26473	Thus, the Thr-175 variant is not completely inactive but can carry out its basic function in vivo	Bos taurus	17420465
1.1.1.102	A175T	26820	27036	Mutation of the serine palmitoyl transferase, the enzyme that produces the substrate for FVT1, has been shown to cause hereditary sensory neuropathy (15), a neurodegenerative disorder that also affects motor neurons.	Bos taurus	17420465
1.1.1.102	A175T	27275	27385	The FVT1 and the fvt1-A175T mutation show an intermediate complementation of the S. cerevisiae ⌬tsc10 knockout	Bos taurus	17420465
1.1.1.102	A175T	28381	28536	We speculate that the nearly inactive FVT1 variant observed as the cause of SMA in cattle leads to limited availability of ceramide and derived metabolites	Bos taurus	17420465
1.13.11.19	H95A	28610	28752	Because this mutated protein lacks an important putative metal binding residue, we predicted that the protein would be catalytically inactive.	Mus musculus	17581819
1.13.11.19	H95A	28760	28836	the H95A mutant did not show any detectable cysteamine dioxygenase activity	Mus musculus	17581819
1.13.11.19	H95A	28957	29080	The absence of activity was consistent with the metal analysis of the mutant protein, which showed it to be devoid of metal	Mus musculus	17581819
1.13.11.19	H95A	31800	31886	shows a high degree of specificity for the dioxygen- metal analysis on the H95A mutant	Mus musculus	17581819
1.13.11.19	H95A	32437	32495	the H95A mutant displayed no detectable catalytic activity	Mus musculus	17581819
1.13.11.19	H95A	34682	34739	catalytically active WT or catalytically incompetent H95A	Mus musculus	17581819
1.13.11.19	H95A	35507	35559	Transfection with the catalytically inactive mutant	Mus musculus	17581819
1.13.11.19	H95A	35579	35645	had no significant effect on intracellular hypotaurine production	Mus musculus	17581819
1.13.11.19	H95A	39313	39463	Elimination of iron binding by mutation of His-95, a strictly conserved putative metal coordinating residue, produced a catalytically inactive protein	Mus musculus	17581819
2.2.1.1	H26A/H261A	46179	46345	the fraction of the covalent donor-ThDP adduct under equilibrium conditions is significantly smaller (Supporting Information, Figure S6) as observed for wild-type TK	Escherichia coli	17914867
2.2.1.1	H26A/H261A	46565	46669	apparent KM values are virtually unchanged in the variant when compared to those of the wild-type enzyme	Escherichia coli	17914867
2.2.1.1	H26A/H261A	46671	46838	the low occupancy with covalent donor-ThDP adduct in equilibrium should not result from a diminished bimolecular binding of the substrate to form the Michaelis complex	Escherichia coli	17914867
2.2.1.1	H26A/H261A	46843	46907	rather from a higher kinetic barrier for covalent bond formation	Escherichia coli	17914867
1.1.1.14	Y110F	938	981	Tyr110Phe, abolished the enzymatic activity	Rattus norvegicus	17952367
1.1.1.14	Y110F	986	1179	destabilized the protein into tetramers, dimers and monomers as judged from gel filtration experiments at different temperatures compared to only tetramers for the wild-type protein below 307 K	Rattus norvegicus	17952367
1.1.1.14	Y110F	1181	1356	The determined equilibrium constants revealed a large difference in Gibbs energy (8 kJ/mol) for the tetramer stability between wild-type SDH and the mutated form Tyr110Phe SDH	Rattus norvegicus	17952367
1.1.1.14	Y110F	6820	6941	Tyr110Phe SDH did not show a measurable activity at any stage of purification even at protein concentration of 0.1 mg/ ml	Rattus norvegicus	17952367
1.1.1.14	Y110F	11401	11484	The difference in Gibbs energy between wt SDH and Tyr110Phe SDH at each temperature	Rattus norvegicus	17952367
1.1.1.14	Y110F	11590	11686	gives the change in Gibbs energy of the mutation between the monomeric and dimeric states and Eq	Rattus norvegicus	17952367
1.1.1.14	Y110F	11684	11776	Eq. 4 gives the change in Gibbs energy of the mutation between dimeric and tetrameric states	Rattus norvegicus	17952367
1.1.1.14	Y110F	15379	15551	Tyr110Phe SDH was divided into tetramers, dimers and monomers at all temperatures investigated, with the relative amount of tetramers decreasing with increasing temperature	Rattus norvegicus	17952367
1.1.1.14	Y110F	15567	15725	changes in Gibbs energy (DDG’0) were calculated by comparison of the equilibrium constants between the different quaternary states in wt SDH and Tyr110Phe SDH	Rattus norvegicus	17952367
1.1.1.14	Y110F	15648	15725	constants between the different quaternary states in wt SDH and Tyr110Phe SDH	Rattus norvegicus	17952367
1.1.1.14	Y110F	15727	15903	The DDG’01 for the difference in the free energy of monomers and dimers between wt SDH and Tyr110Phe SDH was 1.4 kJ/mol at 307 K and 3.1 kJ/mol at 317 K (Table 1), respectively	Rattus norvegicus	17952367
1.1.1.14	Y110F	15905	16078	The DDG’02 for the difference in free energy of dimers and tetramers between wt SDH and Tyr110Phe SDH was 8.2 kJ/mol at 307 K and 8.1 kJ/mol at 317 K (Table 1), respectively	Rattus norvegicus	17952367
1.1.1.14	Y110F	16079	16210	No enzymatic activity was detectable, even at protein concentrations up to 0.1 mg/ml for Tyr110Phe SDH with the tested substrates	Rattus norvegicus	17952367
1.1.1.14	Y110F	16221	16352	The circular dichroism analysis of wt SDH and Tyr110Phe SDH was similar and showed typical patterns of ordered secondary structure.	Rattus norvegicus	17952367
1.1.1.14	Y110F	17017	17103	but in the final gel filtration step Tyr110Phe SDH was divided into several fractions.	Rattus norvegicus	17952367
1.1.1.14	Y110F	17384	17580	the fractions from Tyr110Phe SDH corresponded to molecular sizes of >300-, 160-, 80- and 40-kDa proteins, which matches the sizes of aggregate, tetrameric, dimeric and monomeric SDH, respectively.	Rattus norvegicus	17952367
1.1.1.14	Y110F	17837	17969	Changes in the relative concentration between the three states in wild-type (wt) SDH and Tyr110Phe SDH induced by temperature shifts	Rattus norvegicus	17952367
1.1.1.14	Y110F	20394	20654	Catalytic activity for recombinant wt SDH and Tyr110Phe SDH were measured spectrophotometrically, see Material and methods, with substrate concentrations up to ten times Km for sorbitol and xylitol, for ethanol the substrate concentration was 1.0 mM and 100 mM	Rattus norvegicus	17952367
1.1.1.4	Y110F	20394	20591	Catalytic activity for recombinant wt SDH and Tyr110Phe SDH were measured spectrophotometrically, see Material and methods, with substrate concentrations up to ten times Km for sorbitol and xylitol	Rattus norvegicus	17952367
1.1.1.14	Y110F	20660	20756	no activity could be measured at protein concentration of 0.1 mg/ml for wt SDH and Tyr110Phe SDH	Rattus norvegicus	17952367
1.1.1.14	Y110F	23899	24118	The in vitro determined equilibrium constant between the monomeric and dimeric state is only slightly changed by the mutation of Tyr110 into Phe in SDH, with a corresponding change in Gibbs energy (DDG’01) of 1–3 kJ/mol	Rattus norvegicus	17952367
1.1.1.14	Y110F	23899	24050	The in vitro determined equilibrium constant between the monomeric and dimeric state is only slightly changed by the mutation of Tyr110 into Phe in SDH	Rattus norvegicus	17952367
1.1.1.14	Y110F	24130	24284	However, the stability of the tetrameric state in Tyr110Phe SDH was decreased as compared to wt SDH where the change in Gibbs energy was (DDG’02) 8 kJ/mol	Rattus norvegicus	17952367
1.1.1.14	Y110F	24297	24379	This change in Gibbs energy is equivalent to a 20-fold larger equilibrium constant	Rattus norvegicus	17952367
1.1.1.14	Y110F	24406	24474	the tetrameric quaternary structure is destabilized in Tyr110Phe SDH	Rattus norvegicus	17952367
1.1.1.14	Y110F	24516	24593	the overall secondary structure was retained between wt SDH and Tyr110Phe SDH	Rattus norvegicus	17952367
1.1.1.14	Y110F	24611	24674	the mutation primarily affects the dimer-dimer interaction area	Rattus norvegicus	17952367
1.1.1.14	Y110F	24679	24712	not the subunit structure as such	Rattus norvegicus	17952367
1.1.1.14	Y110F	29032	29255	In mutagenesis and molecular modeling studies it was shown that the main source for the difference in stability between the bacterial ADHs was due to critical replacements of residues at the interface areas between subunits	Rattus norvegicus	17952367
1.1.1.14	Y110F	31553	31609	no enzymatic activity could be observed in Tyr110Phe SDH	Rattus norvegicus	17952367
1.1.1.14	Y110F	31681	31794	Even though a part of Tyr110Phe SDH was eluted as tetramers no enzymatic activity in those fractions was observed	Rattus norvegicus	17952367
1.1.1.14	NA	31983	32106	that mutations primarily involving changes in the net charge have a significant effect on protein-protein association rates	Rattus norvegicus	17952367
1.1.1.14	Y110F	32137	32251	the higher stability of wt SDH as compared to Tyr110Phe SDH is probably not caused by a higher rate of association	Rattus norvegicus	17952367
1.1.1.14	Y110F	32183	32251	Tyr110Phe SDH is probably not caused by a higher rate of association	Rattus norvegicus	17952367
1.1.1.14	Y110F	32357	32551	the mutated residue Tyr110 to Phe destroys the hydrogen-bonding network that links the negatively charged residue Glu94 in one subunit to the positively charged residue Lys106 in another subunit	Rattus norvegicus	17952367
1.1.1.14	Y110F	32605	32759	the decreased stability of the tetrameric state in Tyr110Phe SDH as compared to wt SDH is caused by an increased rate of dissociation (k–2) for the mutant	Rattus norvegicus	17952367
1.1.1.14	Y110F	32770	32951	The abolished enzymatic function for the tested substrates in Tyr110Phe SDH is probably due to structural changes of the active site due to the altered interaction between subunits.	Rattus norvegicus	17952367
1.1.1.14	Y110F	32770	32951	The abolished enzymatic function for the tested substrates in Tyr110Phe SDH is probably due to structural changes of the active site due to the altered interaction between subunits.	Rattus norvegicus	17952367
1.1.1.14	Y110F	32952	33087	Most likely these structural changes increase the transition state energy barrier for Tyr110Phe SDH, which destroys its catalytic power	Rattus norvegicus	17952367
2.2.1.1	Y440A	1030	1174	the effect of two active-site mutations, D381A and Y440A upon the denaturation pathway of transketolase using intrinsic ﬂuorescence measurements	Escherichia coli	17969139
2.2.1.1	D381A	1030	1174	the effect of two active-site mutations, D381A and Y440A upon the denaturation pathway of transketolase using intrinsic ﬂuorescence measurements	Escherichia coli	17969139
2.2.1.1	Y440A	1304	1456	identify changes in the denaturation pathway, due to mutations or removal of cofactors, which affect the stability of the native and intermediate states	Escherichia coli	17969139
2.2.1.1	D381A	1304	1456	identify changes in the denaturation pathway, due to mutations or removal of cofactors, which affect the stability of the native and intermediate states	Escherichia coli	17969139
2.2.1.1	Y440A	1304	1367	identify changes in the denaturation pathway, due to mutations	Escherichia coli	17969139
2.2.1.1	D381A	1304	1367	identify changes in the denaturation pathway, due to mutations	Escherichia coli	17969139
2.2.1.1	D381A	8020	8242	72216.81 g molÀ1 and e ¼ 93,905 MÀ1 cmÀ1 for D381A; and 72168.72 g molÀ1 and e ¼ 92,415 MÀ1 cmÀ1 for Y440A. Pure transketolase was stored in 250 mM Tris–HCl, pH 7.5, at 48C for a maximum of 2 weeks without loss of activity	Escherichia coli	17969139
2.2.1.1	D381A	19000	19057	D381A is 56-fold less active than wild-type transketolase	Escherichia coli	17969139
2.2.1.1	Y440A	19059	19111	whereas Y440A is even less active with approximately	Escherichia coli	17969139
2.2.1.1	Y440A	19067	19142	Y440A is even less active with approximately 700-fold less speciﬁc activity	Escherichia coli	17969139
2.2.1.1	D382A	19932	20000	mutant D382A (equivalent to D381A in E. coli) is 43-fold less active	Escherichia coli	17969139
2.2.1.1	D381A	20300	20385	D381A shifts the A2 -> U transition midpoint to 4.0 M from 4.7 M urea in the wildtype	Escherichia coli	17969139
2.2.1.1	D381A	20300	20440	D381A shifts the A2 -> U transition midpoint to 4.0 M from 4.7 M urea in the wildtype, suggesting the destabilization of the A2 intermediate	Escherichia coli	17969139
2.2.1.1	D381A	20442	20676	The NÃ ! A2 transition appears to be split into two 2 transitions for D381A with the ﬁrst transition midpoint at approximately 0.8 M urea, and the second at approximately 2.5 M compared to a single transition at 3.1 M in the wildtype.	Escherichia coli	17969139
2.2.1.1	D381A	20885	20962	latter possibility is supported by the 56-fold decrease in activity for D381A	Escherichia coli	17969139
2.2.1.1	D381A	20967	21048	also by the signiﬁcant redshift in lmax of 5 nm at 0 M urea compared to wild-type	Escherichia coli	17969139
2.2.1.1	D381A	21079	21163	the apparent loss of TPP afﬁnity observed previously for the equivalent yeast mutant	Escherichia coli	17969139
2.2.1.1	D381A	21168	21236	the less ordered circulardichroism spectrum under native conditions	Escherichia coli	17969139
2.2.1.1	D381A	21279	21362	lower population or altered distribution of catalytic intermediates for this mutant	Escherichia coli	17969139
2.2.1.1	D381A	21299	21362	altered distribution of catalytic intermediates for this mutant	Escherichia coli	17969139
2.2.1.1	Y440A	21760	21902	Y440A only marginally destabilizes the A2 intermediate state with an A2 -> U transition midpoint of 4.4 M urea compared to 4.7 M for wild-type	Escherichia coli	17969139
2.2.1.1	Y440A	22008	22109	small effect on the dimer stability even though two interfacial contacts are removed by this mutation	Escherichia coli	17969139
2.2.1.1	Y440A	22373	22443	supported by the 700fold lower activity of Y440A compared to wild-type	Escherichia coli	17969139
2.2.1.1	Y440A	22416	22511	Y440A compared to wild-type, although this could also in part result from the altered structure	Escherichia coli	17969139
2.2.1.1	Y440A	23790	23868	Assay time of enzyme reactions increase with mutants that display low activity	Escherichia coli	17969139
2.2.1.1	D381A	23790	23868	Assay time of enzyme reactions increase with mutants that display low activity	Escherichia coli	17969139
2.2.1.1	Y440A	27619	27687	Y440A mutant displays a lower stability for NÃ relative to wild-type	Escherichia coli	17969139
2.2.1.1	Y440A	27822	27876	The change in mid-point (DC1/2) for the mutation Y440A	Escherichia coli	17969139
2.2.1.1	D381A	29177	29289	the same ranking of stability was obtained for all the transitions in the 0–4 M urea range, for wild-type, D381A	Escherichia coli	17969139
2.2.1.1	Y440A	29177	29299	the same ranking of stability was obtained for all the transitions in the 0–4 M urea range, for wild-type, D381A and Y440A	Escherichia coli	17969139
2.2.1.1	D381A	29526	29663	method is also capable of identifying changes in the unfolding pathway such as the appearance of a new transition at 0.8 M urea for D381A	Escherichia coli	17969139
2.2.1.1	D381A	30650	30860	D381A and Y440A, show signiﬁcant destabilization of native and intermediate states of transketolase that can be monitored by changes in the urea denaturation transition mid-points (C1/2) measured by ﬂuorescence	Escherichia coli	17969139
2.2.1.1	D381A	30650	30749	D381A and Y440A, show signiﬁcant destabilization of native and intermediate states of transketolase	Escherichia coli	17969139
2.2.1.1	Y440A	30660	30860	Y440A, show signiﬁcant destabilization of native and intermediate states of transketolase that can be monitored by changes in the urea denaturation transition mid-points (C1/2) measured by ﬂuorescence	Escherichia coli	17969139
2.2.1.1	Y440A	30660	30749	Y440A, show signiﬁcant destabilization of native and intermediate states of transketolase	Escherichia coli	17969139
2.2.1.1	Y440A	30862	30993	Loss of stability in the TPP-associated native state was supported by decreased catalytic activities when compared to the wild-type	Escherichia coli	17969139
2.2.1.1	D381A	30862	30993	Loss of stability in the TPP-associated native state was supported by decreased catalytic activities when compared to the wild-type	Escherichia coli	17969139
2.2.1.1	D381A	30932	30962	decreased catalytic activities	Escherichia coli	17969139
2.2.1.1	Y440A	30932	30962	decreased catalytic activities	Escherichia coli	17969139
2.2.1.1	D381A	31858	31936	altered stabilities of native and unfolding intermediate states, upon mutation	Escherichia coli	17969139
2.2.1.1	Y440A	31858	31936	altered stabilities of native and unfolding intermediate states, upon mutation	Escherichia coli	17969139
1.11.1.15	C173S	1037	1090	the C52S and C173S mutants existed mostly as decamers	Rattus norvegicus	17974571
1.11.1.15	C52S	1037	1090	the C52S and C173S mutants existed mostly as decamers	Rattus norvegicus	17974571
1.11.1.15	C83S	1273	1314	The C83S mutant was predominantly dimeric	Rattus norvegicus	17974571
1.11.1.15	C52S	1547	1602	the decameric C52S mutant revealed a toroidal structure	Rattus norvegicus	17974571
1.11.1.15	C83S	2204	2274	The C83S mutant exhibited similar peroxidase activity to the wild type	Rattus norvegicus	17974571
1.11.1.15	C83S	2208	2304	C83S mutant exhibited similar peroxidase activity to the wild type, which is exclusively dimeric	Rattus norvegicus	17974571
1.11.1.15	C83S	4179	4260	crystal structure of the oxidized dimeric form of the rat HBP23/Prx I C83S mutant	Rattus norvegicus	17974571
1.11.1.15	C52S	7183	7237	our crystal structure of the decameric rat C52S mutant	Rattus norvegicus	17974571
1.11.1.15	C52S	17673	17803	C52S and C173S, which cannot form an intermolecular disulfide bridge in the vicinity of the active site under oxidative conditions	Rattus norvegicus	17974571
1.11.1.15	C173S	17682	17803	C173S, which cannot form an intermolecular disulfide bridge in the vicinity of the active site under oxidative conditions	Rattus norvegicus	17974571
1.11.1.15	C52S	17805	17862	were eluted only as decamers under all conditions studied	Rattus norvegicus	17974571
1.11.1.15	C173S	17805	17862	were eluted only as decamers under all conditions studied	Rattus norvegicus	17974571
1.11.1.15	C83S	18082	18182	Upon the addition of DTT, however, the dimer reverted to the monomer rather than forming the decamer	Rattus norvegicus	17974571
1.11.1.15	C52S/C83S	18423	18479	the monomer content was increased by the addition of DTT	Rattus norvegicus	17974571
1.11.1.15	C83S/C173S	18423	18479	the monomer content was increased by the addition of DTT	Rattus norvegicus	17974571
1.11.1.15	C83S	18887	18919	the oxidized dimeric C83S mutant	Rattus norvegicus	17974571
1.11.1.15	C52S	19381	19517	The C52S mutant was crystallized as a toroidal decamer (Fig. 3) very similar to the reported structures of other Prx species (25–28, 36)	Rattus norvegicus	17974571
1.11.1.15	C83S	21450	21501	The core structures are very similar to each other	Rattus norvegicus	17974571
1.11.1.15	C52S	21450	21501	The core structures are very similar to each other	Rattus norvegicus	17974571
1.11.1.15	C83S	21536	21681	The most significant difference between the two mutants is the position of the two cysteines (or corresponding Ser52 residue) in the active site	Rattus norvegicus	17974571
1.11.1.15	C52S	21537	21681	The most significant difference between the two mutants is the position of the two cysteines (or corresponding Ser52 residue) in the active site	Rattus norvegicus	17974571
1.11.1.15	C83S	21683	21773	In the C83S mutant, Cys52 and Cys173 form a disulfide bond that is exposed to the solvent	Rattus norvegicus	17974571
1.11.1.15	C52S	21798	21905	Ser52 is positioned in the N terminus of helix α2 and is located in a hydrophobic pocket in the C52S mutant	Rattus norvegicus	17974571
1.11.1.15	C52S	21955	22153	Cys173 is ∼13 Å, suggesting that this structure is in a catalytically inactive form since the two cysteine residues would be too far apart to form a disulfide bond efficiently in the catalytic cycle	Rattus norvegicus	17974571
1.11.1.15	C83S	23573	23653	mutants C83S and C52S/C83S each formed a stable complex with the Trx mutant C36S	Rattus norvegicus	17974571
1.11.1.15	C52S/C83S	23590	23653	C52S/C83S each formed a stable complex with the Trx mutant C36S	Rattus norvegicus	17974571
1.11.1.15	C83S/C173S	23680	23727	mutant C83S/C173S was not trapped on the column	Rattus norvegicus	17974571
1.11.1.15	C52S	24590	24644	the structure of mutant C52S is catalytically inactive	Rattus norvegicus	17974571
1.11.1.15	C83S	25109	25284	we compared the reductive half-reaction by reduced Trx at high concentrations of wild-type enzyme (mainly in decameric form) and the C83S mutant (exclusively in dimeric form)	Rattus norvegicus	17974571
1.11.1.15	C83S	25791	25898	the C83S mutant showed similar activity to that of the wild type in the Trx system under diluted conditions	Rattus norvegicus	17974571
1.11.1.15	C83S	26711	26865	The efficiency of time-dependent incorporation of [14C]IAA into the mutant C83S, however, was 1.4-fold higher than that into the wild type during 8–24 min	Rattus norvegicus	17974571
1.11.1.15	C83S	27080	27247	The incorporation of radioactivity into Trx was confirmed to be 1.3 times greater with the wild type than with mutant C83S after separation of Trx by means of SDS-PAGE	Rattus norvegicus	17974571
1.11.1.15	C173S	28198	28314	The activity of all mutants determined in the Trx system was not significantly different from that in the DTT system	Rattus norvegicus	17974571
1.11.1.15	C52S	28198	28314	The activity of all mutants determined in the Trx system was not significantly different from that in the DTT system	Rattus norvegicus	17974571
1.11.1.15	C52S	28385	28455	the C52S mutant exhibited no activity in either of the assay systems.	Rattus norvegicus	17974571
1.11.1.15	C173S	28456	28499	The C173S mutant was fully active using DTT	Rattus norvegicus	17974571
1.11.1.15	C173S	28542	28575	it was inactive in the Trx system	Rattus norvegicus	17974571
1.11.1.15	C83S	28738	28817	that C83S exhibited activity similar to that of the wild type in the Trx system	Rattus norvegicus	17974571
1.11.1.15	C83S	28823	28861	it is present exclusively as the dimer	Rattus norvegicus	17974571
1.11.1.15	C83S/C173S	28926	28999	the double mutant C83S/C173S exhibited the highest DTT-dependent activity	Rattus norvegicus	17974571
1.11.1.15	C83S/R128K	29178	29452	The substitution of the arginine residues at positions 128 and 151 dramatically affected the activity. When either of these was replaced with a lysine, alanine, or glutamate residue in the C83S mutant, the activity decreased to 2–7% of that of the wild type in both systems.	Rattus norvegicus	17974571
1.11.1.15	C83S/R128E	29178	29452	The substitution of the arginine residues at positions 128 and 151 dramatically affected the activity. When either of these was replaced with a lysine, alanine, or glutamate residue in the C83S mutant, the activity decreased to 2–7% of that of the wild type in both systems.	Rattus norvegicus	17974571
1.11.1.15	C83S/R128A	29178	29452	The substitution of the arginine residues at positions 128 and 151 dramatically affected the activity. When either of these was replaced with a lysine, alanine, or glutamate residue in the C83S mutant, the activity decreased to 2–7% of that of the wild type in both systems.	Rattus norvegicus	17974571
1.11.1.15	C83S/R151K	29178	29452	The substitution of the arginine residues at positions 128 and 151 dramatically affected the activity. When either of these was replaced with a lysine, alanine, or glutamate residue in the C83S mutant, the activity decreased to 2–7% of that of the wild type in both systems.	Rattus norvegicus	17974571
1.11.1.15	C83S/R151E	29178	29452	The substitution of the arginine residues at positions 128 and 151 dramatically affected the activity. When either of these was replaced with a lysine, alanine, or glutamate residue in the C83S mutant, the activity decreased to 2–7% of that of the wild type in both systems.	Rattus norvegicus	17974571
1.11.1.15	C83S/R151A	29178	29452	The substitution of the arginine residues at positions 128 and 151 dramatically affected the activity. When either of these was replaced with a lysine, alanine, or glutamate residue in the C83S mutant, the activity decreased to 2–7% of that of the wild type in both systems.	Rattus norvegicus	17974571
1.11.1.15	C128K	29568	29684	Substitution to lysine at these positions did not restore the activity, probably due to its lower strength as a base	Rattus norvegicus	17974571
1.11.1.15	C83S	31775	31814	the mutant C83S cannot form the decamer	Rattus norvegicus	17974571
1.1.1.145	T177N	1254	1349	The cold inactivation was prevented by a mutation of Thr177 with the corresponding residue, Asn	Homo sapiens	18571493
1.1.1.145	T177N	12986	13116	The molecular determinant for the cold inactivation was identiﬁed as Thr177 by replacement of this residue in human DHSR4 with Asn	Homo sapiens	18571493
1.1.1.145	T177N	22600	22756	This mutation signiﬁcantly improved the instability at 0 °C, although the addition of NADP+ was needed for complete protection against the cold inactivation	Homo sapiens	18571493
1.1.1.145	T177N	22600	22659	This mutation signiﬁcantly improved the instability at 0 °C	Homo sapiens	18571493
1.1.1.145	T177N	46534	46615	The observation of signiﬁcant improvement in cold stability by the T177N mutation	Homo sapiens	18571493
1.13.11.52	S167H	14224	14267	it is now more unstable than wild-type hIDO	Homo sapiens	19290871
1.13.11.52	S167H	14281	14349	S167H variants of hIDO and hTDO form an unstable ferrous–oxy complex	Homo sapiens	19290871
1.13.11.52	S167H	14482	14524	The very low reduction potential for S167H	Homo sapiens	19290871
1.13.11.52	S167H	14519	14613	S167H (−203 mV) is certainly likely to be influential in destabilizing the ferrous–oxy complex	Homo sapiens	19290871
1.1.3.17	H99N	1248	1388	Decreases of 10-fold and 30-fold in the kcat/Km and kcat values were observed as compared with wild-type choline oxidase at pH 10 and 25 °C,	Arthrobacter globiformis	19398559
1.1.3.17	H99N	1273	1387	30-fold in the kcat/Km and kcat values were observed as compared with wild-type choline oxidase at pH 10 and 25 °C	Arthrobacter globiformis	19398559
1.1.3.17	H99N	1394	1454	no significant effect on kcat/KO using choline as substrate.	Arthrobacter globiformis	19398559
1.1.3.17	H99N	2006	2128	The temperature dependence of the Dkred values suggests disruption of the preorganization in the asparagine variant enzyme	Arthrobacter globiformis	19398559
1.1.3.17	H99N	9910	10026	The extinction coefficient of the bound flavin in CHO-H99N was determined by concurrently treating free FAD with 10%	Arthrobacter globiformis	19398559
1.1.3.17	H99N	15501	15907	Unlike the wild-type (38, 51, 54) and other choline oxidase variant enzymes (12, 55, 56), which contain a mixture of oxidized flavin and air-stable, anionic flavosemiquinone upon purification, the H99N mutant enzyme was purified with the bound flavin cofactor in the fully oxidized state, as indicated by the UV-visible absorbance spectrum showing absorbance maxima at 390 and 450 nm (supplemental F…	Arthrobacter globiformis	19398559
1.1.3.17	H99N	16242	16390	An extinction coefficient of 13.9 mm−1 cm−1 was determined at 450 nm for CHO-H99N, as compared with 11.4 mm−1 cm−1 for the wild-type choline oxidase	Arthrobacter globiformis	19398559
1.1.3.17	H99N	16603	16754	Both the appkcat and app(kcat/Km) values, as well as the specific activity of the mutant enzyme, were significantly lower than in the wild-type enzyme	Arthrobacter globiformis	19398559
1.1.3.17	H99N	17200	17362	suggesting that replacement of histidine 99 with asparagine does not alter the order of substrate binding and product release with respect to the wild-type enzyme	Arthrobacter globiformis	19398559
1.1.3.17	H99N	17363	17471	CHO-H99N catalyzes the oxidation of choline to glycine betaine with a 10-fold decrease in the kcat/Km value	Arthrobacter globiformis	19398559
1.1.3.17	H99N	17473	17509	a 30-fold decrease in the kcat value	Arthrobacter globiformis	19398559
1.1.3.17	H99N	17511	17576	but with no significant difference in the kcat/KO value (Table 2)	Arthrobacter globiformis	19398559
1.1.3.17	H99N	18070	18156	The kcat/Km and kcat values increased with increasing pH to limiting values at high pH	Arthrobacter globiformis	19398559
1.1.3.17	H99N	18322	18437	Apparent pKa values of 8.2 ± 0.1 and 7.1 ± 0.1 were determined from the kcat/Km and kcat pH profiles, respectively	Arthrobacter globiformis	19398559
1.1.3.17	H99N	18473	18619	There was no pH effect on the kcat/KO values with an average pH-independent limiting value of 82,500 ± 32,000 m−1 s−1 in the pH range from 7 to 11	Arthrobacter globiformis	19398559
1.1.3.17	H99N	18656	18799	This value is not significantly different from the pH-independent value of 86,400 m−1 s−1 that was previously reported for the wild-type enzyme	Arthrobacter globiformis	19398559
1.1.3.17	H99N	18806	18899	consistent with the oxidative half-reaction not being affected in the CHO-H99N variant enzyme	Arthrobacter globiformis	19398559
1.1.3.17	H99N	18998	19167	indicating that the H99N enzyme is at least 90% saturated with oxygen when the initial rates of reaction are measured at atmospheric oxygen concentrations, i.e. 250 μm.	Arthrobacter globiformis	19398559
1.1.3.17	H99N	20340	20543	The effect of temperature on the rate constant for flavin reduction (kred) and the associate kinetic isotope effects (Dkred) were investigated to probe the hydride transfer reaction catalyzed by CHO-H99N	Arthrobacter globiformis	19398559
1.1.3.17	H99N	22619	22811	these thermodynamic data indicate that the hydride transfer reaction in the H99N enzyme is significantly different from that of the wild-type enzyme for which previous results showed a large	Arthrobacter globiformis	19398559
1.1.3.17	H99N	24149	24682	the histidine to asparagine variant form of choline oxidase displayed a steady-state kinetic mechanism with oxygen reacting with the reduced flavin before release of the organic product of the reaction, the requirement of an unprotonated group acting as a base in the reductive half-reaction of choline oxidation, the chemical step of CH bond cleavage being rate-limiting in both the reductive half-…	Arthrobacter globiformis	19398559
1.1.3.17	H99N	24149	24351	the histidine to asparagine variant form of choline oxidase displayed a steady-state kinetic mechanism with oxygen reacting with the reduced flavin before release of the organic product of the reaction	Arthrobacter globiformis	19398559
1.1.3.17	H99N	24731	24894	These data collectively suggest that the enzyme containing asparagine at position 99 maintains an overall integrity that is similar to that of the wild-type enzyme	Arthrobacter globiformis	19398559
1.1.3.17	H99N	25108	25297	that the second-order rate constant for reaction of the reduced flavin with oxygen (kcat/Koxygen) is essentially the same with values of ∼85,000 m−1 s−1 in the mutant and wild-type enzymes	Arthrobacter globiformis	19398559
1.1.3.17	H99N	25306	25507	one would expect such a critical reaction of flavin oxidation to occur at significantly different rates had the protein integrity of the mutant enzyme been different from that of the wild-type enzyme.	Arthrobacter globiformis	19398559
1.1.3.17	H99N	25852	26100	Evidence supporting the importance of the covalent linkage to the hydride transfer reaction is the ∼45-fold decrease in the rate constant for anaerobic flavin reduction (kred) with choline as substrate at 25 °C with respect to the wild-type enzyme	Arthrobacter globiformis	19398559
1.1.3.17	H99N	26101	26203	along with the 10-fold and 30-fold decreases in the kcat/Km and kcat values with choline as substrate	Arthrobacter globiformis	19398559
1.1.3.17	H99N	26205	26360	and the lack of significant changes in the kcat/Koxygen value for the H99N enzyme as compared with the wild-type form of choline oxidase at pH 10 and 25 °C	Arthrobacter globiformis	19398559
1.1.3.17	H99N	26362	26541	Similar results were observed upon replacing either one of the other two histidine residues that are located in the active site of choline oxidase, namely His-351 (56) and His-466	Arthrobacter globiformis	19398559
1.1.3.17	H99N	27125	27367	n agreement with the lack of involvement of ionizable groups in the oxidative half-reaction is the observation that no pKa values in the range between 7.0 and 11.0 were detected in the pH profile of the kcat/Koxygen value with the H99N enzyme	Arthrobacter globiformis	19398559
1.1.3.17	H466A	27369	27449	as also was previously reported for the H351A and H466A forms of choline oxidase	Arthrobacter globiformis	19398559
1.1.3.17	H351A	27369	27449	as also was previously reported for the H351A and H466A forms of choline oxidase	Arthrobacter globiformis	19398559
1.1.3.17	H99N	27845	27957	the related kinetic isotope effects (Dkred) determined with a stopped-flow spectrophotometer for the H99N enzyme	Arthrobacter globiformis	19398559
1.1.3.17	H99N	28689	28979	the reaction of hydride ion transfer in the H99N enzyme with the flavin non-covalently attached to the protein requires significant sampling of the reactive configuration that is conducive to the tunneling reaction, as shown by the AH′/AD′ ratio not being significantly different from unity	Arthrobacter globiformis	19398559
1.1.3.17	H99N	28689	29191	the reaction of hydride ion transfer in the H99N enzyme with the flavin non-covalently attached to the protein requires significant sampling of the reactive configuration that is conducive to the tunneling reaction, as shown by the AH′/AD′ ratio not being significantly different from unity, the large value for the ΔEa with protium and deuterium, the effect of temperature on the Dkred values with …	Arthrobacter globiformis	19398559
1.1.3.17	H99N	30294	30483	This conclusion stems from the large and pH-independent substrate kinetic isotope effects on the reductive half-reaction (kcat/Km) and the overall turnover (kcat) of the H99N variant enzyme	Arthrobacter globiformis	19398559
1.1.3.17	H99N	30429	30549	the overall turnover (kcat) of the H99N variant enzyme with 1,2-[2H4]choline as substrate under steady-state conditions.	Arthrobacter globiformis	19398559
1.1.3.17	H99N	30779	31058	Independent evidence supporting the lack of commitments to catalysis in the Asn-99 variant enzyme is the lack of perturbation in the kinetic pKa value of 8.4 ± 0.1 determined in the pH profile for the kcat/Km value when choline is substituted with 1,2-[2H4]choline as substrate.	Arthrobacter globiformis	19398559
1.1.3.17	H99N	31573	31809	Evidence for these conclusions comes from the pH profiles of the steady-state kinetic parameters kcat/Km and kcat showing that an unprotonated group with thermodynamic pKa value of 8.2 to 8.4 is required for catalysis in the H99N enzyme	Arthrobacter globiformis	19398559
1.1.3.17	H99N	31936	32111	the H99N enzyme behaves in a fashion similar to that displayed in choline oxidase variants where the other two active site histidine residues were each replaced with alanine.	Arthrobacter globiformis	19398559
1.1.3.17	H351A	32127	32259	a catalytic base was shown to be required for the reductive half-reaction with thermodynamic pKa values of ∼8.0 for the H351A enzyme	Arthrobacter globiformis	19398559
1.1.3.17	H466A	32127	32293	a catalytic base was shown to be required for the reductive half-reaction with thermodynamic pKa values of ∼8.0 for the H351A enzyme (56) and 9.0 for the H466A enzyme	Arthrobacter globiformis	19398559
1.1.3.17	E312D	1321	1419	The thermodynamic parameters associated with the enzymatic reaction catalyzed by the mutant enzyme	Arthrobacter globiformis	19653994
1.1.3.17	E312D	1423	1481	the temperature dependence of the kinetic isotope effects	Arthrobacter globiformis	19653994
1.1.3.17	E312D	1709	1800	less than threefold changes in the Kd values for choline were observed in the mutant enzyme	Arthrobacter globiformis	19653994
1.1.3.17	E312D	1971	2029	affects primarily the kred value that reports on catalysis	Arthrobacter globiformis	19653994
1.1.3.17	E312D	2034	2056	minimally the Kd value	Arthrobacter globiformis	19653994
1.1.3.17	E312D	4452	4546	a 500-fold increase in the Kd value for choline upon substituting glutamate 312 with glutamine	Arthrobacter globiformis	19653994
1.1.3.17	E312D	4672	4862	replacement of Glu312 with aspartate, which preserves the negative charge involved in substrate binding, resulted in a slight increase in the binding afﬁnity of the enzyme for the substrate	Arthrobacter globiformis	19653994
1.1.3.17	E312D	4672	4776	replacement of Glu312 with aspartate, which preserves the negative charge involved in substrate binding	Arthrobacter globiformis	19653994
1.1.3.17	E312D	4672	4950	replacement of Glu312 with aspartate, which preserves the negative charge involved in substrate binding, resulted in a slight increase in the binding afﬁnity of the enzyme for the substrate as suggested by the threefold decrease in the Kd value for choline at pH 10.0 and 25 °C	Arthrobacter globiformis	19653994
1.1.3.17	E312D	6348	6560	choline oxidase the conservative substitution of a residue involved in substrate binding, but not directly in catalysis, affects primarily the catalytic events associated with the reaction catalyzed by the enzyme	Arthrobacter globiformis	19653994
1.1.3.17	E312D	6442	6467	not directly in catalysis	Arthrobacter globiformis	19653994
1.1.3.17	E312D	6566	6646	only a minimal effect on the kinetic parameters that report on substrate binding	Arthrobacter globiformis	19653994
1.1.3.17	E312D	9943	10029	the low Km values for oxygen of 62 lM previously determined for the Glu312Asp enzyme1	Arthrobacter globiformis	19653994
1.1.3.17	E312D	10746	10946	The effect of temperature on the rate constants for ﬂavin reduction (kred) with choline or 1,2-[2H4]-choline as substrate for the choline oxidase variant Glu312Asp was investigated between 7 and 37 °C	Arthrobacter globiformis	19653994
1.1.3.17	E312D	11248	11582	Previous studies established that in the Glu312Asp enzyme the kcat/Km values for choline between pH 8.0 and 10.0 and the substrate kinetic isotope effects between pH 6.0 and 10.0 that are associated with the reductive half-reaction in which a hydride ion is transferred from the substrate to the enzyme-bound ﬂavin are pH independent	Arthrobacter globiformis	19653994
1.1.3.17	E312D	11643	11707	at which the mutant enzyme was stable in the anaerobic tonometer	Arthrobacter globiformis	19653994
1.1.3.17	E312D	11887	11995	Anaerobic reductions of the Glu312Asp variant of choline oxidase with choline and 1,2-[2H4]-choline at 37 °C	Arthrobacter globiformis	19653994
1.1.3.17	E312D	12255	12383	Rates of ﬂavin reduction in the Glu312Asp enzyme as a function of substrate concentration with choline (d) and 1,2-[2H4]-choline	Arthrobacter globiformis	19653994
1.1.3.17	E312D	12673	12845	The averaged observed rate constants for ﬂavin reduction (kobs) with the Glu312Asp enzyme were hyperbolically dependent on the concentration of choline or 1,2-[2H4]-choline	Arthrobacter globiformis	19653994
1.1.3.17	E312D	13622	13840	Kd values are in keeping with the value of 0.1 mM previously determined for the Glu312Asp enzyme at pH 10 and 25 °C [4], which is threefold lower than that determined for the wild-type enzyme under the same conditions	Arthrobacter globiformis	19653994
1.1.3.17	E312D	14944	15086	Similar entropies of activation (ÀTDSà) of $40 kJ molÀ1 were observed with choline and 1,2-[2H4]-choline as substrate for the Glu312Asp enzyme	Arthrobacter globiformis	19653994
1.1.3.17	E312D	15088	15146	yielding an isotope effect on the Eyring intercept of $0.9	Arthrobacter globiformis	19653994
1.1.3.17	E312D	15682	15801	the reaction of hydride ion transfer catalyzed by the Glu312Asp enzyme for the cleavage of the C–H and C–D bonds (DEa)	Arthrobacter globiformis	19653994
1.1.3.17	E312D	16081	16217	the thermodynamic parameters determined from the temperature dependence of the reductive half-reaction catalyzed by the Glu312Asp enzyme	Arthrobacter globiformis	19653994
1.1.3.17	E312D	19303	19396	the Glu312Asp enzyme maintains the same sequential steady state kinetic mechanism of reaction	Arthrobacter globiformis	19653994
1.1.3.17	E312D	19398	19475	identical pKa of 7.5 for the general base that activates choline in catalysis	Arthrobacter globiformis	19653994
1.1.3.17	E312D	19481	19585	similar D(kred) and Kd values with choline as substrate at pH 10.0 and 25 °C as for the wild-type enzyme	Arthrobacter globiformis	19653994
1.1.3.17	E312D	20050	20385	The transfer of the hydride ion in the reaction catalyzed by the Glu312Asp variant enzyme occurs through either environmentally coupled tunneling with signiﬁcant distance and geometric sampling of the reactive conﬁgurations that are compatible with the transfer reaction or classical over-the-barrier transition state without tunneling	Arthrobacter globiformis	19653994
1.1.3.17	E312D	22678	22988	Glu312Asp enzyme tunnels with assistance from the environment or is transferred over the energetic barrier that deﬁnes the transition state for the reaction, its transfer occurs at a rate that is $200-fold lower than the rate of the reaction in the wild-type enzyme (i.e., at 25 °C 0.4 sÀ1 versus 93 sÀ1) [10].	Arthrobacter globiformis	19653994
1.1.3.17	E312D	23002	23176	experimentally observed value of 0.5 for the Glu312Asp enzyme is not signiﬁcantly different from the value of 0.7 that is commonly used to distinguish between environmentally	Arthrobacter globiformis	19653994
1.1.3.17	E312D	23453	23783	in the wild-type enzyme the hydride ion tunnels from the a-carbon of the substrate to the N(5) atom of the ﬂavin with minimal assistance from the environment, other than the dynamical motions along the reaction coordinate that are compatible with the transfer reaction [7], that is not the case in the Glu312Asp enzyme (see above)	Arthrobacter globiformis	19653994
1.1.3.17	E312D	23802	24008	a $13 kJ molÀ1 barrier in the Glu312Asp enzyme was calculated at 25 °C as the energy expended in the stabilization of the preorganized enzyme-substrate conﬁguration that is conducive to the tunneling event.	Arthrobacter globiformis	19653994
1.1.3.17	E312D	24023	24170	the conservative replacement of glutamate 312 to aspartate has a considerable effect on both the rate constant for the transfer of the hydride ion	Arthrobacter globiformis	19653994
1.1.3.17	E312D	24174	24253	the mechanism of hydride transfer in the reaction catalyzed by choline oxidase	Arthrobacter globiformis	19653994
1.1.3.17	E312D	24461	24661	In the Glu312Asp enzyme the same reaction occurs at a rate of 0.4 sÀ1 through either environmentally coupled tunneling within an enzyme-substrate complex that is not preorganized or without tunneling	Arthrobacter globiformis	19653994
1.1.3.17	E312D	24934	25250	in choline oxidase the conservative substitution of an active site residue that is involved in substrate binding, but not directly in catalysis, has an effect on the kinetic parameters that report on the catalytic events associated with the enzymatic reaction without affecting those reporting on substrate binding.	Arthrobacter globiformis	19653994
1.1.3.17	E312D	25053	25078	not directly in catalysis	Arthrobacter globiformis	19653994
1.1.1.12	Y318F	64	221	A single amino acid change (Y318F) in the L-arabitol dehydrogenase (LadA) from Aspergillus niger results in a significant increase in affinity for D-sorbitol	Aspergillus niger	19674460
1.1.1.12	M70F	2670	2779	While introduction of the mutation M70F in LadA of A. niger resulted in a nearly complete enzyme inactivation	Aspergillus niger	19674460
1.1.1.12	Y318F	2781	2848	the Y318F resulted in increased activity for L-arabitol and xylitol	Aspergillus niger	19674460
1.1.1.12	Y318F	2860	2916	the affinity for D-sorbitol was increased in this mutant	Aspergillus niger	19674460
1.1.1.12	NA	12802	12970	a single L-arabitol dehydrogenase encoding gene involved in the L-arabinose catabolism [6], as a UV mutant of this gene was devoid of L-arabitol dehydrogenase activity.	Aspergillus niger	19674460
1.1.1.12	M70F	14037	14157	The M70F mutation of LadA of A. niger resulted in almost complete inactivation of the enzyme on a variety of substrates.	Aspergillus niger	19674460
1.1.1.12	Y318F	14481	14566	The Y318F mutation of LadA resulted in increased affinity of the enzyme for D-sorbito	Aspergillus niger	19674460
1.1.1.12	Y318F	14569	14617	while the Vmax and Kcat increased for L-arabitol	Aspergillus niger	19674460
1.1.1.12	Y318F	14806	14925	This suggests that the OH group on the Y318 is the only structural difference between LadA and the Y318F mutant protein	Aspergillus niger	19674460
1.1.1.12	Y318F	15329	15440	the increased activity in the mutant suggests that the presence of the OH-group delays release of the products	Aspergillus niger	19674460
1.1.1.12	Y318F	15667	15758	The increased affinity for D-sorbitol but not for L-arabitol or xylitol of the Y318F mutant	Aspergillus niger	19674460
1.1.1.12	Y318F	16402	16470	the Y318F mutant protein had a higher Vmax on L-arabitol and xylitol	Aspergillus niger	19674460
1.1.1.12	Y318F	16472	16497	but similar affinity (Km)	Aspergillus niger	19674460
1.1.1.12	Y318F	16526	16564	Vmax on Dsorbitol was similar for LadA	Aspergillus niger	19674460
1.1.1.12	Y318F	16599	16644	the Km of the mutant was nearly 5-times lower	Aspergillus niger	19674460
1.1.1.12	Y318F	18498	18612	The higher activity on L-arabitol of the Y318F mutant protein suggests an evolutionary advantage for this mutation	Aspergillus niger	19674460
1.1.1.12	Y318F	18860	18903	Alternatively, since the increased activity	Aspergillus niger	19674460
1.1.1.12	Y318F	18860	18999	Alternatively, since the increased activity is accompanied by a reduction in specificity this could provide selection against this mutation	Aspergillus niger	19674460
1.1.1.12	Y318F	19373	19458	the Y318F mutation is important for activity on Dsorbitol of L-arabitol dehydrogenase	Aspergillus niger	19674460
1.2.1.2	Q313E	1177	1390	Gln313Glu mutation shifts the pK of the group controlling formate binding from less than 5.5 in wild-type enzyme to 7.6 thus indicating that Gin 313 is essential for the broad pH affinity profile towards substrate	Pseudomonas sp.	8706817
1.2.1.2	H332F	1392	1454	His332phe mutation leads to a complete loss of enzyme activity	Pseudomonas sp.	8706817
1.2.1.2	H332F	1456	1538	The His332Phe mutant is still able to bind coenzyme but not substrate or analogues	Pseudomonas sp.	8706817
1.2.1.2	H332F	8584	8630	inactive His332Phe mutant enzyme was measured	Pseudomonas sp.	8706817
1.2.1.2	H332F	10874	10920	The His332Phe mutant has no catalytic activity	Pseudomonas sp.	8706817
1.2.1.2	H332F	10874	10969	The His332Phe mutant has no catalytic activity, attributed to loss of ability to bind substrate	Pseudomonas sp.	8706817
1.2.1.2	H332F	10971	11001	The mutant does not bind azide	Pseudomonas sp.	8706817
1.2.1.2	H332F	11337	11415	the His332Phe mutant has nearly the same affinity for N A D + as wild-type FDH	Pseudomonas sp.	8706817
1.2.1.2	Q313E	11557	11640	The mutation Gln313Glu results in the predicted effects on F D H kinetic parameters	Pseudomonas sp.	8706817
1.2.1.2	Q313E	11652	11711	The mutant has the same catalytic activity as the wild type	Pseudomonas sp.	8706817
1.2.1.2	Q313E	11716	11746	the same affinity for coenzyme	Pseudomonas sp.	8706817
1.2.1.2	Q313E	11747	11876	The mutant showed stronger formate binding than the wild type in the pH range 6.0-7.0 where His 332 is expected to be protonated	Pseudomonas sp.	8706817
1.2.1.2	Q313E	12688	12760	the Gln313Glu mutation affects the binding of formate to the active site	Pseudomonas sp.	8706817
1.2.1.2	Q313E	12692	12795	Gln313Glu mutation affects the binding of formate to the active site due to change of the pK of His 332	Pseudomonas sp.	8706817
1.2.1.2	Q313E	12905	13003	the wild type and the Gln313Glu mutant show the same catalytic activity within a wide range of pHs	Pseudomonas sp.	8706817
1.2.1.2	Q313E	13279	13416	affinity of the Gln313Glu mutant towards substrates is slightly superior to the wild type at neutral pH but rapidly decreases at basic pH	Pseudomonas sp.	8706817
1.2.1.2	Q313E	13279	13368	affinity of the Gln313Glu mutant towards substrates is slightly superior to the wild type	Pseudomonas sp.	8706817
1.1.5.2	H775R	923	1035	H775R and H775A showed a pronounced reduction of affinity for a prosthetic group, pyrroloquinoline quinone (PQQ)	Escherichia coli	9705344
1.1.5.2	H775A	933	1035	H775A showed a pronounced reduction of affinity for a prosthetic group, pyrroloquinoline quinone (PQQ)	Escherichia coli	9705344
1.1.5.2	D730N	1092	1205	D730N and D730A showed low glucose oxidase activity without influence on the affinity for PQQ, Mg2؉, or substrate	Escherichia coli	9705344
1.1.5.2	D730A	1102	1205	D730A showed low glucose oxidase activity without influence on the affinity for PQQ, Mg2؉, or substrate	Escherichia coli	9705344
1.1.5.2	D730R	1211	1248	D730R showed reduced affinity for PQQ	Escherichia coli	9705344
1.1.5.2	D730N	1308	1373	local structure surrounding PQQ was not changed by D730N mutation	Escherichia coli	9705344
1.1.1.103	NA	1651	1710	directed reduction of the affinity for PQQ or GDH activity.	Escherichia coli	9705344
1.1.1.103	G689D	10208	10312	Four mutant GDHs with significant effect on the enzyme activity were purified according to the procedure	Escherichia coli	9705344
1.1.1.103	S357L	10208	10312	Four mutant GDHs with significant effect on the enzyme activity were purified according to the procedure	Escherichia coli	9705344
1.1.5.2	S357L	10346	10458	S357L and G689D, all purification steps were performed in the presence of 10 nM PQQ to stabilize enzyme activity	Escherichia coli	9705344
1.1.5.2	G689D	10356	10458	G689D, all purification steps were performed in the presence of 10 nM PQQ to stabilize enzyme activity	Escherichia coli	9705344
1.1.5.2		15891	15972	four were found to exhibit less than 10% PMS reductase activity of the wild type.	Escherichia coli	9705344
1.1.1.103	NA	19504	19566	four had less than 10% PMS reductase activity of the wild type	Escherichia coli	9705344
1.1.1.103	NA	20520	20620	The results revealed that all mutant GDHs have PMS reductase activity less than 10% of the wild type	Escherichia coli	9705344
1.1.1.103	NA	20627	20682	comparable Q-1 reductase and glucose oxidase activities	Escherichia coli	9705344
1.1.1.103	G741S	20744	20803	latter two mutant GDHs seem to retain equivalent activities	Escherichia coli	9705344
1.1.1.103	G741S	20877	20982	apparent reduced activities may be due to lower content of GDH in the membrane than that of the wild type	Escherichia coli	9705344
1.1.1.103	-797K	20988	21031	mutant -797K reduced Q-1 reductase activity	Escherichia coli	9705344
1.1.1.103	-797K	21044	21123	significant effect on Km values for PQQ and Mg2ϩ or on glucose oxidase activity	Escherichia coli	9705344
1.1.1.103	-797K	21291	21345	the mutant GDH may hamper access of the artificial Q-1	Escherichia coli	9705344
1.1.1.103	-797K	21350	21431	change the conformation of the Q-1 reacting site but not of the Q-8 reacting site	Escherichia coli	9705344
1.1.5.2	S357L	23953	24025	S357L, G689D, and H775R showed significantly increased Km values for PQQ	Escherichia coli	9705344
1.1.5.2	G689D	23960	24025	G689D, and H775R showed significantly increased Km values for PQQ	Escherichia coli	9705344
1.1.5.2	H775R	23971	24025	H775R showed significantly increased Km values for PQQ	Escherichia coli	9705344
1.1.5.2	H775R	24043	24100	H775R had 230fold higher Km values for PQQ than wild type	Escherichia coli	9705344
1.1.5.2	P326L	24102	24198	P326L, G689D, G741S, and the double mutant E742G/P757L showed slightly higher Km values for Mg2ϩ	Escherichia coli	9705344
1.1.1.5.2	G689D	24109	24198	G689D, G741S, and the double mutant E742G/P757L showed slightly higher Km values for Mg2ϩ	Escherichia coli	9705344
1.1.5.2	G741S	24116	24198	G741S, and the double mutant E742G/P757L showed slightly higher Km values for Mg2ϩ	Escherichia coli	9705344
1.1.5.2	E742G/P757L	24127	24198	the double mutant E742G/P757L showed slightly higher Km values for Mg2ϩ	Escherichia coli	9705344
1.1.5.2	P326L	24199	24268	All showed nearly the same Km value for glucose as that of wild type	Escherichia coli	9705344
1.1.5.2	G741S	24199	24268	All showed nearly the same Km value for glucose as that of wild type	Escherichia coli	9705344
1.1.5.2	E742G/P757L	24199	24268	All showed nearly the same Km value for glucose as that of wild type	Escherichia coli	9705344
1.1.5.2	G689D	24200	24268	All showed nearly the same Km value for glucose as that of wild type	Escherichia coli	9705344
1.1.5.2	NA	24286	24348	no mutant appears to be affected at the substrate-binding site	Escherichia coli	9705344
1.1.5.2	NA	24494	24542	no mutant showed different substrate specificity	Escherichia coli	9705344
1.1.5.2	S357L	24694	24786	the mutations in these mutant GDHs may not cause total conformational changes of the protein	Escherichia coli	9705344
1.1.5.2	G689D	24694	24786	the mutations in these mutant GDHs may not cause total conformational changes of the protein	Escherichia coli	9705344
1.1.5.2	H775R	24694	24786	the mutations in these mutant GDHs may not cause total conformational changes of the protein	Escherichia coli	9705344
1.1.5.2	G689D	24798	24847	four significant and intriguing mutant GDHs were	Escherichia coli	9705344
1.1.5.2	H775R	24798	24847	four significant and intriguing mutant GDHs were	Escherichia coli	9705344
1.1.5.2	D730N	24798	24847	four significant and intriguing mutant GDHs were	Escherichia coli	9705344
1.1.5.2	S357L	24798	24846	four significant and intriguing mutant GDHs were	Escherichia coli	9705344
1.1.5.2	S357L	24912	24970	S357L, G689D, and H775R showed much lower affinity for PQQ	Escherichia coli	9705344
1.1.5.2	G689D	24919	24970	G689D, and H775R showed much lower affinity for PQQ	Escherichia coli	9705344
1.1.5.2	H775R	24930	24970	H775R showed much lower affinity for PQQ	Escherichia coli	9705344
1.1.1.	D730N	24975	25020	D730N had reduced activities of PMS reductase	Escherichia coli	9705344
1.1.5.2	S357L	25269	25324	both mutations lead to a release of PQQ from the enzyme	Escherichia coli	9705344
1.1.5.2	G689D	25269	25324	both mutations lead to a release of PQQ from the enzyme	Escherichia coli	9705344
1.1.5.2	S357L	25672	25743	All four purified mutant GDHs showed Vmax less than 5% of the wild type	Escherichia coli	9705344
1.1.5.2	D730N	25672	25743	All four purified mutant GDHs showed Vmax less than 5% of the wild type	Escherichia coli	9705344
1.1.5.2	G689D	25672	25742	All four purified mutant GDHs showed Vmax less than 5% of the wild typ	Escherichia coli	9705344
1.1.5.2	H775R	25672	25743	All four purified mutant GDHs showed Vmax less than 5% of the wild type	Escherichia coli	9705344
1.1.5.2	G689D	25822	25890	all except for D730N were confirmed to have reduced affinity for PQQ	Escherichia coli	9705344
1.1.5.2	S357L	25822	25890	all except for D730N were confirmed to have reduced affinity for PQQ	Escherichia coli	9705344
1.1.5.2	H775R	25822	25890	all except for D730N were confirmed to have reduced affinity for PQQ	Escherichia coli	9705344
1.1.5.2	S357L	26331	26372	Mutations Influencing on Affinity for PQQ	Escherichia coli	9705344
1.1.5.2	H775R	26331	26372	Mutations Influencing on Affinity for PQQ	Escherichia coli	9705344
1.1.5.2	S357L	27084	27130	S357L mutation influenced the affinity for PQQ	Escherichia coli	9705344
1.1.5.2	S357L	27388	27429	S357L may cause a local structural change	Escherichia coli	9705344
1.1.5.2	S357L	27439	27499	influence the position of Thr-353 to reduce affinity for PQQ	Escherichia coli	9705344
1.1.5.2	H775R	27501	27564	H775R showed an extremely reduced affinity for PQQ and low Vmax	Escherichia coli	9705344
1.1.5.2	H775R	27501	27551	H775R showed an extremely reduced affinity for PQQ	Escherichia coli	9705344
1.1.5.2	H775R	27574	27646	whether there is a side effect by the alteration from His to Arg or not,	Escherichia coli	9705344
1.1.5.2	H775A	27745	27861	The mutant also showed a low affinity for PQQ, but had an equivalent PMS reductase activity to that of the wild type	Escherichia coli	9705344
1.1.5.2	H775A	27745	27790	The mutant also showed a low affinity for PQQ	Escherichia coli	9705344
1.1.5.2	H775A	27963	28052	the Ala mutation may disturb the conformation of the active site to decrease the turnover	Escherichia coli	9705344
1.1.5.2	H775A	27963	28027	the Ala mutation may disturb the conformation of the active site	Escherichia coli	9705344
1.1.5.2	H775A	28169	28256	the His-775 substitution with Arg or Ala gave rise to reduction in the affinity for PQQ	Escherichia coli	9705344
1.1.5.2	H775A	28437	28576	the Asn mutation from the conserved His, corresponding to His-775 in E. coli GDH, changed the substrate specificity from glucose to maltose	Escherichia coli	9705344
1.1.5.2	H775A	28823	28886	the Km values for maltose of H775R and H775A were 150 and 53 mM	Escherichia coli	9705344
1.1.5.2	H775R	28823	28886	the Km values for maltose of H775R and H775A were 150 and 53 mM	Escherichia coli	9705344
1.1.5.2	H775R	28852	28937	H775R and H775A were 150 and 53 mM, respectively, which were slightly lower than that	Escherichia coli	9705344
1.1.5.2	H775R	28852	29056	H775R and H775A were 150 and 53 mM, respectively, which were slightly lower than that of the wild type GDH, being 250 mM, although their Km values for glucose were nearly the same as that of the wild type	Escherichia coli	9705344
1.1.5.2	H775A	28862	29056	H775A were 150 and 53 mM, respectively, which were slightly lower than that of the wild type GDH, being 250 mM, although their Km values for glucose were nearly the same as that of the wild type	Escherichia coli	9705344
1.1.5.2	H775A	28862	28937	H775A were 150 and 53 mM, respectively, which were slightly lower than that	Escherichia coli	9705344
1.1.5.2	G689A	30404	30440	The affinity of G689A was similar to	Escherichia coli	9705344
1.1.5.2	G689A	30459	30527	although its PMS reductase activity was lower than that of wild type	Escherichia coli	9705344
1.1.5.2	NA	30529	30737	Gly residues often form restrictive bond angles, so that the Gly substitution with other amino acid residues may perturb the local structure and adjacent residues that may have a functional role will be moved	Escherichia coli	9705344
1.1.5.2	R687A	30965	31063	The former two mutant proteins were found to be low in membrane fractions and seems to be unstable	Escherichia coli	9705344
1.1.5.2	R687D	30965	31063	The former two mutant proteins were found to be low in membrane fractions and seems to be unstable	Escherichia coli	9705344
1.1.5.2	R687D	30965	31038	The former two mutant proteins were found to be low in membrane fractions	Escherichia coli	9705344
1.1.5.2	R687A	30965	31038	The former two mutant proteins were found to be low in membrane fractions	Escherichia coli	9705344
1.1.5.2	R687A	31448	31502	its substitutions seemed to enhance degradation of GDH	Escherichia coli	9705344
1.1.5.2	R687D	31448	31502	its substitutions seemed to enhance degradation of GDH	Escherichia coli	9705344
1.1.5.2	R687D	31632	31719	These mutation effects appear to be different from that of G689D or G689A because G689D	Escherichia coli	9705344
1.1.5.2	R687A	31632	31719	These mutation effects appear to be different from that of G689D or G689A because G689D	Escherichia coli	9705344
1.1.5.2	G689A	31714	31784	G689D in the presence of PQQ and G689A even in the absence were stable	Escherichia coli	9705344
1.1.5.2	G689D	31714	31784	G689D in the presence of PQQ and G689A even in the absence were stable	Escherichia coli	9705344
1.1.5.2	D693A	31786	31828	D693A showed no effect on affinity for PQQ	Escherichia coli	9705344
1.1.5.2	G689D	35109	35237	Asp residue of G689D caused reduction of the affinity for PQQ presumably by changing the confomation around the PQQ-binding site	Escherichia coli	9705344
1.1.5.2	G689D	35109	35181	Asp residue of G689D caused reduction of the affinity for PQQ presumably	Escherichia coli	9705344
1.1.5.2	P326L	35822	35884	P326L influenced on affinity for Mg2ϩ more than other mutants	Escherichia coli	9705344
1.1.5.2	E742G/P757L	36395	36459	Both mutations as well as -797K, which has the longer C terminus	Escherichia coli	9705344
1.1.5.2	-797K	36395	36493	Both mutations as well as -797K, which has the longer C terminus that may disturb the W8 structure	Escherichia coli	9705344
1.1.5.2	E742G/P757L	36395	36493	Both mutations as well as -797K, which has the longer C terminus that may disturb the W8 structure	Escherichia coli	9705344
1.1.5.2	G741S	36395	36493	Both mutations as well as -797K, which has the longer C terminus that may disturb the W8 structure	Escherichia coli	9705344
1.1.5.2	G741S	36395	36459	Both mutations as well as -797K, which has the longer C terminus	Escherichia coli	9705344
1.1.5.2	-797K	36395	36459	Both mutations as well as -797K, which has the longer C terminus	Escherichia coli	9705344
1.1.5.2	E742G/P757L	36395	36563	Both mutations as well as -797K, which has the longer C terminus that may disturb the W8 structure, reduced the content of the mutant proteins in the membrane fractions	Escherichia coli	9705344
1.1.5.2	G741S	36495	36563	reduced the content of the mutant proteins in the membrane fractions	Escherichia coli	9705344
1.1.5.2	-797K	36495	36563	reduced the content of the mutant proteins in the membrane fractions	Escherichia coli	9705344
1.1.5.2	D730N	36864	36964	D730N showed significantly decreased activities of PMS reductase, Q-1 reductase, and glucose oxidase	Escherichia coli	9705344
1.1.5.2	D730N	36864	37007	D730N showed significantly decreased activities of PMS reductase, Q-1 reductase, and glucose oxidase, but no effect on affinity for PQQ or Mg2ϩ	Escherichia coli	9705344
1.1.5.2	D730N	37028	37114	The substitution from Asp to Asn does not seem to cause a large conformational change	Escherichia coli	9705344
1.1.5.2	D730A	37270	37343	Both mutants also showed low PMS reductase activities comparable to D730N	Escherichia coli	9705344
1.1.5.2	D730R	37270	37343	Both mutants also showed low PMS reductase activities comparable to D730N	Escherichia coli	9705344
1.1.5.2	D730R	37377	37410	Km for PQQ was increased in D730R	Escherichia coli	9705344
1.1.5.2	D730N	37694	37758	D730N and the wild type exhibited the same fluorescence spectrum	Escherichia coli	9705344
1.1.5.2	D730N	37961	38054	Asp to Asn substitution at position 730 may not change the local conformation surrounding PQQ	Escherichia coli	9705344
1.1.5.2	D730N	38059	38135	the Arg substitution may influence the structure around the PQQ-binding site	Escherichia coli	9705344
1.1.5.2	D730N	38059	38166	the Arg substitution may influence the structure around the PQQ-binding site to reduce the affinity for PQQ	Escherichia coli	9705344
1.1.5.2	D730N	38302	38382	the large difference in conformational effect was observed among Asp-730 mutants	Escherichia coli	9705344
1.1.5.2	D730A	38302	38382	the large difference in conformational effect was observed among Asp-730 mutants	Escherichia coli	9705344
1.1.5.2	D730N	38391	38446	them exhibited largely decreased PMS reductase activity	Escherichia coli	9705344
1.1.5.2	D730A	38391	38446	them exhibited largely decreased PMS reductase activity	Escherichia coli	9705344
1.1.1.103	C38S	1141	1247	The circular dichroism spectra of these mutants were essentially identical to that of the wild-type enzyme	Escherichia coli K-12	9784233
1.1.1.103	C38D	1141	1247	The circular dichroism spectra of these mutants were essentially identical to that of the wild-type enzyme	Escherichia coli K-12	9784233
1.1.1.103	C38S	1249	1287	Mutant C38S was catalytically inactive	Escherichia coli K-12	9784233
1.1.1.103	C38D	1292	1341	mutant C38D had a speciﬁc activity of 0.2 unit/mg	Escherichia coli K-12	9784233
1.1.1.103	C38S	1471	1525	mutant C38S showed only a trace of enzymatic activity	Escherichia coli K-12	9784233
1.1.1.103	C38D	1565	1662	mutant C38D with 5 mM Zn2+, Co2+, or Cd2+ increased its activity 57-, 6-, or 3-fold, respectively	Escherichia coli K-12	9784233
[truncated: 67 more rows]
