# Supplementary material for: Automated extraction and semantic analysis of mutation impacts from the biomedical literature
Source: BMC Genomics. 2012 Jun 18;13(Suppl 4):S10. doi: 10.1186/1471-2164-13-S4-S10 (PMC3395893; doi:10.1186/1471-2164-13-S4-S10)
Supplement: Additional file 3 — OMM system results The output of our OMM system, listing all detected impacts that are grounded to their respective mutations. [file 1471-2164-13-S4-S10-S3.txt]

OMM System Results
EC Number	Mutation	Start	End	Impact	Organism	Pubmed ID
1.1.1.1	N249Y	40	533	Asn249Tyr Substitution at the Coenzyme Binding Domain Activates Sulfolobus solfataricus Alcohol Dehydrogenase and Increases Its Thermal Stability†
A. Giordano,‡ R. Cannio,‡,§ F. La Cara,‡ S. Bartolucci,| M. Rossi,‡,| and C. A. Raia*,‡
Institute of Protein Biochemistry and Enzymology, CNR, 80125 Naples, Italy, and Department of Organic and Biological Chemistry, UniVersity of Naples “Federico II”, 80134 Naples, Italy ReceiVed September 28, 1998; ReVised Manuscript ReceiVed December 21, 1998	Sulfolobus solfataricus	10074357
1.1.1.1	N249Y	535	770	A mutant of the thermostable NAD+-dependent homotetrameric alcohol dehydrogenase from Sulfolobus solfataricus (SsADH), which has a single substitution, Asn249Tyr, located at the coenzyme binding domain, was obtained by error prone PCR.	Sulfolobus solfataricus	10074357
1.1.1.1	N249Y	771	1007	The mutant enzyme, which was purified from Escherichia coli to homogeneous form, exhibits a specific activity that is more than 6-fold greater than that of the wild type enzyme, as measured at 65 °C with benzyl alcohol as the substrate.	Sulfolobus solfataricus	10074357
1.1.1.1	N249Y	1266	1399	It is thought that the higher turnover of the mutant SsADH is due to the faster dissociation of the modified enzyme-coenzyme complex.	Sulfolobus solfataricus	10074357
1.1.1.1	N249Y	1266	1399	It is thought that the higher turnover of the mutant SsADH is due to the faster dissociation of the modified enzyme-coenzyme complex.	Sulfolobus solfataricus	10074357
1.1.1.1	N249Y	1266	1399	It is thought that the higher turnover of the mutant SsADH is due to the faster dissociation of the modified enzyme-coenzyme complex.	Sulfolobus solfataricus	10074357
1.1.1.1	N249Y	1400	1652	Spectroscopic studies showed no relevant changes in either secondary or tertiary structure, while analysis with fluorescent probes revealed a significant increase in surface hydrophobicity for the mutant, with respect to that of the wild type molecule.	Sulfolobus solfataricus	10074357
1.1.1.1	N249Y	1653	1815	The mutant SsADH displays improved thermal stability, as indicated by the increase in Tm from 90 to 93 °C, which was determined by the apparent transition curves.	Sulfolobus solfataricus	10074357
1.1.1.1	N249Y	1653	1815	The mutant SsADH displays improved thermal stability, as indicated by the increase in Tm from 90 to 93 °C, which was determined by the apparent transition curves.	Sulfolobus solfataricus	10074357
1.1.1.1	N249Y	1653	1815	The mutant SsADH displays improved thermal stability, as indicated by the increase in Tm from 90 to 93 °C, which was determined by the apparent transition curves.	Sulfolobus solfataricus	10074357
1.1.1.1	N249Y	1816	2043	Kinetic thermal stability studies at pH 9.0 for mutant SsADH showed a marked increase in activation enthalpy compensated by an entropy gain, which resulted in a higher activation barrier against thermal unfolding of the enzyme.	Sulfolobus solfataricus	10074357
1.1.1.1	N249Y	1816	2043	Kinetic thermal stability studies at pH 9.0 for mutant SsADH showed a marked increase in activation enthalpy compensated by an entropy gain, which resulted in a higher activation barrier against thermal unfolding of the enzyme.	Sulfolobus solfataricus	10074357
1.1.1.1	N249Y	1816	2043	Kinetic thermal stability studies at pH 9.0 for mutant SsADH showed a marked increase in activation enthalpy compensated by an entropy gain, which resulted in a higher activation barrier against thermal unfolding of the enzyme.	Sulfolobus solfataricus	10074357
1.1.1.1	N249Y	2044	2321	Ammonia analysis showed that the Asn249Tyr substitution produced the effect of markedly reducing the extent of deamidation during thermoinactivation, thus suggesting that Asn249 plays a significant role in the mechanism of irreversible thermal denaturation of the archaeal ADH.	Sulfolobus solfataricus	10074357
1.1.1.1	N249Y	2044	2321	Ammonia analysis showed that the Asn249Tyr substitution produced the effect of markedly reducing the extent of deamidation during thermoinactivation, thus suggesting that Asn249 plays a significant role in the mechanism of irreversible thermal denaturation of the archaeal ADH.	Sulfolobus solfataricus	10074357
1.1.1.1	N249Y	2322	2634	Furthermore, the decrease in the activating effect by moderate concentrations of denaturants and studies with proteases and chelating agents point to an increase in structural rigidity and a tightening of structural zinc as additional factors responsible for the improved thermal resistance of the mutant enzyme.	Sulfolobus solfataricus	10074357
1.1.1.1	N249Y	2322	2634	Furthermore, the decrease in the activating effect by moderate concentrations of denaturants and studies with proteases and chelating agents point to an increase in structural rigidity and a tightening of structural zinc as additional factors responsible for the improved thermal resistance of the mutant enzyme.	Sulfolobus solfataricus	10074357
1.1.1.1	N249Y	2322	2634	Furthermore, the decrease in the activating effect by moderate concentrations of denaturants and studies with proteases and chelating agents point to an increase in structural rigidity and a tightening of structural zinc as additional factors responsible for the improved thermal resistance of the mutant enzyme.	Sulfolobus solfataricus	10074357
1.1.1.1	N249Y	2322	2634	Furthermore, the decrease in the activating effect by moderate concentrations of denaturants and studies with proteases and chelating agents point to an increase in structural rigidity and a tightening of structural zinc as additional factors responsible for the improved thermal resistance of the mutant enzyme.	Sulfolobus solfataricus	10074357
1.1.1.1	N249Y	4164	4344	Substitutions at and near the active site in yeast and horse liver alcohol dehydrogenase have been introduced to show how they can affect substrate specificity and reactivity (15).	Sulfolobus solfataricus	10074357
1.1.1.1	N249Y	4345	4464	More specifically, substitutions at the adenine binding site proved to be able to activate the horse liver enzyme (16).	Sulfolobus solfataricus	10074357
1.1.1.1	N249Y	6355	6602	This paper describes the isolation of an SsADH mutant (Asn249Tyr), which is more active and stable than the wild type enzyme, as shown by the analysis of the kinetic parameters, kinetics of thermal unfolding, and guanidiniumdependent deactivation.	Sulfolobus solfataricus	10074357
1.1.1.1	N249Y	6355	6602	This paper describes the isolation of an SsADH mutant (Asn249Tyr), which is more active and stable than the wild type enzyme, as shown by the analysis of the kinetic parameters, kinetics of thermal unfolding, and guanidiniumdependent deactivation.	Sulfolobus solfataricus	10074357
1.1.1.1	N249Y	6603	6700	Ammonia analysis shows a marked decrease in the deamidation rate upon the Asn249Tyr substitution.	Sulfolobus solfataricus	10074357
1.1.1.1	N249Y	6701	7022	Furthermore, both the decrease in the activating effect by moderate concentrations of denaturants and studies with chelating agents and proteases point to an increase in the structural rigidity and a tightening of structural zinc as additional factors responsible for the improved thermal resistance of the mutant enzyme.	Sulfolobus solfataricus	10074357
1.1.1.1	N249Y	6701	7022	Furthermore, both the decrease in the activating effect by moderate concentrations of denaturants and studies with chelating agents and proteases point to an increase in the structural rigidity and a tightening of structural zinc as additional factors responsible for the improved thermal resistance of the mutant enzyme.	Sulfolobus solfataricus	10074357
1.1.1.1	N249Y	6701	7022	Furthermore, both the decrease in the activating effect by moderate concentrations of denaturants and studies with chelating agents and proteases point to an increase in the structural rigidity and a tightening of structural zinc as additional factors responsible for the improved thermal resistance of the mutant enzyme.	Sulfolobus solfataricus	10074357
1.1.1.1	N249Y	6701	7022	Furthermore, both the decrease in the activating effect by moderate concentrations of denaturants and studies with chelating agents and proteases point to an increase in the structural rigidity and a tightening of structural zinc as additional factors responsible for the improved thermal resistance of the mutant enzyme.	Sulfolobus solfataricus	10074357
1.1.1.1	N249Y	10959	11172	The active pool was dialyzed against buffer A, concentrated as described earlier, and stored frozen at -20 °C. No loss of activity was detected in both wild type and mutant enzyme, after several months of storage.	Sulfolobus solfataricus	10074357
1.1.1.1	N249Y	12099	12217	Activation and Stabilization in Asn249Tyr SsADH around 340 nm confirmed the result obtained from the emission spectra.	Sulfolobus solfataricus	10074357
1.1.1.1	N249Y	13821	13924	The mutant enzyme was assayed under the same conditions, but using 30 mM benzyl alcohol and 25 mM NAD+.	Sulfolobus solfataricus	10074357
1.1.1.1	N249Y	21311	21545	Analysis of the ADH gene sequence isolated from the E. coli clone, which expressed the highest thermophilic and thermoresistant enzyme, revealed only one point mutation (A f T) located at position 1089 of the nucleotide sequence (18).	Sulfolobus solfataricus	10074357
1.1.1.1	N249Y	21604	21829	Giordano et al. change did not affect the level of gene expression, since optimal conditions for cell growth and induction time were found to be the same for both the recombinant wild type (SsADH) and mutant (mSsADH) enzymes.	Sulfolobus solfataricus	10074357
1.1.1.1	N249Y	21604	21829	Giordano et al. change did not affect the level of gene expression, since optimal conditions for cell growth and induction time were found to be the same for both the recombinant wild type (SsADH) and mutant (mSsADH) enzymes.	Sulfolobus solfataricus	10074357
1.1.1.1	N249Y	24148	24325	The rate of the direct and reverse reaction increases as far as an instrumental limit of 93 °C for both the enzymes, although there is a more marked increase for the mutant ADH.	Sulfolobus solfataricus	10074357
1.1.1.1	N249Y	24148	24325	The rate of the direct and reverse reaction increases as far as an instrumental limit of 93 °C for both the enzymes, although there is a more marked increase for the mutant ADH.	Sulfolobus solfataricus	10074357
1.1.1.1	N249Y	24705	24752	Activation and Stabilization in Asn249Tyr SsADH	Sulfolobus solfataricus	10074357
1.1.1.1	N249Y	27383	27523	The Asn249Tyr replacement considerably changes the catalytic pattern of the wild type enzyme, affecting both its specificity and efficiency.	Sulfolobus solfataricus	10074357
1.1.1.1	N249Y	27524	27712	The affinity of the mutant decreases for all the alcohols and aldehydes tested, as indicated by Km values, but to a greater extent for the coenzyme (25-fold for NAD+ and 16-fold for NADH).	Sulfolobus solfataricus	10074357
1.1.1.1	N249Y	27524	27712	The affinity of the mutant decreases for all the alcohols and aldehydes tested, as indicated by Km values, but to a greater extent for the coenzyme (25-fold for NAD+ and 16-fold for NADH).	Sulfolobus solfataricus	10074357
1.1.1.1	N249Y	28788	28953	However, the emission maximum of the mutant enzyme appears 5 nm redder, and the fluorescence intensity is about 25% higher with respect to that of the wild type ADH.	Sulfolobus solfataricus	10074357
1.1.1.1	N249Y	29425	29618	Therefore, the fluorescence spectra of SsADH and its mutant were compared at various pHs to detect structural differences in tertiary structure which can be attributed to the additional Tyr249.	Sulfolobus solfataricus	10074357
1.1.1.1	N249Y	33073	33293	Thermal denaturation of the wild type and mutant ADH was monitored by activity and fluorescence emission at 480 nm after incubation for 30 min at different temperatures and a protein concentration of 10 µg/mL (Figure 3).	Sulfolobus solfataricus	10074357
1.1.1.1	N249Y	33294	33484	The mutant enzyme seems more thermoresistant than the wild type up to a temperature of 80 °C, after which its activity decreases abruptly, resulting in a transition temperature (3-4 °C) that	Sulfolobus solfataricus	10074357
1.1.1.1	N249Y	33294	33484	The mutant enzyme seems more thermoresistant than the wild type up to a temperature of 80 °C, after which its activity decreases abruptly, resulting in a transition temperature (3-4 °C) that	Sulfolobus solfataricus	10074357
1.1.1.1	N249Y	35104	35151	Activation and Stabilization in Asn249Tyr SsADH	Sulfolobus solfataricus	10074357
1.1.1.1	N249Y	35153	35471	Biochemistry, Vol. 38, No. 10, 1999 3049 inactivation of both enzymes at a protein concentration of 10 µg/mL in the range of 80-95 °C. The corresponding Arrhenius plots (insets in panels A and B of Figure 4) yield activation energy values of 222 ( 32 and 470 ( 42 kJ/mol for the wild type and mutant ADH, respectively.	Sulfolobus solfataricus	10074357
1.1.1.1	N249Y	35153	35471	Biochemistry, Vol. 38, No. 10, 1999 3049 inactivation of both enzymes at a protein concentration of 10 µg/mL in the range of 80-95 °C. The corresponding Arrhenius plots (insets in panels A and B of Figure 4) yield activation energy values of 222 ( 32 and 470 ( 42 kJ/mol for the wild type and mutant ADH, respectively.	Sulfolobus solfataricus	10074357
1.1.1.1	N249Y	35563	35789	Hq and ∆Sq values for both enzymes do not change with temperature in the range of 8095 °C. ∆∆Gq values between the wild type and mutant ADH are maximal at 80 °C, indicating a higher stability of the latter at this temperature.	Sulfolobus solfataricus	10074357
1.1.1.1	N249Y	35790	36023	In addition, activation entropy is higher for the mutant than for the wild type ADH by about 700 J mol-1 K-1, thus reflecting some loosening of the activated complex or changes in polarity which decrease the level of solvent binding.	Sulfolobus solfataricus	10074357
1.1.1.1	N249Y	35790	36023	In addition, activation entropy is higher for the mutant than for the wild type ADH by about 700 J mol-1 K-1, thus reflecting some loosening of the activated complex or changes in polarity which decrease the level of solvent binding.	Sulfolobus solfataricus	10074357
1.1.1.1	N249Y	35790	36023	In addition, activation entropy is higher for the mutant than for the wild type ADH by about 700 J mol-1 K-1, thus reflecting some loosening of the activated complex or changes in polarity which decrease the level of solvent binding.	Sulfolobus solfataricus	10074357
1.1.1.1	N249Y	35790	36023	In addition, activation entropy is higher for the mutant than for the wild type ADH by about 700 J mol-1 K-1, thus reflecting some loosening of the activated complex or changes in polarity which decrease the level of solvent binding.	Sulfolobus solfataricus	10074357
1.1.1.1	N249Y	36024	36195	The marked increase in Ea and, consequently, in activation enthalpy suggests that some intramolecular stabilizing forces could be introduced by the Asn249Tyr substitution.	Sulfolobus solfataricus	10074357
1.1.1.1	N249Y	36024	36195	The marked increase in Ea and, consequently, in activation enthalpy suggests that some intramolecular stabilizing forces could be introduced by the Asn249Tyr substitution.	Sulfolobus solfataricus	10074357
1.1.1.1	N249Y	36024	36195	The marked increase in Ea and, consequently, in activation enthalpy suggests that some intramolecular stabilizing forces could be introduced by the Asn249Tyr substitution.	Sulfolobus solfataricus	10074357
1.1.1.1	N249Y	36661	36841	The replacement of the Asn249 by a Tyr residue leaves the Asn248 residue to precede the aromatic amino acid which is known to correlate with a relatively low deamidation rate (43).	Sulfolobus solfataricus	10074357
1.1.1.1	N249Y	36842	37104	Therefore, greater ammonia development should be expected to occur from the wild type SsADH, with respect to the mutant enzyme, provided that the thermoinactivation conditions adopted here and structural requirements are favorable to a deamidation reaction (43).	Sulfolobus solfataricus	10074357
1.1.1.1	N249Y	36842	37104	Therefore, greater ammonia development should be expected to occur from the wild type SsADH, with respect to the mutant enzyme, provided that the thermoinactivation conditions adopted here and structural requirements are favorable to a deamidation reaction (43).	Sulfolobus solfataricus	10074357
1.1.1.1	N249Y	37335	37393	The mutant enzyme releases less ammonia than the wild type	Sulfolobus solfataricus	10074357
1.1.1.1	N249Y	37833	38324	Furthermore, the midpoint of the SsADH thermal deactivation and aggregation transition coincide, whereas the mSsADH aggregation transition precedes the deactivation by about 1 °C. The aggregation is very marked for the mutant ADH at higher protein concentrations, evidently as a consequence of the more extended hydrophobic surface; in fact, at 70 µg/ mL, the aggregation precedes the inactivation o…	Sulfolobus solfataricus	10074357
1.1.1.1	N249Y	37833	38324	Furthermore, the midpoint of the SsADH thermal deactivation and aggregation transition coincide, whereas the mSsADH aggregation transition precedes the deactivation by about 1 °C. The aggregation is very marked for the mutant ADH at higher protein concentrations, evidently as a consequence of the more extended hydrophobic surface; in fact, at 70 µg/ mL, the aggregation precedes the inactivation o…	Sulfolobus solfataricus	10074357
1.1.1.1	N249Y	40810	40898	enzyme upon exposure to high temperature as a consequence of the Asn249Tyr substitution.	Sulfolobus solfataricus	10074357
1.1.1.1	N249Y	42382	42539	The c1/2 values, i.e., the denaturant concentration needed to cause 50% inactivation, are 1.7 and 2.2 M GdmCl for the wild type and mutant ADH, respectively.	Sulfolobus solfataricus	10074357
1.1.1.1	N249Y	42939	43279	The emission spectra of the totally inactive enzymes reveal the disappearance of the single peak at 319 and 324 nm, which is substituted by a band centered at 305-308 nm that is typical of tyrosine emission, and another centered at 351 nm, which is characteristic of tryptophan that is completely exposed to the solvent (data not reported).	Sulfolobus solfataricus	10074357
1.1.1.1	N249Y	43280	43430	It is important to note that the wild type ADH activity increases at low denaturant concentrations whereas the mutant enzyme is activated very little.	Sulfolobus solfataricus	10074357
1.1.1.1	N249Y	43280	43430	It is important to note that the wild type ADH activity increases at low denaturant concentrations whereas the mutant enzyme is activated very little.	Sulfolobus solfataricus	10074357
1.1.1.1	N249Y	43638	43938	DISCUSSION Random mutagenesis by error-prone PCR and a screening method based on heat resistance and thermophilicity tests proved to be a successful strategy for isolating a mutant of the archaeal ADH endowed with increased activity, and improved thermal resistance with respect to the native enzyme.	Sulfolobus solfataricus	10074357
1.1.1.1	N249Y	43638	43938	DISCUSSION Random mutagenesis by error-prone PCR and a screening method based on heat resistance and thermophilicity tests proved to be a successful strategy for isolating a mutant of the archaeal ADH endowed with increased activity, and improved thermal resistance with respect to the native enzyme.	Sulfolobus solfataricus	10074357
1.1.1.1	N249Y	43939	44038	The Asn249Tyr substitution alters the environment of both the coenzyme- and substrate-binding site.	Sulfolobus solfataricus	10074357
1.1.1.1	N249Y	44570	44652	However, the substrate binding is also substantially affected by the substitution.	Sulfolobus solfataricus	10074357
1.1.1.1	N249Y	44847	45015	The increased catalytic activity of the mutant enzyme is due to the faster release of the coenzyme as a direct consequence of the major weakening of the binary complex.	Sulfolobus solfataricus	10074357
1.1.1.1	N249Y	44847	45015	The increased catalytic activity of the mutant enzyme is due to the faster release of the coenzyme as a direct consequence of the major weakening of the binary complex.	Sulfolobus solfataricus	10074357
1.1.1.1	N249Y	45281	45721	The activation of mSsADH and Cys38-modified SsADH (23) as well as HLADH mutated at the adenosine moiety binding site (16) or modified at essential amino groups (46, 47) suggests a common criterion as a guide for enhancing the turnover of this class of enzymes, namely, to facilitate the coenzyme release by chemical modification or substitutions which are able to electrostatically and/or sterically…	Sulfolobus solfataricus	10074357
1.1.1.1	N249Y	45281	45721	The activation of mSsADH and Cys38-modified SsADH (23) as well as HLADH mutated at the adenosine moiety binding site (16) or modified at essential amino groups (46, 47) suggests a common criterion as a guide for enhancing the turnover of this class of enzymes, namely, to facilitate the coenzyme release by chemical modification or substitutions which are able to electrostatically and/or sterically…	Sulfolobus solfataricus	10074357
1.1.1.1	N249Y	45281	45721	The activation of mSsADH and Cys38-modified SsADH (23) as well as HLADH mutated at the adenosine moiety binding site (16) or modified at essential amino groups (46, 47) suggests a common criterion as a guide for enhancing the turnover of this class of enzymes, namely, to facilitate the coenzyme release by chemical modification or substitutions which are able to electrostatically and/or sterically…	Sulfolobus solfataricus	10074357
1.1.1.1	N249Y	45281	45721	The activation of mSsADH and Cys38-modified SsADH (23) as well as HLADH mutated at the adenosine moiety binding site (16) or modified at essential amino groups (46, 47) suggests a common criterion as a guide for enhancing the turnover of this class of enzymes, namely, to facilitate the coenzyme release by chemical modification or substitutions which are able to electrostatically and/or sterically…	Sulfolobus solfataricus	10074357
1.1.1.1	N248Y	47219	47516	SDS-induced equilibrium transition curves for SsADH and mSsADH proved to be similar, with the c1/2 value around 0.13% SDS, after incubation for 60 min at 30 °C. Moderate surfactant concentrations (0.05% SDS) only activated the wild type enzyme (by 115%) but not the mutant enzyme (data not shown).	Sulfolobus solfataricus	10074357
1.1.1.1	N248Y	47219	47516	SDS-induced equilibrium transition curves for SsADH and mSsADH proved to be similar, with the c1/2 value around 0.13% SDS, after incubation for 60 min at 30 °C. Moderate surfactant concentrations (0.05% SDS) only activated the wild type enzyme (by 115%) but not the mutant enzyme (data not shown).	Sulfolobus solfataricus	10074357
1.1.1.1	N248Y	47517	47762	Furthermore, SsADH at 70 µg/mL in 0.1 M Tris-HCl (pH 9.0) was activated up to 150%, after incubation for 48 h at 30 °C. However, holo SsADH and holo and apo mutant ADH retained 100% of the initial activity under the same experimental conditions.	Sulfolobus solfataricus	10074357
1.1.1.1	N248Y	47517	47762	Furthermore, SsADH at 70 µg/mL in 0.1 M Tris-HCl (pH 9.0) was activated up to 150%, after incubation for 48 h at 30 °C. However, holo SsADH and holo and apo mutant ADH retained 100% of the initial activity under the same experimental conditions.	Sulfolobus solfataricus	10074357
1.1.1.1	N248Y	47517	47762	Furthermore, SsADH at 70 µg/mL in 0.1 M Tris-HCl (pH 9.0) was activated up to 150%, after incubation for 48 h at 30 °C. However, holo SsADH and holo and apo mutant ADH retained 100% of the initial activity under the same experimental conditions.	Sulfolobus solfataricus	10074357
1.1.1.1	N248Y	47908	48161	The alternative hypothesis was that the mutant molecule was not activated further as it was already endowed with intrinsic flexibility at the catalytic site, and this contrasts with the higher c1/2 value observed for the deactivation of mSsADH by GdmCl.	Sulfolobus solfataricus	10074357
1.1.1.1	N248Y	47908	48161	The alternative hypothesis was that the mutant molecule was not activated further as it was already endowed with intrinsic flexibility at the catalytic site, and this contrasts with the higher c1/2 value observed for the deactivation of mSsADH by GdmCl.	Sulfolobus solfataricus	10074357
1.1.1.1	N248Y	48808	48956	The first loses more than 30% of its activity after 3 h at 50 °C, whereas the mutant enzyme retains 100% of its activity even after longer exposure.	Sulfolobus solfataricus	10074357
1.1.1.1	N248Y	48808	48956	The first loses more than 30% of its activity after 3 h at 50 °C, whereas the mutant enzyme retains 100% of its activity even after longer exposure.	Sulfolobus solfataricus	10074357
1.1.1.1	N248Y	48808	48956	The first loses more than 30% of its activity after 3 h at 50 °C, whereas the mutant enzyme retains 100% of its activity even after longer exposure.	Sulfolobus solfataricus	10074357
1.1.1.1	N248Y	49329	49540	Biochemistry, Vol. 38, No. 10, 1999 NADH quench the fluorescence emission of the mutant SsADH without any shift and energy transfer, suggesting that only small conformational changes affect the protein emission.	Sulfolobus solfataricus	10074357
1.1.1.1	N249Y	49329	49540	Biochemistry, Vol. 38, No. 10, 1999 NADH quench the fluorescence emission of the mutant SsADH without any shift and energy transfer, suggesting that only small conformational changes affect the protein emission.	Sulfolobus solfataricus	10074357
1.1.1.1	N249Y	49329	49540	Biochemistry, Vol. 38, No. 10, 1999 NADH quench the fluorescence emission of the mutant SsADH without any shift and energy transfer, suggesting that only small conformational changes affect the protein emission.	Sulfolobus solfataricus	10074357
1.1.1.1	N249Y	50265	50411	On the other hand, the mutant enzyme binds the fluorescent probe, ANS, very strongly presumably at the same sites present on the wild type enzyme.	Sulfolobus solfataricus	10074357
1.1.1.1	N249Y	50412	50660	A decrease in solvent polarity and, to some extent, an increase in rigidity of the local environment have been demonstrated to increase the quantum yield and decrease the wavelength of emission of amino-substituted naphthalene derivatives (41, 48).	Sulfolobus solfataricus	10074357
1.1.1.1	N249Y	50412	50660	A decrease in solvent polarity and, to some extent, an increase in rigidity of the local environment have been demonstrated to increase the quantum yield and decrease the wavelength of emission of amino-substituted naphthalene derivatives (41, 48).	Sulfolobus solfataricus	10074357
1.1.1.1	N249Y	50412	50660	A decrease in solvent polarity and, to some extent, an increase in rigidity of the local environment have been demonstrated to increase the quantum yield and decrease the wavelength of emission of amino-substituted naphthalene derivatives (41, 48).	Sulfolobus solfataricus	10074357
1.1.1.1	N249Y	50412	50660	A decrease in solvent polarity and, to some extent, an increase in rigidity of the local environment have been demonstrated to increase the quantum yield and decrease the wavelength of emission of amino-substituted naphthalene derivatives (41, 48).	Sulfolobus solfataricus	10074357
1.1.1.1	N249Y	51016	51315	The substitution at the coenzyme binding domain of the Asn249 with a tyrosine residue has affected not only the catalysis mechanism but also the structural stability of the archaeal ADH, improving its resistance to heat, denaturants, and proteases, without dramatic changes in the overall structure.	Sulfolobus solfataricus	10074357
1.1.1.1	N249Y	51016	51315	The substitution at the coenzyme binding domain of the Asn249 with a tyrosine residue has affected not only the catalysis mechanism but also the structural stability of the archaeal ADH, improving its resistance to heat, denaturants, and proteases, without dramatic changes in the overall structure.	Sulfolobus solfataricus	10074357
1.1.1.1	D80Y	51469	51811	However, it is evident that the Asn249 plays an important role in the mechanism of irreversible thermal denaturation of SsADH, and that its substitution with a non-heat degradation susceptible residue has produced not only the effect of reducing the deamidation process but also the effect of increasing the rigidity of the molecular edifice.	Sulfolobus solfataricus	10074357
1.1.1.1	D80Y	51469	51811	However, it is evident that the Asn249 plays an important role in the mechanism of irreversible thermal denaturation of SsADH, and that its substitution with a non-heat degradation susceptible residue has produced not only the effect of reducing the deamidation process but also the effect of increasing the rigidity of the molecular edifice.	Sulfolobus solfataricus	10074357
1.1.1.1	D80Y	51469	51811	However, it is evident that the Asn249 plays an important role in the mechanism of irreversible thermal denaturation of SsADH, and that its substitution with a non-heat degradation susceptible residue has produced not only the effect of reducing the deamidation process but also the effect of increasing the rigidity of the molecular edifice.	Sulfolobus solfataricus	10074357
1.1.1.1	D80Y	52124	52319	For example, the role of Asp80Tyr substitution in stabilizing kanamicin nucleotidyltransferase has been found to be correlated with the hydrophobicity of the residue in the protein interior (53).	Sulfolobus solfataricus	10074357
1.1.1.1	D80Y	53197	53493	The coincidence of the fluorescence transitions for both the ADHs and the shift of the guanidine-dependent deactivation for the mutant enzyme to higher denaturant concentrations (Figure 6) suggest some stabilization related to catalysis, and this most likely involves the coenzyme binding domain.	Sulfolobus solfataricus	10074357
1.1.1.1	D80Y	53197	53493	The coincidence of the fluorescence transitions for both the ADHs and the shift of the guanidine-dependent deactivation for the mutant enzyme to higher denaturant concentrations (Figure 6) suggest some stabilization related to catalysis, and this most likely involves the coenzyme binding domain.	Sulfolobus solfataricus	10074357
1.1.1.1	E97C	53647	53976	Proteolysis experiments highlight two important features, namely, the highly limited susceptibility of SsADH to proteolysis, which reflects the considerable structural rigidity achieved by this archaeal protein for functioning at elevated temperatures, and the further tightening of the overall structure induced by the mutation.	Sulfolobus solfataricus	10074357
1.1.1.1	E97C	54086	54248	Therefore, it is the decreased flexibility rather than the changes in loop exposure which determines the increased protease resistance shown by the mutant enzyme.	Sulfolobus solfataricus	10074357
1.1.1.1	E97C	54086	54248	Therefore, it is the decreased flexibility rather than the changes in loop exposure which determines the increased protease resistance shown by the mutant enzyme.	Sulfolobus solfataricus	10074357
1.1.1.1	E97C	55579	55801	The Glu97Cys mutant proved to be equally active but less thermostable than native SsADH, showing that at least part of the SsADH thermostability is due to the presence of the glutamate in its structural metal binding site.	Sulfolobus solfataricus	10074357
1.1.1.1	E97C	55579	55801	The Glu97Cys mutant proved to be equally active but less thermostable than native SsADH, showing that at least part of the SsADH thermostability is due to the presence of the glutamate in its structural metal binding site.	Sulfolobus solfataricus	10074357
1.1.1.1	E97C	55802	55957	It is evident that the replacement of Cys with Glu represents a significant achievement in the evolutionary adaptation of SsADH to thermophilic conditions.	Sulfolobus solfataricus	10074357
1.1.1.1	N249Y	56340	56635	Activation and Stabilization in Asn249Tyr SsADH As far as the influence of Asn249Tyr substitution on the zinc tightening is concerned, we hypothesize that long-range effects are involved, presumably across hydrogen bond networks or electrostatically through space within the protein scaffolding.	Sulfolobus solfataricus	10074357
1.1.1.1	N249Y	56340	56635	Activation and Stabilization in Asn249Tyr SsADH As far as the influence of Asn249Tyr substitution on the zinc tightening is concerned, we hypothesize that long-range effects are involved, presumably across hydrogen bond networks or electrostatically through space within the protein scaffolding.	Sulfolobus solfataricus	10074357
1.1.1.1	N249Y	56898	57218	Therefore, it is not unreasonable to assume that the strengthening of structural zinc binding in mSsADH is mainly related to hydrogen bond networks involving the metal ligands, and that such interactions contribute greatly to the increased activation enthalpy associated with the thermoinactivation of the mutant enzyme.	Sulfolobus solfataricus	10074357
1.1.1.1	N249Y	57219	57414	This large increase in enthalpy is, however, compensated by an entropy gain, thus resulting in a free energy value which is somewhat higher in the mutant compared to that in the wild type enzyme.	Sulfolobus solfataricus	10074357
1.1.1.1	N249Y	57219	57414	This large increase in enthalpy is, however, compensated by an entropy gain, thus resulting in a free energy value which is somewhat higher in the mutant compared to that in the wild type enzyme.	Sulfolobus solfataricus	10074357
1.1.1.1	N249Y	57415	57577	In this context, it is evident that the mutation has increased the kinetic thermal stability of SsADH by raising the activation barrier against thermal unfolding.	Sulfolobus solfataricus	10074357
1.1.1.1	N249Y	57415	57577	In this context, it is evident that the mutation has increased the kinetic thermal stability of SsADH by raising the activation barrier against thermal unfolding.	Sulfolobus solfataricus	10074357
1.1.1.1	N249Y	58703	58967	A single semiconservative substitution at the coenzyme binding domain has shifted this balance slightly toward the former, resulting in greater thermal resistance without any detriment to the specific activity of the enzyme, which in fact proves to be more active.	Sulfolobus solfataricus	10074357
1.1.1.1	N249Y	58703	58967	A single semiconservative substitution at the coenzyme binding domain has shifted this balance slightly toward the former, resulting in greater thermal resistance without any detriment to the specific activity of the enzyme, which in fact proves to be more active.	Sulfolobus solfataricus	10074357
1.1.1.1	N249Y	58703	58967	A single semiconservative substitution at the coenzyme binding domain has shifted this balance slightly toward the former, resulting in greater thermal resistance without any detriment to the specific activity of the enzyme, which in fact proves to be more active.	Sulfolobus solfataricus	10074357
1.1.1.1	N249Y	58968	59115	This study serves as a good example of how it is possible to improve both the stability and activity of a protein, even with the same substitution.	Sulfolobus solfataricus	10074357
1.1.1.1	N249Y	58968	59115	This study serves as a good example of how it is possible to improve both the stability and activity of a protein, even with the same substitution.	Sulfolobus solfataricus	10074357
1.1.5.2	E277G	749	926	The substitution of Glu277 residue with Gly resulted in a decrease in the K m value for glucose and altered the substrate specificity profile, compared with the wildtype enzyme.	Acinetobacter calcoaceticus	10544015
1.1.5.2	E277G	749	926	The substitution of Glu277 residue with Gly resulted in a decrease in the K m value for glucose and altered the substrate specificity profile, compared with the wildtype enzyme.	Acinetobacter calcoaceticus	10544015
1.1.5.2	E277G	1082	1317	Considering that Asp275Glu, Asp276Glu and also Glu277Gly showed drastic decreases in EDTA tolerance, this region may construct a PQQGDH-B putative active site, such as a binding site for Ca 2؉, which is responsible for the binding PQQ.	Acinetobacter calcoaceticus	10544015
1.1.5.2	D275E	1082	1317	Considering that Asp275Glu, Asp276Glu and also Glu277Gly showed drastic decreases in EDTA tolerance, this region may construct a PQQGDH-B putative active site, such as a binding site for Ca 2؉, which is responsible for the binding PQQ.	Acinetobacter calcoaceticus	10544015
1.1.5.2	D276E	1082	1317	Considering that Asp275Glu, Asp276Glu and also Glu277Gly showed drastic decreases in EDTA tolerance, this region may construct a PQQGDH-B putative active site, such as a binding site for Ca 2؉, which is responsible for the binding PQQ.	Acinetobacter calcoaceticus	10544015
1.1.5.2	E277A	1318	1510	A series of Glu277 variants, Glu277 substituted by Ala, Val, Asp, Asn, His, Gln, or to Lys, was constructed and they all showed decreased K m values and altered substrate specificity profiles.	Acinetobacter calcoaceticus	10544015
1.1.5.2	E277A	1318	1510	A series of Glu277 variants, Glu277 substituted by Ala, Val, Asp, Asn, His, Gln, or to Lys, was constructed and they all showed decreased K m values and altered substrate specificity profiles.	Acinetobacter calcoaceticus	10544015
1.1.5.2	E277K	1511	1682	Among them, Glu277Lys showed similar thermal stability with the wild-type enzyme, but its catalytic efficiency increased significantly, compared with the wild-type enzyme.	Acinetobacter calcoaceticus	10544015
1.1.5.2	E277K	1511	1682	Among them, Glu277Lys showed similar thermal stability with the wild-type enzyme, but its catalytic efficiency increased significantly, compared with the wild-type enzyme.	Acinetobacter calcoaceticus	10544015
1.1.5.2	L317S	3757	3896	The No.87 mutant showed a decreased K m value and also decreased EDTA tolerance and thermal stability compared with those of the wild type.	Acinetobacter calcoaceticus	10544015
1.1.5.2	K264E	3757	3896	The No.87 mutant showed a decreased K m value and also decreased EDTA tolerance and thermal stability compared with those of the wild type.	Acinetobacter calcoaceticus	10544015
1.1.5.2	T71A	3757	3896	The No.87 mutant showed a decreased K m value and also decreased EDTA tolerance and thermal stability compared with those of the wild type.	Acinetobacter calcoaceticus	10544015
1.1.5.2	K455I	3757	3896	The No.87 mutant showed a decreased K m value and also decreased EDTA tolerance and thermal stability compared with those of the wild type.	Acinetobacter calcoaceticus	10544015
1.1.5.2	E277G	3757	3896	The No.87 mutant showed a decreased K m value and also decreased EDTA tolerance and thermal stability compared with those of the wild type.	Acinetobacter calcoaceticus	10544015
1.1.5.2	L317S	3757	3896	The No.87 mutant showed a decreased K m value and also decreased EDTA tolerance and thermal stability compared with those of the wild type.	Acinetobacter calcoaceticus	10544015
1.1.5.2	R407L	3757	3896	The No.87 mutant showed a decreased K m value and also decreased EDTA tolerance and thermal stability compared with those of the wild type.	Acinetobacter calcoaceticus	10544015
1.1.5.2	S415G	3757	3896	The No.87 mutant showed a decreased K m value and also decreased EDTA tolerance and thermal stability compared with those of the wild type.	Acinetobacter calcoaceticus	10544015
1.1.5.2	T331A	3757	3896	The No.87 mutant showed a decreased K m value and also decreased EDTA tolerance and thermal stability compared with those of the wild type.	Acinetobacter calcoaceticus	10544015
1.1.5.2	K264E	3757	3896	The No.87 mutant showed a decreased K m value and also decreased EDTA tolerance and thermal stability compared with those of the wild type.	Acinetobacter calcoaceticus	10544015
1.1.5.2	T71A	3757	3896	The No.87 mutant showed a decreased K m value and also decreased EDTA tolerance and thermal stability compared with those of the wild type.	Acinetobacter calcoaceticus	10544015
1.1.5.2	K455I	3757	3896	The No.87 mutant showed a decreased K m value and also decreased EDTA tolerance and thermal stability compared with those of the wild type.	Acinetobacter calcoaceticus	10544015
1.1.5.2	E277G	3757	3896	The No.87 mutant showed a decreased K m value and also decreased EDTA tolerance and thermal stability compared with those of the wild type.	Acinetobacter calcoaceticus	10544015
1.1.5.2	R407L	3757	3896	The No.87 mutant showed a decreased K m value and also decreased EDTA tolerance and thermal stability compared with those of the wild type.	Acinetobacter calcoaceticus	10544015
1.1.5.2	S415G	3757	3896	The No.87 mutant showed a decreased K m value and also decreased EDTA tolerance and thermal stability compared with those of the wild type.	Acinetobacter calcoaceticus	10544015
1.1.5.2	T331A	3757	3896	The No.87 mutant showed a decreased K m value and also decreased EDTA tolerance and thermal stability compared with those of the wild type.	Acinetobacter calcoaceticus	10544015
1.1.5.2	E277G	3897	4134	Among these 8 substitutions, we investigated the substitution of Lys264 for Glu, Arg407 for Leu and Glu277 for Gly substitutions (the results were not shown), and found that Glu277Gly showed the similar properties to the No. 87 mutation.	Acinetobacter calcoaceticus	10544015
1.1.5.2	D276E	9445	9552	The random mutant, No. 87 showed significant decrease in the K m value for glucose, compared with wildtype.	Acinetobacter calcoaceticus	10544015
1.1.5.2	D276E	9647	9877	The mutant showed the altered substrate specificity toward 2-deoxy-D-glucose, mannose, allose, galactose and for xylose had up to a 2 to 3-fold increase in the relative activity against glucose, compared with the wild-type enzyme.	Acinetobacter calcoaceticus	10544015
1.1.5.2	E277G	9647	9877	The mutant showed the altered substrate specificity toward 2-deoxy-D-glucose, mannose, allose, galactose and for xylose had up to a 2 to 3-fold increase in the relative activity against glucose, compared with the wild-type enzyme.	Acinetobacter calcoaceticus	10544015
1.1.5.2	E277G	9878	10065	In addition to the alteration of the K m value and substrate specificity, the No. 87 mutation also resulted in the decrease in the EDTA tolerance (Fig. 2) and thermal stability (Table 1).	Acinetobacter calcoaceticus	10544015
1.1.5.2	E277G	9878	10065	In addition to the alteration of the K m value and substrate specificity, the No. 87 mutation also resulted in the decrease in the EDTA tolerance (Fig. 2) and thermal stability (Table 1).	Acinetobacter calcoaceticus	10544015
1.1.5.2	E277G	10245	10352	Glu277Gly also showed a decreased K m value (0.3 mM) and a similar substrate specificity profile as No. 87.	Acinetobacter calcoaceticus	10544015
1.1.5.2	E277G	10245	10352	Glu277Gly also showed a decreased K m value (0.3 mM) and a similar substrate specificity profile as No. 87.	Acinetobacter calcoaceticus	10544015
1.1.5.2	E277G	10353	10443	Glu277Gly also showed a significant decrease in both EDTA tolerance and thermal stability.	Acinetobacter calcoaceticus	10544015
1.1.5.2	D275E	10588	10802	Among the mutations introduced in the neighboring of Glu277 and Ile278, there was also a decrease in the K m value, but this mutation did not have an impact on the alteration in the substrate specificity (Table 1).	Acinetobacter calcoaceticus	10544015
1.1.5.2	D276E	10588	10802	Among the mutations introduced in the neighboring of Glu277 and Ile278, there was also a decrease in the K m value, but this mutation did not have an impact on the alteration in the substrate specificity (Table 1).	Acinetobacter calcoaceticus	10544015
1.1.5.2	D275E	10588	10802	Among the mutations introduced in the neighboring of Glu277 and Ile278, there was also a decrease in the K m value, but this mutation did not have an impact on the alteration in the substrate specificity (Table 1).	Acinetobacter calcoaceticus	10544015
1.1.5.2	D276E	10588	10802	Among the mutations introduced in the neighboring of Glu277 and Ile278, there was also a decrease in the K m value, but this mutation did not have an impact on the alteration in the substrate specificity (Table 1).	Acinetobacter calcoaceticus	10544015
1.1.5.2	D275E	10803	10910	Asp275Glu and Asp276Glu resulted in a drastic decrease in the EDTA tolerance (Fig. 2) and a decrease in
822	Acinetobacter calcoaceticus	10544015
1.1.5.2	D275E	10803	10910	Asp275Glu and Asp276Glu resulted in a drastic decrease in the EDTA tolerance (Fig. 2) and a decrease in
822	Acinetobacter calcoaceticus	10544015
1.1.5.2	D276E	10803	10910	Asp275Glu and Asp276Glu resulted in a drastic decrease in the EDTA tolerance (Fig. 2) and a decrease in
822	Acinetobacter calcoaceticus	10544015
1.1.5.2	D276E	10803	10910	Asp275Glu and Asp276Glu resulted in a drastic decrease in the EDTA tolerance (Fig. 2) and a decrease in
822	Acinetobacter calcoaceticus	10544015
1.1.5.2	I278F	12158	12335	The Ile278Phe substitution resulted in an increase in the thermal stability (Table 1) but did not have as much of an effect on EDTA tolerance, as the Asn279His substitution did.	Acinetobacter calcoaceticus	10544015
1.1.5.2	E277Q	12524	12673	All the Glu277 variants showed decreased K m values for glucose and altered substrate specificity profile compared with wild-type PQQGDH-B (Table 1).	Acinetobacter calcoaceticus	10544015
1.1.5.2	E277D	12524	12673	All the Glu277 variants showed decreased K m values for glucose and altered substrate specificity profile compared with wild-type PQQGDH-B (Table 1).	Acinetobacter calcoaceticus	10544015
1.1.5.2	E277V	12524	12673	All the Glu277 variants showed decreased K m values for glucose and altered substrate specificity profile compared with wild-type PQQGDH-B (Table 1).	Acinetobacter calcoaceticus	10544015
1.1.5.2	E277K	12524	12673	All the Glu277 variants showed decreased K m values for glucose and altered substrate specificity profile compared with wild-type PQQGDH-B (Table 1).	Acinetobacter calcoaceticus	10544015
1.1.5.2	E277A	12524	12673	All the Glu277 variants showed decreased K m values for glucose and altered substrate specificity profile compared with wild-type PQQGDH-B (Table 1).	Acinetobacter calcoaceticus	10544015
1.1.5.2	E277H	12524	12673	All the Glu277 variants showed decreased K m values for glucose and altered substrate specificity profile compared with wild-type PQQGDH-B (Table 1).	Acinetobacter calcoaceticus	10544015
1.1.5.2	E277D	12524	12673	All the Glu277 variants showed decreased K m values for glucose and altered substrate specificity profile compared with wild-type PQQGDH-B (Table 1).	Acinetobacter calcoaceticus	10544015
1.1.5.2	E277N	12524	12673	All the Glu277 variants showed decreased K m values for glucose and altered substrate specificity profile compared with wild-type PQQGDH-B (Table 1).	Acinetobacter calcoaceticus	10544015
1.1.5.2	E277K	12524	12673	All the Glu277 variants showed decreased K m values for glucose and altered substrate specificity profile compared with wild-type PQQGDH-B (Table 1).	Acinetobacter calcoaceticus	10544015
1.1.5.2	E277Q	12524	12673	All the Glu277 variants showed decreased K m values for glucose and altered substrate specificity profile compared with wild-type PQQGDH-B (Table 1).	Acinetobacter calcoaceticus	10544015
1.1.5.2	E277H	12524	12673	All the Glu277 variants showed decreased K m values for glucose and altered substrate specificity profile compared with wild-type PQQGDH-B (Table 1).	Acinetobacter calcoaceticus	10544015
1.1.5.2	E277V	12524	12673	All the Glu277 variants showed decreased K m values for glucose and altered substrate specificity profile compared with wild-type PQQGDH-B (Table 1).	Acinetobacter calcoaceticus	10544015
1.1.5.2	E277N	12524	12673	All the Glu277 variants showed decreased K m values for glucose and altered substrate specificity profile compared with wild-type PQQGDH-B (Table 1).	Acinetobacter calcoaceticus	10544015
1.1.5.2	E277A	12524	12673	All the Glu277 variants showed decreased K m values for glucose and altered substrate specificity profile compared with wild-type PQQGDH-B (Table 1).	Acinetobacter calcoaceticus	10544015
1.1.5.2	E277K	12807	13003	Except for Glu277Gly, all of the Glu277 variants showed similar EDTA tolerance to wild-type PQQGDH-B. The thermal stability for Glu277 variants was less than 20% of the wild-type except Glu277Lys.	Acinetobacter calcoaceticus	10544015
1.1.5.2	E277G	12807	13003	Except for Glu277Gly, all of the Glu277 variants showed similar EDTA tolerance to wild-type PQQGDH-B. The thermal stability for Glu277 variants was less than 20% of the wild-type except Glu277Lys.	Acinetobacter calcoaceticus	10544015
1.1.5.2	E277K	13004	13307	Considering that Glu277Lys had a relatively high thermal stability, and in contrast, the other Glu277 variants were very unstable enzymes not suitable for further purification procedures and not practical targets for future application studies, we purified Glu277Lys and analyzed its kinetic parameters.	Acinetobacter calcoaceticus	10544015
1.1.5.2	E277K	13004	13307	Considering that Glu277Lys had a relatively high thermal stability, and in contrast, the other Glu277 variants were very unstable enzymes not suitable for further purification procedures and not practical targets for future application studies, we purified Glu277Lys and analyzed its kinetic parameters.	Acinetobacter calcoaceticus	10544015
1.1.5.2	E277K	13347	13689	The K m value for glucose of purified Glu277Lys was 8.8 mM and was about 40% of that of wild-type PQQGDH-B. The decrease in the K m value was also observed for another substrate, such as for allose (29.0 mM to 21.0 mM), 3-O-methyl-D-glucose (46.0 mM to 27.0 mM), lactose (14.3 mM to 7.5 mM) and for maltose (30.9 mM to 14.3 mM), respectively.	Acinetobacter calcoaceticus	10544015
1.1.5.2	E277K	13766	14048	The wild-type PQQGDH-B showed the highest specific activity for glucose, however, Glu277Lys showed the highest specific activity for allose (5450 U mg Ϫ1), the secondhighest for 3-O-methyl-D-glucose (3820 U mg Ϫ1), and the specific activity for glucose (3668 U mg Ϫ1) was the third.	Acinetobacter calcoaceticus	10544015
1.1.5.2	E277K	13766	14048	The wild-type PQQGDH-B showed the highest specific activity for glucose, however, Glu277Lys showed the highest specific activity for allose (5450 U mg Ϫ1), the secondhighest for 3-O-methyl-D-glucose (3820 U mg Ϫ1), and the specific activity for glucose (3668 U mg Ϫ1) was the third.	Acinetobacter calcoaceticus	10544015
1.1.5.2	E277K	14104	14197	Glu277Lys, 349 s Ϫ1mM Ϫ1, was about three-fold higher than that of wild type (128 s Ϫ1mM Ϫ1).	Acinetobacter calcoaceticus	10544015
1.1.5.2	D276E	14445	14645	Considering that all the constructed Glu277 variants showed decreased K m values and altered substrate specificity profiles, Glu277 has a crucial role in determining its affinity toward the substrate.	Acinetobacter calcoaceticus	10544015
1.1.5.2	D276E	14445	14645	Considering that all the constructed Glu277 variants showed decreased K m values and altered substrate specificity profiles, Glu277 has a crucial role in determining its affinity toward the substrate.	Acinetobacter calcoaceticus	10544015
1.1.5.2	E277G	14445	14645	Considering that all the constructed Glu277 variants showed decreased K m values and altered substrate specificity profiles, Glu277 has a crucial role in determining its affinity toward the substrate.	Acinetobacter calcoaceticus	10544015
1.1.5.2	E277G	14445	14645	Considering that all the constructed Glu277 variants showed decreased K m values and altered substrate specificity profiles, Glu277 has a crucial role in determining its affinity toward the substrate.	Acinetobacter calcoaceticus	10544015
1.1.5.2	D275E	14445	14645	Considering that all the constructed Glu277 variants showed decreased K m values and altered substrate specificity profiles, Glu277 has a crucial role in determining its affinity toward the substrate.	Acinetobacter calcoaceticus	10544015
1.1.5.2	D275E	14445	14645	Considering that all the constructed Glu277 variants showed decreased K m values and altered substrate specificity profiles, Glu277 has a crucial role in determining its affinity toward the substrate.	Acinetobacter calcoaceticus	10544015
1.1.5.2	D275E	14646	14833	It was also notable that the No. 87 mutant, as well as Glu277Gly, Asp275Glu and Asp276Glu, did not show EDTA tolerance, and were readily inactivated in the presence of 5 mM EDTA (Fig. 2).	Acinetobacter calcoaceticus	10544015
1.1.5.2	E277G	14646	14833	It was also notable that the No. 87 mutant, as well as Glu277Gly, Asp275Glu and Asp276Glu, did not show EDTA tolerance, and were readily inactivated in the presence of 5 mM EDTA (Fig. 2).	Acinetobacter calcoaceticus	10544015
1.1.5.2	D276E	14646	14833	It was also notable that the No. 87 mutant, as well as Glu277Gly, Asp275Glu and Asp276Glu, did not show EDTA tolerance, and were readily inactivated in the presence of 5 mM EDTA (Fig. 2).	Acinetobacter calcoaceticus	10544015
1.1.5.2	E277K	15033	15223	Since the mutation at Glu277 significantly affected in the catalytic properties of PQQGDH-B, Asp275, Asp276 and Glu277 may construct a putative active site involving the Ca 2ϩ binding sites.	Acinetobacter calcoaceticus	10544015
1.1.5.2	E277K	15224	15361	The kinetic parameters of Glu277Lys showed that this mutation resulted in the increase in the catalytic efficiency of PQQGDH-B (Table 2).	Acinetobacter calcoaceticus	10544015
1.1.5.2	E277K	15607	15865	As Glu277Lys showed increased specific activity with a low K m value (Table 2), and also retained similar EDTA tolerance and thermal stability as wild-type PQQGDH-B, this variant has great potential in the application for highly-sensitive glucose monitoring.	Acinetobacter calcoaceticus	10544015
1.1.5.2	E277K	15607	15865	As Glu277Lys showed increased specific activity with a low K m value (Table 2), and also retained similar EDTA tolerance and thermal stability as wild-type PQQGDH-B, this variant has great potential in the application for highly-sensitive glucose monitoring.	Acinetobacter calcoaceticus	10544015
1.1.5.2	E277K	15607	15865	As Glu277Lys showed increased specific activity with a low K m value (Table 2), and also retained similar EDTA tolerance and thermal stability as wild-type PQQGDH-B, this variant has great potential in the application for highly-sensitive glucose monitoring.	Acinetobacter calcoaceticus	10544015
1.1.99.31	R277L	923	1011	The R277K, R277G, R277H, and R277L proteins were generated and purified in active forms.	Pseudomonas putida	10955993
1.1.99.31	R277K	923	1011	The R277K, R277G, R277H, and R277L proteins were generated and purified in active forms.	Pseudomonas putida	10955993
1.1.99.31	R277H	923	1011	The R277K, R277G, R277H, and R277L proteins were generated and purified in active forms.	Pseudomonas putida	10955993
1.1.99.31	R277G	923	1011	The R277K, R277G, R277H, and R277L proteins were generated and purified in active forms.	Pseudomonas putida	10955993
1.1.99.31	R277K	1012	1382	The kcat for the charge-conserved mutation, R277K, was only 4-fold lower than wt-MDH, but its Km value was 40-fold lower; in contrast, kcats for R277G, R277H, and R277L were 400-1000-fold lower than for wt-MDH and Km values were 5-15-fold lower compared to R277K. The Kds for negatively charged competitive inhibitors were relatively unaffected in all four R277 mutants.	Pseudomonas putida	10955993
1.1.99.31	R277L	1012	1382	The kcat for the charge-conserved mutation, R277K, was only 4-fold lower than wt-MDH, but its Km value was 40-fold lower; in contrast, kcats for R277G, R277H, and R277L were 400-1000-fold lower than for wt-MDH and Km values were 5-15-fold lower compared to R277K. The Kds for negatively charged competitive inhibitors were relatively unaffected in all four R277 mutants.	Pseudomonas putida	10955993
1.1.99.31	R277H	1012	1382	The kcat for the charge-conserved mutation, R277K, was only 4-fold lower than wt-MDH, but its Km value was 40-fold lower; in contrast, kcats for R277G, R277H, and R277L were 400-1000-fold lower than for wt-MDH and Km values were 5-15-fold lower compared to R277K. The Kds for negatively charged competitive inhibitors were relatively unaffected in all four R277 mutants.	Pseudomonas putida	10955993
1.1.99.31	R277G	1012	1382	The kcat for the charge-conserved mutation, R277K, was only 4-fold lower than wt-MDH, but its Km value was 40-fold lower; in contrast, kcats for R277G, R277H, and R277L were 400-1000-fold lower than for wt-MDH and Km values were 5-15-fold lower compared to R277K. The Kds for negatively charged competitive inhibitors were relatively unaffected in all four R277 mutants.	Pseudomonas putida	10955993
1.1.99.31	R277L	1012	1382	The kcat for the charge-conserved mutation, R277K, was only 4-fold lower than wt-MDH, but its Km value was 40-fold lower; in contrast, kcats for R277G, R277H, and R277L were 400-1000-fold lower than for wt-MDH and Km values were 5-15-fold lower compared to R277K. The Kds for negatively charged competitive inhibitors were relatively unaffected in all four R277 mutants.	Pseudomonas putida	10955993
1.1.99.31	R277H	1012	1382	The kcat for the charge-conserved mutation, R277K, was only 4-fold lower than wt-MDH, but its Km value was 40-fold lower; in contrast, kcats for R277G, R277H, and R277L were 400-1000-fold lower than for wt-MDH and Km values were 5-15-fold lower compared to R277K. The Kds for negatively charged competitive inhibitors were relatively unaffected in all four R277 mutants.	Pseudomonas putida	10955993
1.1.99.31	R277G	1012	1382	The kcat for the charge-conserved mutation, R277K, was only 4-fold lower than wt-MDH, but its Km value was 40-fold lower; in contrast, kcats for R277G, R277H, and R277L were 400-1000-fold lower than for wt-MDH and Km values were 5-15-fold lower compared to R277K. The Kds for negatively charged competitive inhibitors were relatively unaffected in all four R277 mutants.	Pseudomonas putida	10955993
1.1.99.31	R277K	1012	1382	The kcat for the charge-conserved mutation, R277K, was only 4-fold lower than wt-MDH, but its Km value was 40-fold lower; in contrast, kcats for R277G, R277H, and R277L were 400-1000-fold lower than for wt-MDH and Km values were 5-15-fold lower compared to R277K. The Kds for negatively charged competitive inhibitors were relatively unaffected in all four R277 mutants.	Pseudomonas putida	10955993
1.1.99.31	R277K	1012	1382	The kcat for the charge-conserved mutation, R277K, was only 4-fold lower than wt-MDH, but its Km value was 40-fold lower; in contrast, kcats for R277G, R277H, and R277L were 400-1000-fold lower than for wt-MDH and Km values were 5-15-fold lower compared to R277K. The Kds for negatively charged competitive inhibitors were relatively unaffected in all four R277 mutants.	Pseudomonas putida	10955993
1.1.99.31	R277G	1383	1529	The kcat for R277G could be enhanced by the addition of exogenous guanidines or imidazoles; the maximum rescued kcat was ∼70% of the wt-MDH value.	Pseudomonas putida	10955993
1.1.99.31	R268K	5023	5305	To date, charge-conserved mutations of the equivalent arginine in homologous enzymes (R376K in flavocytochrome b2, R293K in lactate monooxygenase and R268K in lactate oxidase) have resulted in enzymes with extremely low activities, consistent with a critical role of this residue in	Pseudomonas putida	10955993
1.1.99.31	R277H	5941	6036	The amounts of the R277 mutant proteins produced upon induction were similar to that of wt-MDH.	Pseudomonas putida	10955993
1.1.99.31	R277G	5941	6036	The amounts of the R277 mutant proteins produced upon induction were similar to that of wt-MDH.	Pseudomonas putida	10955993
1.1.99.31	R277L	5941	6036	The amounts of the R277 mutant proteins produced upon induction were similar to that of wt-MDH.	Pseudomonas putida	10955993
1.1.99.31	R277L	6058	6225	The mutant enzymes R277G, R277H, and R277L were observed to be unstable and rapidly inactivated when purified according to the protocol previously used for wt-MDH (9).	Pseudomonas putida	10955993
1.1.99.31	R277H	6058	6225	The mutant enzymes R277G, R277H, and R277L were observed to be unstable and rapidly inactivated when purified according to the protocol previously used for wt-MDH (9).	Pseudomonas putida	10955993
1.1.99.31	R277H	6058	6225	The mutant enzymes R277G, R277H, and R277L were observed to be unstable and rapidly inactivated when purified according to the protocol previously used for wt-MDH (9).	Pseudomonas putida	10955993
1.1.99.31	R277G	6058	6225	The mutant enzymes R277G, R277H, and R277L were observed to be unstable and rapidly inactivated when purified according to the protocol previously used for wt-MDH (9).	Pseudomonas putida	10955993
1.1.99.31	R277G	6058	6225	The mutant enzymes R277G, R277H, and R277L were observed to be unstable and rapidly inactivated when purified according to the protocol previously used for wt-MDH (9).	Pseudomonas putida	10955993
1.1.99.31	R277L	6058	6225	The mutant enzymes R277G, R277H, and R277L were observed to be unstable and rapidly inactivated when purified according to the protocol previously used for wt-MDH (9).	Pseudomonas putida	10955993
1.1.99.31	R277L	6836	6923	R277G, R277L, and R277H were active and stable when purified by this modified protocol.	Pseudomonas putida	10955993
1.1.99.31	R277H	6836	6923	R277G, R277L, and R277H were active and stable when purified by this modified protocol.	Pseudomonas putida	10955993
1.1.99.31	R277G	6836	6923	R277G, R277L, and R277H were active and stable when purified by this modified protocol.	Pseudomonas putida	10955993
1.1.99.31	R277K	6924	7108	Both wt-MDH and R277K were active when purified in the presence of Triton X-100; however, the stability of both proteins increased significantly when they were purified using Tween 80.	Pseudomonas putida	10955993
1.1.99.31	R277K	7109	7313	Additionally, the kcat increased and the Km decreased for R277K. Using the modified protocol, typical yields were low for both wt-MDH and the mutant proteins (∼0.5 mg of protein/g of starting cell paste).	Pseudomonas putida	10955993
1.1.99.31	R277K	7109	7313	Additionally, the kcat increased and the Km decreased for R277K. Using the modified protocol, typical yields were low for both wt-MDH and the mutant proteins (∼0.5 mg of protein/g of starting cell paste).	Pseudomonas putida	10955993
1.1.99.31	R277K	7109	7313	Additionally, the kcat increased and the Km decreased for R277K. Using the modified protocol, typical yields were low for both wt-MDH and the mutant proteins (∼0.5 mg of protein/g of starting cell paste).	Pseudomonas putida	10955993
1.1.99.31	R277K	7109	7313	Additionally, the kcat increased and the Km decreased for R277K. Using the modified protocol, typical yields were low for both wt-MDH and the mutant proteins (∼0.5 mg of protein/g of starting cell paste).	Pseudomonas putida	10955993
1.1.99.31	R277K	8369	8646	The pH dependence of the kinetic parameters of R277K as well as of wt-MDH purified according to the modified protocol were measured in a buffer containing 0.052 M ethanolamine, 0.052 M Tris and 0.1 M Mes, using the same equations to fit the data as those described earlier (9).	Pseudomonas putida	10955993
1.1.99.31	R277K	8369	8646	The pH dependence of the kinetic parameters of R277K as well as of wt-MDH purified according to the modified protocol were measured in a buffer containing 0.052 M ethanolamine, 0.052 M Tris and 0.1 M Mes, using the same equations to fit the data as those described earlier (9).	Pseudomonas putida	10955993
1.1.99.31	R277G	9207	9345	The R277 mutants, especially the ones with neutral side chains, became inactivated to various extents during purification of the proteins.	Pseudomonas putida	10955993
1.1.99.31	R277L	9207	9345	The R277 mutants, especially the ones with neutral side chains, became inactivated to various extents during purification of the proteins.	Pseudomonas putida	10955993
1.1.99.31	R277G	9346	9526	Thus, due to the low activities and the instability of the mutants of this arginine residue, the nature of its contributions to the reaction mechanism has remained unknown to date.	Pseudomonas putida	10955993
1.1.99.31	R277L	9346	9526	Thus, due to the low activities and the instability of the mutants of this arginine residue, the nature of its contributions to the reaction mechanism has remained unknown to date.	Pseudomonas putida	10955993
1.1.99.31	R277G	10093	10174	Therefore, it is not surprising that mutations of R277 lead to unstable proteins.	Pseudomonas putida	10955993
1.1.99.31	R277H	10093	10174	Therefore, it is not surprising that mutations of R277 lead to unstable proteins.	Pseudomonas putida	10955993
1.1.99.31	R277K	10093	10174	Therefore, it is not surprising that mutations of R277 lead to unstable proteins.	Pseudomonas putida	10955993
1.1.99.31	R277L	10093	10174	Therefore, it is not surprising that mutations of R277 lead to unstable proteins.	Pseudomonas putida	10955993
1.1.99.31	R277G	10175	10300	The mutants, R277K, R277G, R277L, and R277H were generated in stable and active forms using a modified purification protocol.	Pseudomonas putida	10955993
1.1.99.31	R277H	10175	10300	The mutants, R277K, R277G, R277L, and R277H were generated in stable and active forms using a modified purification protocol.	Pseudomonas putida	10955993
1.1.99.31	R277K	10175	10300	The mutants, R277K, R277G, R277L, and R277H were generated in stable and active forms using a modified purification protocol.	Pseudomonas putida	10955993
1.1.99.31	R277L	10175	10300	The mutants, R277K, R277G, R277L, and R277H were generated in stable and active forms using a modified purification protocol.	Pseudomonas putida	10955993
1.1.99.31	R277G	10175	10300	The mutants, R277K, R277G, R277L, and R277H were generated in stable and active forms using a modified purification protocol.	Pseudomonas putida	10955993
1.1.99.31	R277H	10175	10300	The mutants, R277K, R277G, R277L, and R277H were generated in stable and active forms using a modified purification protocol.	Pseudomonas putida	10955993
1.1.99.31	R277K	10175	10300	The mutants, R277K, R277G, R277L, and R277H were generated in stable and active forms using a modified purification protocol.	Pseudomonas putida	10955993
1.1.99.31	R277L	10175	10300	The mutants, R277K, R277G, R277L, and R277H were generated in stable and active forms using a modified purification protocol.	Pseudomonas putida	10955993
1.1.99.31	R277K	10175	10300	The mutants, R277K, R277G, R277L, and R277H were generated in stable and active forms using a modified purification protocol.	Pseudomonas putida	10955993
1.1.99.31	R277L	10175	10300	The mutants, R277K, R277G, R277L, and R277H were generated in stable and active forms using a modified purification protocol.	Pseudomonas putida	10955993
1.1.99.31	R277H	10175	10300	The mutants, R277K, R277G, R277L, and R277H were generated in stable and active forms using a modified purification protocol.	Pseudomonas putida	10955993
1.1.99.31	R277G	10175	10300	The mutants, R277K, R277G, R277L, and R277H were generated in stable and active forms using a modified purification protocol.	Pseudomonas putida	10955993
1.1.99.31	R277H	11567	11959	Binding constants for (R)-mandelate and 1-phenylacetate were also measured kinetically in competitive inhibition experiments (Kis) for R277G (in the presence of 1-methylguanidine), WT, and R277K. Binding of 1-phenylacetate to R277G (in the absence of 1-methylguanidine), R277H, and R277L was only measured through spectral titrations due to the low kcats and high Kms of these mutant enzymes.	Pseudomonas putida	10955993
1.1.99.31	R277L	11567	11959	Binding constants for (R)-mandelate and 1-phenylacetate were also measured kinetically in competitive inhibition experiments (Kis) for R277G (in the presence of 1-methylguanidine), WT, and R277K. Binding of 1-phenylacetate to R277G (in the absence of 1-methylguanidine), R277H, and R277L was only measured through spectral titrations due to the low kcats and high Kms of these mutant enzymes.	Pseudomonas putida	10955993
1.1.99.31	R277H	11567	11959	Binding constants for (R)-mandelate and 1-phenylacetate were also measured kinetically in competitive inhibition experiments (Kis) for R277G (in the presence of 1-methylguanidine), WT, and R277K. Binding of 1-phenylacetate to R277G (in the absence of 1-methylguanidine), R277H, and R277L was only measured through spectral titrations due to the low kcats and high Kms of these mutant enzymes.	Pseudomonas putida	10955993
1.1.99.31	R277L	11567	11959	Binding constants for (R)-mandelate and 1-phenylacetate were also measured kinetically in competitive inhibition experiments (Kis) for R277G (in the presence of 1-methylguanidine), WT, and R277K. Binding of 1-phenylacetate to R277G (in the absence of 1-methylguanidine), R277H, and R277L was only measured through spectral titrations due to the low kcats and high Kms of these mutant enzymes.	Pseudomonas putida	10955993
1.1.99.31	R277G	11960	12123	Chemical Rescue of the ActiVity of R277G. The low kcat for R277G could be enhanced by the addition of imidazoles or guanidines to the assay buffer, but not amines.	Pseudomonas putida	10955993
1.1.99.31	R277G	11960	12123	Chemical Rescue of the ActiVity of R277G. The low kcat for R277G could be enhanced by the addition of imidazoles or guanidines to the assay buffer, but not amines.	Pseudomonas putida	10955993
1.1.99.31	R277G	12124	12425	Typically, the ability of a particular chemical reagent to rescue activity was tested in an assay mixture containing 50 mM potassium phosphate, pH 7.5, 1 mg/mL BSA, 1 mM PMS, 120 µM DCPIP, 0.02-100 µM of the R277G protein, 40-60 mM (S)-mandelate, and high concentrations of the potential rescue agent.	Pseudomonas putida	10955993
1.1.99.31	R277K	12625	12865	High concentrations of guanidine hydrochloride, up to 0.4 M, did not affect the activity of wt-MDH or R277K. However, guanidine hydrochloride at concentrations >0.1 M was deleterious for R277G, presumably due to denaturation of the protein.	Pseudomonas putida	10955993
1.1.99.31	R277K	12625	12865	High concentrations of guanidine hydrochloride, up to 0.4 M, did not affect the activity of wt-MDH or R277K. However, guanidine hydrochloride at concentrations >0.1 M was deleterious for R277G, presumably due to denaturation of the protein.	Pseudomonas putida	10955993
1.1.99.31	R277K	14084	14284	In a preliminary study, we reported that the R277K enzyme, when purified in the presence of the detergent Triton X-100, was active; however, its kcat/Km was 1000-fold lower than the wt-MDH value (16).	Pseudomonas putida	10955993
1.1.99.31	R277K	14285	14455	An earlier study of the R277K mutant, using nonhistidyl tagged protein and a longer purification protocol, yielded an enzyme with even lower kcat and kcat/Km values (15).	Pseudomonas putida	10955993
1.1.99.31	R277K	14285	14455	An earlier study of the R277K mutant, using nonhistidyl tagged protein and a longer purification protocol, yielded an enzyme with even lower kcat and kcat/Km values (15).	Pseudomonas putida	10955993
1.1.99.31	R277K	14456	14665	In this work, using a modified purification scheme, we obtained a highly stable and active R277K mutant enzyme with a kcat/Km only 135-fold lower than that of wt-MDH purified using the same protocol (Table 1).	Pseudomonas putida	10955993
1.1.99.31	R277K	14456	14665	In this work, using a modified purification scheme, we obtained a highly stable and active R277K mutant enzyme with a kcat/Km only 135-fold lower than that of wt-MDH purified using the same protocol (Table 1).	Pseudomonas putida	10955993
1.1.99.31	R277K	14456	14665	In this work, using a modified purification scheme, we obtained a highly stable and active R277K mutant enzyme with a kcat/Km only 135-fold lower than that of wt-MDH purified using the same protocol (Table 1).	Pseudomonas putida	10955993
1.1.99.31	R277K	14456	14665	In this work, using a modified purification scheme, we obtained a highly stable and active R277K mutant enzyme with a kcat/Km only 135-fold lower than that of wt-MDH purified using the same protocol (Table 1).	Pseudomonas putida	10955993
1.1.99.31	R277L	14771	14921	R277L, R277G, and R277H were rather unstable and were obtained as 1:1 mixtures of apo- and holoproteins when purified in the presence of Triton X-100.	Pseudomonas putida	10955993
1.1.99.31	R277H	14771	14921	R277L, R277G, and R277H were rather unstable and were obtained as 1:1 mixtures of apo- and holoproteins when purified in the presence of Triton X-100.	Pseudomonas putida	10955993
1.1.99.31	R277G	14771	14921	R277L, R277G, and R277H were rather unstable and were obtained as 1:1 mixtures of apo- and holoproteins when purified in the presence of Triton X-100.	Pseudomonas putida	10955993
1.1.99.31	R277G	15051	15219	Since R277G is highly active in the presence of rescue agents, particularly 1-methylguanidine, the loss in activity could be followed during the purification procedure.	Pseudomonas putida	10955993
1.1.99.31	R277G	16110	16249	The mutant enzymes purified by this method were stable and active; however, the yields were typically 10% of those obtained previously (9).	Pseudomonas putida	10955993
1.1.99.31	R277G	17038	17251	The effect of the rescue agent on the apparent Km for (S)mandelate for R277G was examined by measuring the Km in the presence of 10 and 80 mM 1-methylguanidine hydrochloride in the standard assay buffer at pH 7.5.	Pseudomonas putida	10955993
1.1.99.31	R277G	17278	17496	Differences in the binding energies of the enzyme-substrate (ES) complex and the activation energies for kcat/Km and kcat for wt-MDH and the R277 mutant enzymes were calculated using eqs 2, 3, and 4, respectively (20).	Pseudomonas putida	10955993
1.1.99.31	R277G	17278	17496	Differences in the binding energies of the enzyme-substrate (ES) complex and the activation energies for kcat/Km and kcat for wt-MDH and the R277 mutant enzymes were calculated using eqs 2, 3, and 4, respectively (20).	Pseudomonas putida	10955993
1.1.99.31	R277K	19759	19906	The rate of reactivity toward oxygen was unaffected in all four R277 mutant proteins as measured by hydrogen peroxide formation in aerobic buffers.	Pseudomonas putida	10955993
1.1.99.31	R277K	19907	19972	R277K was completely reduced by (S)-mandelate in aerobic buffers.	Pseudomonas putida	10955993
1.1.99.31	R277L	19973	20128	R277G, R277L, and R277H could only be partly reduced under aerobic conditions; further reduction was achieved when the buffer was made partially anaerobic.	Pseudomonas putida	10955993
1.1.99.31	R277G	19973	20128	R277G, R277L, and R277H could only be partly reduced under aerobic conditions; further reduction was achieved when the buffer was made partially anaerobic.	Pseudomonas putida	10955993
1.1.99.31	R277H	19973	20128	R277G, R277L, and R277H could only be partly reduced under aerobic conditions; further reduction was achieved when the buffer was made partially anaerobic.	Pseudomonas putida	10955993
1.1.99.31	R277H	19973	20128	R277G, R277L, and R277H could only be partly reduced under aerobic conditions; further reduction was achieved when the buffer was made partially anaerobic.	Pseudomonas putida	10955993
1.1.99.31	R277L	19973	20128	R277G, R277L, and R277H could only be partly reduced under aerobic conditions; further reduction was achieved when the buffer was made partially anaerobic.	Pseudomonas putida	10955993
1.1.99.31	R277G	19973	20128	R277G, R277L, and R277H could only be partly reduced under aerobic conditions; further reduction was achieved when the buffer was made partially anaerobic.	Pseudomonas putida	10955993
1.1.99.31	R277G	20261	20397	In the presence of 20 mM 1-methylguanidine hydrochloride, a fully reduced spectrum was obtained for R277G even under aerobic conditions.	Pseudomonas putida	10955993
1.1.99.31	R277H	20400	20499	Methylguanidine hydrochloride did not affect the spectra of either R277H or R277L (data not shown).	Pseudomonas putida	10955993
1.1.99.31	R277L	20400	20499	Methylguanidine hydrochloride did not affect the spectra of either R277H or R277L (data not shown).	Pseudomonas putida	10955993
1.1.99.31	R277K	20758	20929	The conservative mutant, R277K, was a fairly competent enzyme, with a kcat that was only 4-fold lower compared to wt-MDH; however, surprisingly, its Km was 40-fold higher.	Pseudomonas putida	10955993
1.1.99.31	R277K	20758	20929	The conservative mutant, R277K, was a fairly competent enzyme, with a kcat that was only 4-fold lower compared to wt-MDH; however, surprisingly, its Km was 40-fold higher.	Pseudomonas putida	10955993
1.1.99.31	R277K	22033	22337	for wt-MDH to 4.6 ( 0.3 for the R277K mutant at pH 7.5, Dkcat/Km also increased from 3.0 ( 0.3 for wtMDH to 5.1 ( 0.4 for R277K. wt-MDH can utilize 2-hydroxy-3-butynoate, vinylglycolate, 3-phenyllactate, or 2-hydroxyoctanoate as substrates but with significantly higher Kms compared to (S)-mandelate (9).	Pseudomonas putida	10955993
1.1.99.31	R277K	22033	22337	for wt-MDH to 4.6 ( 0.3 for the R277K mutant at pH 7.5, Dkcat/Km also increased from 3.0 ( 0.3 for wtMDH to 5.1 ( 0.4 for R277K. wt-MDH can utilize 2-hydroxy-3-butynoate, vinylglycolate, 3-phenyllactate, or 2-hydroxyoctanoate as substrates but with significantly higher Kms compared to (S)-mandelate (9).	Pseudomonas putida	10955993
1.1.99.31	R277K	22338	22429	No activity was detected with these hydroxy acids for R277K, probably due to very high Kms.	Pseudomonas putida	10955993
1.1.99.31	R277H	22624	22885	When the positively charged residue at position 277 was replaced by a neutral residue (glycine, histidine, or leucine), the kcat decreased 400-1000-fold compared to wt-MDH (at neutral and alkaline pHs for R277H, where it is likely to be unprotonated) (Table 1).	Pseudomonas putida	10955993
1.1.99.31	R277K	22886	22958	The Km increased 5-15-fold compared to the value for the R277K mutation.	Pseudomonas putida	10955993
1.1.99.31	R277H	22959	23103	The activity obtained with R277H was higher at lower pH (<pH 7.0); the kcat and Km for this mutant reported in Table 1A were measured at pH 6.5.	Pseudomonas putida	10955993
1.1.99.31	R277H	22959	23103	The activity obtained with R277H was higher at lower pH (<pH 7.0); the kcat and Km for this mutant reported in Table 1A were measured at pH 6.5.	Pseudomonas putida	10955993
1.1.99.31	R277L	23104	23282	The pH dependence of the kcat and kcat/Km parameters were determined for R277K but not for R277G, R277L, and R277H, due to the high Kms of these latter mutants for the substrate.	Pseudomonas putida	10955993
1.1.99.31	R277H	23104	23282	The pH dependence of the kcat and kcat/Km parameters were determined for R277K but not for R277G, R277L, and R277H, due to the high Kms of these latter mutants for the substrate.	Pseudomonas putida	10955993
1.1.99.31	R277G	23104	23282	The pH dependence of the kcat and kcat/Km parameters were determined for R277K but not for R277G, R277L, and R277H, due to the high Kms of these latter mutants for the substrate.	Pseudomonas putida	10955993
1.1.99.31	R277K	23283	23399	Figure 3 shows the pH profiles for R277K together with those for wt-MDH prepared according to the modified protocol.	Pseudomonas putida	10955993
1.1.99.31	R277K	24333	24459	However, the difference spectra produced by 1-phenylacetate were different for the R277 mutants compared to wt-MDH (Figure 4).	Pseudomonas putida	10955993
1.1.99.31	R277K	24333	24459	However, the difference spectra produced by 1-phenylacetate were different for the R277 mutants compared to wt-MDH (Figure 4).	Pseudomonas putida	10955993
1.1.99.31	R277K	25883	26070	FIGURE 4: Difference spectra obtained for wt-MDH and R277K upon binding of (R)-mandelate and 1-phenylacetate at 20 °C in 20 mM phosphate, pH 7.5, containing 0.1% Tween 80 and 5% glycerol.	Pseudomonas putida	10955993
1.1.99.31	R277K	26195	26442	B) Difference spectra were recorded following the addition of 0, 1.3, 2.6, 5.2, and 7.8 mM (R)-mandelate to 15 µM R277K. (C) Difference spectra were recorded after the addition of 0, 1.2, 2.3, 3.9, 7.7, and 11.6 mM 1-phenylacetate to 30 µM wt-MDH.	Pseudomonas putida	10955993
1.1.99.31	R277K	26195	26442	B) Difference spectra were recorded following the addition of 0, 1.3, 2.6, 5.2, and 7.8 mM (R)-mandelate to 15 µM R277K. (C) Difference spectra were recorded after the addition of 0, 1.2, 2.3, 3.9, 7.7, and 11.6 mM 1-phenylacetate to 30 µM wt-MDH.	Pseudomonas putida	10955993
1.1.99.31	R277K	26444	26660	D) Difference spectra were recorded following the addition of 0, 0.8, 1.9, 3.5, 5.0, and 8.9 mM 1-phenylacetate to 50 µM R277K. Kds were calculated from the double-reciprocal plots shown in the insets for each panel.	Pseudomonas putida	10955993
1.1.99.31	R277G	26661	26835	The strength of the FMN-sulfite adduct was
measured for R277K and R277G to investigate whether the environment around the FMN was significantly altered by the R277 mutations.	Pseudomonas putida	10955993
1.1.99.31	R277K	26661	26835	The strength of the FMN-sulfite adduct was
measured for R277K and R277G to investigate whether the environment around the FMN was significantly altered by the R277 mutations.	Pseudomonas putida	10955993
1.1.99.31	R277G	27004	27131	Chemical Rescue of the ActiVity of R277G. The R277G mutant enzyme had low but measurable activity with (S)mandelate (Table 1A).	Pseudomonas putida	10955993
1.1.99.31	R277G	27004	27131	Chemical Rescue of the ActiVity of R277G. The R277G mutant enzyme had low but measurable activity with (S)mandelate (Table 1A).	Pseudomonas putida	10955993
1.1.99.31	R277H	27246	27444	No guanidine-dependent increase in kcat was detected with R277L or R277H. A variety of chemicals were tested for their ability to rescue the activity of R277G; the results are summarized in Table 3.	Pseudomonas putida	10955993
1.1.99.31	R277L	27246	27444	No guanidine-dependent increase in kcat was detected with R277L or R277H. A variety of chemicals were tested for their ability to rescue the activity of R277G; the results are summarized in Table 3.	Pseudomonas putida	10955993
1.1.99.31	R277G	27705	27922	The disubstituted 1,1-dimethylguanidine as well as 1-nitroguanidine were unable to increase the kcat of R277G. Imidazole, 2-methyl, and 4-methylimidazoles were able to stimulate the kcat of R277G to different extents.	Pseudomonas putida	10955993
1.1.99.31	R277G	27705	27922	The disubstituted 1,1-dimethylguanidine as well as 1-nitroguanidine were unable to increase the kcat of R277G. Imidazole, 2-methyl, and 4-methylimidazoles were able to stimulate the kcat of R277G to different extents.	Pseudomonas putida	10955993
1.1.99.31	R277G	28306	28488	Figure 5 shows the activity obtained with R277G at increasing concentrations of (S)-mandelate in the presence of saturating concentrations (80 mM) of 1-methylguanidine hydrochloride.	Pseudomonas putida	10955993
1.1.99.31	R277G	28489	28656	Under these conditions, the kcat obtained for R277G was 201 ( 4 s-1 compared to ∼0.6 s-1 in the absence of any rescue agent; this reflects an enhancement of ∼300-fold.	Pseudomonas putida	10955993
1.1.99.31	R277K	28738	28970	Remarkably, Dkcat for the rescued activity of R277G at saturating (S)-mandelate and 1-methylguanidine concentrations was 2.2, similar to the wt-MDH value and lower than that observed with the conservative mutation, R277K (Table 1A).	Pseudomonas putida	10955993
1.1.99.31	R277G	28738	28970	Remarkably, Dkcat for the rescued activity of R277G at saturating (S)-mandelate and 1-methylguanidine concentrations was 2.2, similar to the wt-MDH value and lower than that observed with the conservative mutation, R277K (Table 1A).	Pseudomonas putida	10955993
1.1.99.31	R277G	28971	29219	The apparent Km for (S)-mandelate for the rescued activity of R277G was 3.6 ( 0.3 mM at saturating 1-methylguanidine concentrations (Figure 5 and Table 1B), in contrast to the Km of 47 ( 7 mM obtained in the absence of 1-methylguanidine (Table 1A).	Pseudomonas putida	10955993
1.1.99.31	R277G	29920	30137	The rate enhancement is the ratio of the kcats obtained for R277G in the presence and absence of the rescue agents at either saturating concentration or the highest concentration tested [indicated by an asterisk (*)].	Pseudomonas putida	10955993
1.1.99.31	R277G	29920	30137	The rate enhancement is the ratio of the kcats obtained for R277G in the presence and absence of the rescue agents at either saturating concentration or the highest concentration tested [indicated by an asterisk (*)].	Pseudomonas putida	10955993
1.1.99.31	R277G	30139	30346	FIGURE 5: Determination of the apparent Km for (S)-mandelate for R277G in the presence of 80 mM 1-methylguanidine hydrochloride in 100 mM potassium phosphate, pH 7.5, 1 mM PMS, 1 mg/mL BSA, and 120 µM DCPIP.	Pseudomonas putida	10955993
1.1.99.31	R277G	30400	30589	The kinetic parameters for two slow substrates, (R,S)-2hydroxyoctanoate and (S)-3-phenyllactate, were also measured for R277G in the absence and presence of 1-methylguanidine hydrochloride.	Pseudomonas putida	10955993
1.1.99.31	R277G	30782	31023	To study the effect of the charge of the rescue agent on the efficiency of rescue, we measured the activity of R277G at two pHs, 7.0 and 8.5, with two different rescue agents, 4-methylimidazole and 1-methylguanidine hydrochloride (Figure 6).	Pseudomonas putida	10955993
1.1.99.31	R277G	32061	32411	Thus, a positively charged agent is required for effective rescue of the activity of R277G. The influence of the size of the rescue agent on the rescue efficiency was tested by comparing the ratio, kcat/Kr, obtained with guanidine hydrochloride, 1-methylguanidine hydrochloride and 1-ethylguanidine sulfate at 60 mM (S)-mandelate at pH 7.5 (Table 3).	Pseudomonas putida	10955993
1.1.99.31	R277K	33486	33634	Earlier studies of the arginine to lysine substitution in homologous enzymes reported low activities or inactivation during purification (6, 12-14).	Pseudomonas putida	10955993
1.1.99.31	R277K	33486	33634	Earlier studies of the arginine to lysine substitution in homologous enzymes reported low activities or inactivation during purification (6, 12-14).	Pseudomonas putida	10955993
1.1.99.31	R277K	33635	33771	In preliminary studies with MDH, we also observed that mutants at residue R277 became inactivated to various extent during purification.	Pseudomonas putida	10955993
1.1.99.31	R277K	33772	33891	In the present study, we were able to generate active and stable mutant enzymes using a modified purification protocol.	Pseudomonas putida	10955993
1.1.99.31	R277K	33772	33891	In the present study, we were able to generate active and stable mutant enzymes using a modified purification protocol.	Pseudomonas putida	10955993
1.1.99.31	R277K	33892	34231	The modified protocol also resulted in significantly more stable preparations of wt-MDH and R277K. Characterization of altered enzymes containing both positively charged as well as neutral substitutions at R277, together with chemical rescue experiments, enabled us to clearly separate the different roles of R277 in binding and catalysis.	Pseudomonas putida	10955993
1.1.99.31	R277K	33892	34231	The modified protocol also resulted in significantly more stable preparations of wt-MDH and R277K. Characterization of altered enzymes containing both positively charged as well as neutral substitutions at R277, together with chemical rescue experiments, enabled us to clearly separate the different roles of R277 in binding and catalysis.	Pseudomonas putida	10955993
1.1.99.31	R277K	33892	34231	The modified protocol also resulted in significantly more stable preparations of wt-MDH and R277K. Characterization of altered enzymes containing both positively charged as well as neutral substitutions at R277, together with chemical rescue experiments, enabled us to clearly separate the different roles of R277 in binding and catalysis.	Pseudomonas putida	10955993
1.1.99.31	R277K	33892	34231	The modified protocol also resulted in significantly more stable preparations of wt-MDH and R277K. Characterization of altered enzymes containing both positively charged as well as neutral substitutions at R277, together with chemical rescue experiments, enabled us to clearly separate the different roles of R277 in binding and catalysis.	Pseudomonas putida	10955993
1.1.99.31	R277K	34291	34444	When the R277 mutant enzymes were purified using the detergent Triton X-100, only R277K had detectable activity; the neutral substitutions were inactive.	Pseudomonas putida	10955993
1.1.99.31	R277K	34291	34444	When the R277 mutant enzymes were purified using the detergent Triton X-100, only R277K had detectable activity; the neutral substitutions were inactive.	Pseudomonas putida	10955993
1.1.99.31	R277K	35291	35415	Our observations suggest that when the R277 mutants are removed from the membranes with low concentrations of detergents and	Pseudomonas putida	10955993
1.1.99.31	R277K	35953	36200	Its association with phospholipids may be advantageous in providing additional stability to the structure, particularly for the mutant enzymes, so long as these stabilizing factors remain associated with the enzyme after extraction from membranes.	Pseudomonas putida	10955993
1.1.99.31	R277K	36451	36638	All four R277 mutants were stable and active; the high kcat obtained with R277K is in contrast to the reports for lactate oxidase, lactate monoxygenase and flavocytochrome b2 (6, 12, 13).	Pseudomonas putida	10955993
1.1.99.31	R277K	36451	36638	All four R277 mutants were stable and active; the high kcat obtained with R277K is in contrast to the reports for lactate oxidase, lactate monoxygenase and flavocytochrome b2 (6, 12, 13).	Pseudomonas putida	10955993
1.1.99.31	R277K	36639	36895	It is possible that the very low kcats reported for the arginine to lysine substitution in the homologous enzymes were a result of either inactivation of the proteins during purification, or their inability to bind the substrate in the correct orientation.	Pseudomonas putida	10955993
1.1.99.31	R277K	36639	36895	It is possible that the very low kcats reported for the arginine to lysine substitution in the homologous enzymes were a result of either inactivation of the proteins during purification, or their inability to bind the substrate in the correct orientation.	Pseudomonas putida	10955993
1.1.99.31	R277K	36896	36970	The FMN spectra of the R277 mutant enzymes were similar to that of wt-MDH.	Pseudomonas putida	10955993
1.1.99.31	R277K	37304	37387	The strength of the adduct for the R277K mutant was 2-fold greater than for wt-MDH.	Pseudomonas putida	10955993
1.1.99.31	R277G	37388	37445	For R277G, the dissociation constant was ∼15-fold higher.	Pseudomonas putida	10955993
1.1.99.31	R277G	37446	37754	Thus, not surprisingly, a charged residue at position 277 is necessary for a strong adduct of FMN with sulfite, though it cannot be ruled out that the higher Kd for the R277G mutant is primarily due to a change in the redox potential of FMN in R277G. Specific Role of R277 in Substrate Binding and Catalysis.	Pseudomonas putida	10955993
1.1.99.31	R277L	37879	38161	The conservative replacement of the arginine residue by lysine in R277K resulted in only a 4-fold lower kcat compared to wt-MDH, whereas mutations in which the positive charge at residue 277 was completely deleteds R277L, R277G, and R277H shad dramatically decreased turnover rates.	Pseudomonas putida	10955993
1.1.99.31	R277K	37879	38161	The conservative replacement of the arginine residue by lysine in R277K resulted in only a 4-fold lower kcat compared to wt-MDH, whereas mutations in which the positive charge at residue 277 was completely deleteds R277L, R277G, and R277H shad dramatically decreased turnover rates.	Pseudomonas putida	10955993
1.1.99.31	R277G	37879	38161	The conservative replacement of the arginine residue by lysine in R277K resulted in only a 4-fold lower kcat compared to wt-MDH, whereas mutations in which the positive charge at residue 277 was completely deleteds R277L, R277G, and R277H shad dramatically decreased turnover rates.	Pseudomonas putida	10955993
1.1.99.31	R277H	37879	38161	The conservative replacement of the arginine residue by lysine in R277K resulted in only a 4-fold lower kcat compared to wt-MDH, whereas mutations in which the positive charge at residue 277 was completely deleteds R277L, R277G, and R277H shad dramatically decreased turnover rates.	Pseudomonas putida	10955993
1.1.99.31	R277K	38555	38883	The lower kcat for R277K compared to wt-MDH appears to be due to a decrease in the rate of the R-carbon-hydrogen bond-breaking step, since both Dkcat and Dk /K are significantly higher for R277K. It should be cat m noted that the kcat for R277G can be enhanced significantly by not only exogenous guanidines but also imidazoles.	Pseudomonas putida	10955993
1.1.99.31	R277K	38555	38883	The lower kcat for R277K compared to wt-MDH appears to be due to a decrease in the rate of the R-carbon-hydrogen bond-breaking step, since both Dkcat and Dk /K are significantly higher for R277K. It should be cat m noted that the kcat for R277G can be enhanced significantly by not only exogenous guanidines but also imidazoles.	Pseudomonas putida	10955993
1.1.99.31	R277G	38555	38883	The lower kcat for R277K compared to wt-MDH appears to be due to a decrease in the rate of the R-carbon-hydrogen bond-breaking step, since both Dkcat and Dk /K are significantly higher for R277K. It should be cat m noted that the kcat for R277G can be enhanced significantly by not only exogenous guanidines but also imidazoles.	Pseudomonas putida	10955993
1.1.99.31	R277K	38555	38883	The lower kcat for R277K compared to wt-MDH appears to be due to a decrease in the rate of the R-carbon-hydrogen bond-breaking step, since both Dkcat and Dk /K are significantly higher for R277K. It should be cat m noted that the kcat for R277G can be enhanced significantly by not only exogenous guanidines but also imidazoles.	Pseudomonas putida	10955993
1.1.99.31	R277G	38884	38956	Also, the FMN spectra of the R277 mutants are similar to that of wt-MDH.	Pseudomonas putida	10955993
1.1.99.31	R277G	38957	39069	Thus, the low kcats of the neutral substitutions at R277 are not the result of major structural perturbations of	Pseudomonas putida	10955993
1.1.99.31	R277G	38957	39069	Thus, the low kcats of the neutral substitutions at R277 are not the result of major structural perturbations of	Pseudomonas putida	10955993
1.1.99.31	R277G	39160	39616	Table 4: Differences in Binding Energies of the Enzyme-Substrate Complex (∆∆GS), the Enzyme-Inhibitor (1-phenylacetate) Complex (∆∆GI), and in Activation Energies of kcat (∆∆G‡) and kcat/Km (∆∆GT‡) between wt-MDH and the R277 Mutants at 25 °Ca ∆∆GS (kcal/mol) R277K R277H R277L R277G R277G + 80 mM 1-methylguanidine -2.1 -3.0 -3.8 -3.5 -2.0 ∆∆G‡ (kcal/mol) 0.8 3.1 4.1 3.6 0.2 ∆∆GT‡ (kcal/mol) 2.9 6…	Pseudomonas putida	10955993
1.1.99.31	R277L	39160	39616	Table 4: Differences in Binding Energies of the Enzyme-Substrate Complex (∆∆GS), the Enzyme-Inhibitor (1-phenylacetate) Complex (∆∆GI), and in Activation Energies of kcat (∆∆G‡) and kcat/Km (∆∆GT‡) between wt-MDH and the R277 Mutants at 25 °Ca ∆∆GS (kcal/mol) R277K R277H R277L R277G R277G + 80 mM 1-methylguanidine -2.1 -3.0 -3.8 -3.5 -2.0 ∆∆G‡ (kcal/mol) 0.8 3.1 4.1 3.6 0.2 ∆∆GT‡ (kcal/mol) 2.9 6…	Pseudomonas putida	10955993
1.1.99.31	R277K	39160	39616	Table 4: Differences in Binding Energies of the Enzyme-Substrate Complex (∆∆GS), the Enzyme-Inhibitor (1-phenylacetate) Complex (∆∆GI), and in Activation Energies of kcat (∆∆G‡) and kcat/Km (∆∆GT‡) between wt-MDH and the R277 Mutants at 25 °Ca ∆∆GS (kcal/mol) R277K R277H R277L R277G R277G + 80 mM 1-methylguanidine -2.1 -3.0 -3.8 -3.5 -2.0 ∆∆G‡ (kcal/mol) 0.8 3.1 4.1 3.6 0.2 ∆∆GT‡ (kcal/mol) 2.9 6…	Pseudomonas putida	10955993
1.1.99.31	R277H	39160	39616	Table 4: Differences in Binding Energies of the Enzyme-Substrate Complex (∆∆GS), the Enzyme-Inhibitor (1-phenylacetate) Complex (∆∆GI), and in Activation Energies of kcat (∆∆G‡) and kcat/Km (∆∆GT‡) between wt-MDH and the R277 Mutants at 25 °Ca ∆∆GS (kcal/mol) R277K R277H R277L R277G R277G + 80 mM 1-methylguanidine -2.1 -3.0 -3.8 -3.5 -2.0 ∆∆G‡ (kcal/mol) 0.8 3.1 4.1 3.6 0.2 ∆∆GT‡ (kcal/mol) 2.9 6…	Pseudomonas putida	10955993
1.1.99.31	R277G	39160	39616	Table 4: Differences in Binding Energies of the Enzyme-Substrate Complex (∆∆GS), the Enzyme-Inhibitor (1-phenylacetate) Complex (∆∆GI), and in Activation Energies of kcat (∆∆G‡) and kcat/Km (∆∆GT‡) between wt-MDH and the R277 Mutants at 25 °Ca ∆∆GS (kcal/mol) R277K R277H R277L R277G R277G + 80 mM 1-methylguanidine -2.1 -3.0 -3.8 -3.5 -2.0 ∆∆G‡ (kcal/mol) 0.8 3.1 4.1 3.6 0.2 ∆∆GT‡ (kcal/mol) 2.9 6…	Pseudomonas putida	10955993
1.1.99.31	R277L	39160	39616	Table 4: Differences in Binding Energies of the Enzyme-Substrate Complex (∆∆GS), the Enzyme-Inhibitor (1-phenylacetate) Complex (∆∆GI), and in Activation Energies of kcat (∆∆G‡) and kcat/Km (∆∆GT‡) between wt-MDH and the R277 Mutants at 25 °Ca ∆∆GS (kcal/mol) R277K R277H R277L R277G R277G + 80 mM 1-methylguanidine -2.1 -3.0 -3.8 -3.5 -2.0 ∆∆G‡ (kcal/mol) 0.8 3.1 4.1 3.6 0.2 ∆∆GT‡ (kcal/mol) 2.9 6…	Pseudomonas putida	10955993
1.1.99.31	R277K	39160	39616	Table 4: Differences in Binding Energies of the Enzyme-Substrate Complex (∆∆GS), the Enzyme-Inhibitor (1-phenylacetate) Complex (∆∆GI), and in Activation Energies of kcat (∆∆G‡) and kcat/Km (∆∆GT‡) between wt-MDH and the R277 Mutants at 25 °Ca ∆∆GS (kcal/mol) R277K R277H R277L R277G R277G + 80 mM 1-methylguanidine -2.1 -3.0 -3.8 -3.5 -2.0 ∆∆G‡ (kcal/mol) 0.8 3.1 4.1 3.6 0.2 ∆∆GT‡ (kcal/mol) 2.9 6…	Pseudomonas putida	10955993
1.1.99.31	R277H	39160	39616	Table 4: Differences in Binding Energies of the Enzyme-Substrate Complex (∆∆GS), the Enzyme-Inhibitor (1-phenylacetate) Complex (∆∆GI), and in Activation Energies of kcat (∆∆G‡) and kcat/Km (∆∆GT‡) between wt-MDH and the R277 Mutants at 25 °Ca ∆∆GS (kcal/mol) R277K R277H R277L R277G R277G + 80 mM 1-methylguanidine -2.1 -3.0 -3.8 -3.5 -2.0 ∆∆G‡ (kcal/mol) 0.8 3.1 4.1 3.6 0.2 ∆∆GT‡ (kcal/mol) 2.9 6…	Pseudomonas putida	10955993
1.1.99.31	R277K	39914	40043	In contrast to the kcat, the Km for (S)-mandelate decreased 40-fold for the charge-conserved mutation, R277K, compared to wt-MDH.	Pseudomonas putida	10955993
1.1.99.31	R277K	40044	40326	However, the Km was only ∼5-15-fold lower for R277G, R277H, and R277L compared to R277K. It should be noted that for wt-MDH, the Km and Kd for (S)mandelate were observed to be similar when the parameters for the reductive reaction were measured (B. Mitra, unpublished observations).	Pseudomonas putida	10955993
1.1.99.31	R277G	40044	40326	However, the Km was only ∼5-15-fold lower for R277G, R277H, and R277L compared to R277K. It should be noted that for wt-MDH, the Km and Kd for (S)mandelate were observed to be similar when the parameters for the reductive reaction were measured (B. Mitra, unpublished observations).	Pseudomonas putida	10955993
1.1.99.31	R277H	40044	40326	However, the Km was only ∼5-15-fold lower for R277G, R277H, and R277L compared to R277K. It should be noted that for wt-MDH, the Km and Kd for (S)mandelate were observed to be similar when the parameters for the reductive reaction were measured (B. Mitra, unpublished observations).	Pseudomonas putida	10955993
1.1.99.31	R277L	40044	40326	However, the Km was only ∼5-15-fold lower for R277G, R277H, and R277L compared to R277K. It should be noted that for wt-MDH, the Km and Kd for (S)mandelate were observed to be similar when the parameters for the reductive reaction were measured (B. Mitra, unpublished observations).	Pseudomonas putida	10955993
1.1.99.31	R277K	40327	40484	Binding of the competitive inhibitors 1-phenylacetate and (R)-mandelate were only slightly affected in the R277 mutants, including R277K, compared to wt-MDH.	Pseudomonas putida	10955993
1.1.99.31	R277K	40629	40864	Using the steady-state kinetic parameters, we calculated differences in binding energies of the enzyme-substrate complex as well as the activation energies for kcat and kcat/ Km for wt-MDH and the R277 mutants (Table 4, Scheme 1) (20).	Pseudomonas putida	10955993
1.1.99.31	R277K	40629	40864	Using the steady-state kinetic parameters, we calculated differences in binding energies of the enzyme-substrate complex as well as the activation energies for kcat and kcat/ Km for wt-MDH and the R277 mutants (Table 4, Scheme 1) (20).	Pseudomonas putida	10955993
1.1.99.31	R277K	40867	41054	GS values, representing the difference in binding energies of the ES complex, show that even with the chargeconserved mutation, R277K, there is a loss of ∼2.1 kcal/ mol in binding energy.	Pseudomonas putida	10955993
1.1.99.31	R277K	40867	41054	GS values, representing the difference in binding energies of the ES complex, show that even with the chargeconserved mutation, R277K, there is a loss of ∼2.1 kcal/ mol in binding energy.	Pseudomonas putida	10955993
1.1.99.31	R277G	41055	41292	In contrast, the positive charge at 277 contributes only about 1.5 kcal/mol to the binding energy since replacing the lysine by a neutral residue decreases ∆GS by 3.8 and 3.5 kcal/mol in R277L and R277G, respectively, compared to wt-MDH.	Pseudomonas putida	10955993
1.1.99.31	R277L	41055	41292	In contrast, the positive charge at 277 contributes only about 1.5 kcal/mol to the binding energy since replacing the lysine by a neutral residue decreases ∆GS by 3.8 and 3.5 kcal/mol in R277L and R277G, respectively, compared to wt-MDH.	Pseudomonas putida	10955993
1.1.99.31	R277K	41797	42051	The hydrogen-bond donor capability from the N position is missing in the R277 mutants, including R277K. Interestingly, the difference in binding energies between the substrate, (S)-mandelate and the inhibitor, 1-phenylacetate, is 2.3 kcal/mol for wt-MDH.	Pseudomonas putida	10955993
1.1.99.31	R277K	42635	42769	These conclusions are supported by the free energy differences of binding of 1-phenylacetate to wt-MDH and the R277 mutants (Table 4).	Pseudomonas putida	10955993
1.1.99.31	R277K	42944	43224	The differences in activation energies for kcat (∆∆G‡) between wt-MDH and the R277 mutants, summarized in Table 4, suggest that the transition state is stabilized relative to the enzyme-substrate complex by both a positive charge at R277 as well as a hydrogen bonding interaction.	Pseudomonas putida	10955993
1.1.99.31	R277K	42944	43224	The differences in activation energies for kcat (∆∆G‡) between wt-MDH and the R277 mutants, summarized in Table 4, suggest that the transition state is stabilized relative to the enzyme-substrate complex by both a positive charge at R277 as well as a hydrogen bonding interaction.	Pseudomonas putida	10955993
1.1.99.31	R277K	42944	43224	The differences in activation energies for kcat (∆∆G‡) between wt-MDH and the R277 mutants, summarized in Table 4, suggest that the transition state is stabilized relative to the enzyme-substrate complex by both a positive charge at R277 as well as a hydrogen bonding interaction.	Pseudomonas putida	10955993
1.1.99.31	R277K	43225	43482	The differences in activation energies for kcat/Km (∆∆G‡ ) for T wt-MDH and the R277 mutants indicate that the major, new contribution of R277 to transition state (ES‡) stabilization comes from the electrostatic interaction with the positive charge at R277.	Pseudomonas putida	10955993
1.1.99.31	R277K	43225	43482	The differences in activation energies for kcat/Km (∆∆G‡ ) for T wt-MDH and the R277 mutants indicate that the major, new contribution of R277 to transition state (ES‡) stabilization comes from the electrostatic interaction with the positive charge at R277.	Pseudomonas putida	10955993
1.1.99.31	R277H	44834	44911	As histidine 277 becomes protonated, the kcat for the mutant should increase.	Pseudomonas putida	10955993
1.1.99.31	R277H	45127	45288	We observed that for R277H, the kcat increased with decreasing pH in the range pH 8.5 to 6.0, consistent with the requirement of a positive charge for catalysis.	Pseudomonas putida	10955993
1.1.99.31	R277H	45127	45288	We observed that for R277H, the kcat increased with decreasing pH in the range pH 8.5 to 6.0, consistent with the requirement of a positive charge for catalysis.	Pseudomonas putida	10955993
1.1.99.31	R277K	45289	45464	However, the kcat at pH 6.0 was much lower than for R277K, suggesting that either H277 is not fully protonated at this pH or that it is not optimally positioned for catalysis.	Pseudomonas putida	10955993
1.1.99.31	R277K	45465	45705	pH Dependence of the Kinetic Parameters for R277K. Though the pH profiles for wt-MDH prepared by the modified protocol are quite similar to those reported in a previous study, the pKas obtained in the alkaline range are slightly higher (9).	Pseudomonas putida	10955993
1.1.99.31	R277K	45465	45705	pH Dependence of the Kinetic Parameters for R277K. Though the pH profiles for wt-MDH prepared by the modified protocol are quite similar to those reported in a previous study, the pKas obtained in the alkaline range are slightly higher (9).	Pseudomonas putida	10955993
1.1.99.31	R277K	45465	45705	pH Dependence of the Kinetic Parameters for R277K. Though the pH profiles for wt-MDH prepared by the modified protocol are quite similar to those reported in a previous study, the pKas obtained in the alkaline range are slightly higher (9).	Pseudomonas putida	10955993
1.1.99.31	R277K	46397	46546	The pH dependence of the kinetic parameters of R277K reveals that the overall pH profiles of kcat and kcat/ Km for R277K and wt-MDH are very similar.	Pseudomonas putida	10955993
1.1.99.31	R277K	46547	46666	The R277K enzyme displayed an alkaline pKa of 9.4 in the free enzyme that is shifted to 9.9 upon binding the substrate.	Pseudomonas putida	10955993
1.1.99.31	R277K	46667	46892	This lowering of the pKa from 9.7 in free wt-MDH to 9.4 in R277K would seem to imply that this pKa does belong to R277, though a more significant change would have been expected upon replacing an arginine residue by a lysine.	Pseudomonas putida	10955993
1.1.99.31	R277K	46667	46892	This lowering of the pKa from 9.7 in free wt-MDH to 9.4 in R277K would seem to imply that this pKa does belong to R277, though a more significant change would have been expected upon replacing an arginine residue by a lysine.	Pseudomonas putida	10955993
1.1.99.31	R277K	46893	47006	However, this result should be interpreted with caution since R277K is less stable compared to wt-MDH at high pH.	Pseudomonas putida	10955993
1.1.99.31	R277K	46893	47006	However, this result should be interpreted with caution since R277K is less stable compared to wt-MDH at high pH.	Pseudomonas putida	10955993
1.1.99.31	R277K	46893	47006	However, this result should be interpreted with caution since R277K is less stable compared to wt-MDH at high pH.	Pseudomonas putida	10955993
1.1.99.31	R277K	47007	47162	We cannot rule out the possibility that the slightly lower pKas obtained for R277K relative to wt-MDH are artifacts due to the decreased stability of R277.	Pseudomonas putida	10955993
1.1.99.31	R277K	47007	47162	We cannot rule out the possibility that the slightly lower pKas obtained for R277K relative to wt-MDH are artifacts due to the decreased stability of R277.	Pseudomonas putida	10955993
1.1.99.31	R277G	47412	47517	Chemical Rescue of R277G. The low kcat of R277G could be rescued with exogenous guanidines or imidazoles.	Pseudomonas putida	10955993
1.1.99.31	R277G	47731	47898	Guanidines and imidazoles were able to markedly enhance the kcat of R277G for both (S)mandelate as well as the poor substrates, 3-phenyllactate and 2-hydroxyoctanoate.	Pseudomonas putida	10955993
1.1.99.31	R277G	48612	48690	All the imidazoles tested enhanced the kcat of R277G except 1-methylimidazole.	Pseudomonas putida	10955993
1.1.99.31	R277G	48691	48847	Again, this substituted imidazole cannot act as a hydrogen-bond donor from its N-1 position, even though its pKa is similar to that of the other imidazoles.	Pseudomonas putida	10955993
1.1.99.31	R277L	49906	50159	The R277H, R277L, and R277G mutants were rapidly inactivated when purified using the detergent, Triton X-100, suggesting that R277 plays an important role in maintaining the integrity of the active site and allowing substrate to bind with high affinity.	Pseudomonas putida	10955993
1.1.99.31	R277H	49906	50159	The R277H, R277L, and R277G mutants were rapidly inactivated when purified using the detergent, Triton X-100, suggesting that R277 plays an important role in maintaining the integrity of the active site and allowing substrate to bind with high affinity.	Pseudomonas putida	10955993
1.1.99.31	R277G	49906	50159	The R277H, R277L, and R277G mutants were rapidly inactivated when purified using the detergent, Triton X-100, suggesting that R277 plays an important role in maintaining the integrity of the active site and allowing substrate to bind with high affinity.	Pseudomonas putida	10955993
1.1.99.31	R277L	49906	50159	The R277H, R277L, and R277G mutants were rapidly inactivated when purified using the detergent, Triton X-100, suggesting that R277 plays an important role in maintaining the integrity of the active site and allowing substrate to bind with high affinity.	Pseudomonas putida	10955993
1.1.99.31	R277H	49906	50159	The R277H, R277L, and R277G mutants were rapidly inactivated when purified using the detergent, Triton X-100, suggesting that R277 plays an important role in maintaining the integrity of the active site and allowing substrate to bind with high affinity.	Pseudomonas putida	10955993
1.1.99.31	R277G	49906	50159	The R277H, R277L, and R277G mutants were rapidly inactivated when purified using the detergent, Triton X-100, suggesting that R277 plays an important role in maintaining the integrity of the active site and allowing substrate to bind with high affinity.	Pseudomonas putida	10955993
1.1.99.31	R277G	50229	50408	Kinetic characterization of the four mutants clearly shows that a positive charge at residue 277 stabilizes the transition state, but contributes only weakly to substrate binding.	Pseudomonas putida	10955993
1.1.99.31	R277L	50229	50408	Kinetic characterization of the four mutants clearly shows that a positive charge at residue 277 stabilizes the transition state, but contributes only weakly to substrate binding.	Pseudomonas putida	10955993
1.1.99.31	R277H	50229	50408	Kinetic characterization of the four mutants clearly shows that a positive charge at residue 277 stabilizes the transition state, but contributes only weakly to substrate binding.	Pseudomonas putida	10955993
1.1.99.31	R277G	50869	50975	The low kcat of the R277G mutant could be rescued up to 300-fold with exogenous guanidines and imidazoles.	Pseudomonas putida	10955993
1.1.1.1	E98C	15260	15478	The Glu98Cys SsADH mutant proved equally active but less thermostable than native SsADH, showing that at least part of SsADH thermostability is due to the presence of the glutamate in its structural metal-binding site.	Sulfolobus solfataricus	11265460
1.1.1.1	E98C	15260	15478	The Glu98Cys SsADH mutant proved equally active but less thermostable than native SsADH, showing that at least part of SsADH thermostability is due to the presence of the glutamate in its structural metal-binding site.	Sulfolobus solfataricus	11265460
1.1.1.1	E98C	15482	15666	Moreover, these data suggest that the replacement of Cys by Glu represents a significant achievement in the evolutionary adaptation of alcohol dehydrogenase to thermophilic conditions.	Sulfolobus solfataricus	11265460
1.1.1.1	N249Y	32094	32302	However, the isolation of a highly active mutant of SsADH containing a single substitution, Asn ---, Tyr at position 249, prompted us to study thoroughly the structural stability of both recombinant A D H s .	Sulfolobus solfataricus	11265460
1.1.1.1	N249Y	32307	32559	Asn249Tyr SsADH Mutant
Although SsADH is remarkably thermophilic and thermostable, it shows a lower specific activity when compared to ADHs from mesophilic or moderately thermophilic sources, such as horse liver (Fig. 2) and B. stearothermophilus LLDR.	Sulfolobus solfataricus	11265460
1.1.1.1	N249Y	32307	32559	Asn249Tyr SsADH Mutant
Although SsADH is remarkably thermophilic and thermostable, it shows a lower specific activity when compared to ADHs from mesophilic or moderately thermophilic sources, such as horse liver (Fig. 2) and B. stearothermophilus LLDR.	Sulfolobus solfataricus	11265460
1.1.1.1	N249Y	32689	32856	As an alternative approach to improve SsADH turnover, a random mutagenesis strategy was adopted and a mutant with a single substitution, Asn249Tyr SsADH, was obtained.	Sulfolobus solfataricus	11265460
1.1.1.1	N249Y	33020	33158	The mutant enzyme can be purified from E. coli to homogeneity using the same procedure described for the wild-type enzyme (see Table III).	Sulfolobus solfataricus	11265460
1.1.1.1	N249Y	33306	33484	The mutant Asn249Tyr enzyme exhibits a specific activity at 65 ° of 43 units/mg, i.e., about sevenfold greater than that of the wild-type enzyme as measured using benzyl alcohol.	Sulfolobus solfataricus	11265460
1.1.1.1	N249Y	33658	33813	However, the affinity of the mutant SsADH decreases for all the alcohols and aldehydes tested, resulting in no overall improvement in catalytic efficiency.	Sulfolobus solfataricus	11265460
1.1.1.1	N249Y	33658	33813	However, the affinity of the mutant SsADH decreases for all the alcohols and aldehydes tested, resulting in no overall improvement in catalytic efficiency.	Sulfolobus solfataricus	11265460
1.1.1.1	N249Y	33815	33946	Furthermore, the mutant enzyme is active up to 95° where its specific activity is fivefold higher than that one of wild-type SsADH.	Sulfolobus solfataricus	11265460
1.1.1.1	N249Y	33947	34192	The mutant enzyme is more stable than the native form, as shown by a shift in the temperature of half-inactivation from 90° to 93° and by an increase in the free energy of activation (2~G*) by 10 kJ/mol for the thermoinactivation process at 80°.	Sulfolobus solfataricus	11265460
1.1.1.1	N249Y	33947	34192	The mutant enzyme is more stable than the native form, as shown by a shift in the temperature of half-inactivation from 90° to 93° and by an increase in the free energy of activation (2~G*) by 10 kJ/mol for the thermoinactivation process at 80°.	Sulfolobus solfataricus	11265460
1.1.1.1	N249Y	33947	34192	The mutant enzyme is more stable than the native form, as shown by a shift in the temperature of half-inactivation from 90° to 93° and by an increase in the free energy of activation (2~G*) by 10 kJ/mol for the thermoinactivation process at 80°.	Sulfolobus solfataricus	11265460
1.1.1.1	N249Y	33947	34192	The mutant enzyme is more stable than the native form, as shown by a shift in the temperature of half-inactivation from 90° to 93° and by an increase in the free energy of activation (2~G*) by 10 kJ/mol for the thermoinactivation process at 80°.	Sulfolobus solfataricus	11265460
1.1.1.1	N249Y	33947	34192	The mutant enzyme is more stable than the native form, as shown by a shift in the temperature of half-inactivation from 90° to 93° and by an increase in the free energy of activation (2~G*) by 10 kJ/mol for the thermoinactivation process at 80°.	Sulfolobus solfataricus	11265460
1.1.1.1	N249Y	34460	34663	It was observed that protein aggregation preceded thermoinactivation if both wild-type and mutant enzyme concentrations were higher than 10 tzg/ml, which resulted in nonfirst-order deactivation kinetics.	Sulfolobus solfataricus	11265460
1.1.1.1	N249Y	34819	35028	are quite stable at 70° in the absence of chelating agents, but the former loses 30% of its activity immediately on addition of E D T A or o-phenanthroline, whereas the mutant enzyme shows no loss of activity.	Sulfolobus solfataricus	11265460
1.1.1.1	N249Y	34819	35028	are quite stable at 70° in the absence of chelating agents, but the former loses 30% of its activity immediately on addition of E D T A or o-phenanthroline, whereas the mutant enzyme shows no loss of activity.	Sulfolobus solfataricus	11265460
1.1.1.1	N249Y	34819	35028	are quite stable at 70° in the absence of chelating agents, but the former loses 30% of its activity immediately on addition of E D T A or o-phenanthroline, whereas the mutant enzyme shows no loss of activity.	Sulfolobus solfataricus	11265460
1.1.1.1	N249Y	35029	35281	These data confirm the structural role of noncatalytic zinc in the SsADH molecule, already observed for the native enzyme, and suggest that an increase in the binding of the metal is a factor responsible for the improved stability of the mutant enzyme.	Sulfolobus solfataricus	11265460
1.1.1.1	N249Y	35029	35281	These data confirm the structural role of noncatalytic zinc in the SsADH molecule, already observed for the native enzyme, and suggest that an increase in the binding of the metal is a factor responsible for the improved stability of the mutant enzyme.	Sulfolobus solfataricus	11265460
1.1.1.1	N249Y	35552	35714	The replacement of Asn-249 by a Tyr residue leaves the Asn-248 next to an aromatic amino acid, which is known to correlate with a relatively low deamidation rate.	Sulfolobus solfataricus	11265460
1.1.1.1	N249Y	35899	36063	Figure 4 shows that the mutant enzyme releases less ammonia than the wildtype enzyme on exposure to high temperature as a consequence of the Asn249Tyr substitution.	Sulfolobus solfataricus	11265460
1.1.1.1	N249Y	35899	36063	Figure 4 shows that the mutant enzyme releases less ammonia than the wildtype enzyme on exposure to high temperature as a consequence of the Asn249Tyr substitution.	Sulfolobus solfataricus	11265460
1.1.1.1	N249Y	36892	37163	Furthermore, the Asn249Tyr mutant has acquired an improved resistance to proteolysis by thermolysin and shows a decreased activating effect by treatment with denaturants at moderate concentration, suggesting some tightening of the overall structure of this mutant enzyme.	Sulfolobus solfataricus	11265460
1.1.1.1	N249Y	36892	37163	Furthermore, the Asn249Tyr mutant has acquired an improved resistance to proteolysis by thermolysin and shows a decreased activating effect by treatment with denaturants at moderate concentration, suggesting some tightening of the overall structure of this mutant enzyme.	Sulfolobus solfataricus	11265460
1.1.1.1	N249Y	36892	37163	Furthermore, the Asn249Tyr mutant has acquired an improved resistance to proteolysis by thermolysin and shows a decreased activating effect by treatment with denaturants at moderate concentration, suggesting some tightening of the overall structure of this mutant enzyme.	Sulfolobus solfataricus	11265460
1.1.1.1	N249Y	39079	39309	This is presumably due to the improved stability of the mutant molecule, but also to the decrease in rate and extent of the deamidation, which occurs during the thermal step of purification and induces microheterogeneity 44 in the	Sulfolobus solfataricus	11265460
1.1.1.1	N249Y	39079	39309	This is presumably due to the improved stability of the mutant molecule, but also to the decrease in rate and extent of the deamidation, which occurs during the thermal step of purification and induces microheterogeneity 44 in the	Sulfolobus solfataricus	11265460
1.1.1.1	N249Y	39371	39595	This observation prompted us to modify the purification procedure of wild-type SsADH by avoiding sonication to disrupt the cells and substituting the thermal precipitation step for affinity chromatography, as described next.	Sulfolobus solfataricus	11265460
1.1.1.1	N249Y	39371	39595	This observation prompted us to modify the purification procedure of wild-type SsADH by avoiding sonication to disrupt the cells and substituting the thermal precipitation step for affinity chromatography, as described next.	Sulfolobus solfataricus	11265460
1.1.1.1	N249Y	39371	39595	This observation prompted us to modify the purification procedure of wild-type SsADH by avoiding sonication to disrupt the cells and substituting the thermal precipitation step for affinity chromatography, as described next.	Sulfolobus solfataricus	11265460
1.1.1.145	H156Y	1732	1879	The H156Y mutant of the type 1 enzyme has substrate kinetic constants for 3␤-HSD activity that are very similar to those of the wild-type 2 enzyme.	Homo sapiens	12205101
1.1.1.145	H156Y	1880	2051	Dixon analysis shows that epostane inhibits the 3␤-HSD activity of the wildtype 1 enzyme with 14 -17-fold greater affinity compared with the wild-type 2 and H156Y enzymes.	Homo sapiens	12205101
1.1.1.145	H156Y	1880	2051	Dixon analysis shows that epostane inhibits the 3␤-HSD activity of the wildtype 1 enzyme with 14 -17-fold greater affinity compared with the wild-type 2 and H156Y enzymes.	Homo sapiens	12205101
1.1.1.145	K158Q	2052	2224	The Y154F and K158Q mutants exhibit no 3␤-HSD activity, have substantial isomerase activity, and utilize substrate with Km values similar to those of wild-type 1 isomerase.	Homo sapiens	12205101
1.1.1.145	Y154F	2052	2224	The Y154F and K158Q mutants exhibit no 3␤-HSD activity, have substantial isomerase activity, and utilize substrate with Km values similar to those of wild-type 1 isomerase.	Homo sapiens	12205101
1.1.1.145	K273Q	2225	2392	The Y269S and K273Q mutants have low, pH-dependent 3␤-HSD activity, exhibit only 5% of the maximal isomerase activity, and utilize the isomerase substrate very poorly.	Homo sapiens	12205101
1.1.1.145	Y269S	2225	2392	The Y269S and K273Q mutants have low, pH-dependent 3␤-HSD activity, exhibit only 5% of the maximal isomerase activity, and utilize the isomerase substrate very poorly.	Homo sapiens	12205101
1.1.1.145	Y154F	5894	6078	HSD/isomerase is an ideal enzyme system to study using site-directed mutagenesis, because an appropriately targeted point mutation will primarily affect only one of the two activities.	Homo sapiens	12205101
1.1.1.145	K158Q	5894	6078	HSD/isomerase is an ideal enzyme system to study using site-directed mutagenesis, because an appropriately targeted point mutation will primarily affect only one of the two activities.	Homo sapiens	12205101
1.1.1.145	Y269S	5894	6078	HSD/isomerase is an ideal enzyme system to study using site-directed mutagenesis, because an appropriately targeted point mutation will primarily affect only one of the two activities.	Homo sapiens	12205101
1.1.1.145	K273Q	5894	6078	HSD/isomerase is an ideal enzyme system to study using site-directed mutagenesis, because an appropriately targeted point mutation will primarily affect only one of the two activities.	Homo sapiens	12205101
1.1.1.145	Y154F	6079	6208	If both activities are abolished, the mutation most likely has induced a nonspecific conformational change in the enzyme protein.	Homo sapiens	12205101
1.1.1.145	K158Q	6079	6208	If both activities are abolished, the mutation most likely has induced a nonspecific conformational change in the enzyme protein.	Homo sapiens	12205101
1.1.1.145	Y269S	6079	6208	If both activities are abolished, the mutation most likely has induced a nonspecific conformational change in the enzyme protein.	Homo sapiens	12205101
1.1.1.145	K273Q	6079	6208	If both activities are abolished, the mutation most likely has induced a nonspecific conformational change in the enzyme protein.	Homo sapiens	12205101
1.1.1.145	K158Q	6079	6208	If both activities are abolished, the mutation most likely has induced a nonspecific conformational change in the enzyme protein.	Homo sapiens	12205101
1.1.1.145	Y154F	6079	6208	If both activities are abolished, the mutation most likely has induced a nonspecific conformational change in the enzyme protein.	Homo sapiens	12205101
1.1.1.145	K273Q	6079	6208	If both activities are abolished, the mutation most likely has induced a nonspecific conformational change in the enzyme protein.	Homo sapiens	12205101
1.1.1.145	Y269S	6079	6208	If both activities are abolished, the mutation most likely has induced a nonspecific conformational change in the enzyme protein.	Homo sapiens	12205101
1.1.1.145	Y154F	7822	8152	Our characterization of the purified mutant, wild-type 1, and wild-type 2 enzymes have elucidated the roles of the targeted amino acid residues in the 3␤-HSD reaction mechanism and identified a structural basis for the profound differences in the substrate and inhibition kinetics of the human type 1 and type 2 3␤-HSD/isomerases.	Homo sapiens	12205101
1.1.1.145	K273Q	7822	8152	Our characterization of the purified mutant, wild-type 1, and wild-type 2 enzymes have elucidated the roles of the targeted amino acid residues in the 3␤-HSD reaction mechanism and identified a structural basis for the profound differences in the substrate and inhibition kinetics of the human type 1 and type 2 3␤-HSD/isomerases.	Homo sapiens	12205101
1.1.1.145	Y269S	7822	8152	Our characterization of the purified mutant, wild-type 1, and wild-type 2 enzymes have elucidated the roles of the targeted amino acid residues in the 3␤-HSD reaction mechanism and identified a structural basis for the profound differences in the substrate and inhibition kinetics of the human type 1 and type 2 3␤-HSD/isomerases.	Homo sapiens	12205101
1.1.1.145	K158Q	7822	8152	Our characterization of the purified mutant, wild-type 1, and wild-type 2 enzymes have elucidated the roles of the targeted amino acid residues in the 3␤-HSD reaction mechanism and identified a structural basis for the profound differences in the substrate and inhibition kinetics of the human type 1 and type 2 3␤-HSD/isomerases.	Homo sapiens	12205101
1.1.1.145	H156Y	7822	8152	Our characterization of the purified mutant, wild-type 1, and wild-type 2 enzymes have elucidated the roles of the targeted amino acid residues in the 3␤-HSD reaction mechanism and identified a structural basis for the profound differences in the substrate and inhibition kinetics of the human type 1 and type 2 3␤-HSD/isomerases.	Homo sapiens	12205101
1.1.1.145	K158Q	9157	9421	Chou-Fasman and Garnier-OsguthorpeRobson analysis of each mutant enzyme was used to choose amino acid substitutions that produced no apparent changes in the secondary structure of the protein (Protylze program, Scientific and Educational Software, State Line, PA).	Homo sapiens	12205101
1.1.1.145	H156Y	9157	9421	Chou-Fasman and Garnier-OsguthorpeRobson analysis of each mutant enzyme was used to choose amino acid substitutions that produced no apparent changes in the secondary structure of the protein (Protylze program, Scientific and Educational Software, State Line, PA).	Homo sapiens	12205101
1.1.1.145	Y154F	9157	9421	Chou-Fasman and Garnier-OsguthorpeRobson analysis of each mutant enzyme was used to choose amino acid substitutions that produced no apparent changes in the secondary structure of the protein (Protylze program, Scientific and Educational Software, State Line, PA).	Homo sapiens	12205101
1.1.1.145	K273Q	9157	9421	Chou-Fasman and Garnier-OsguthorpeRobson analysis of each mutant enzyme was used to choose amino acid substitutions that produced no apparent changes in the secondary structure of the protein (Protylze program, Scientific and Educational Software, State Line, PA).	Homo sapiens	12205101
1.1.1.145	Y269S	9157	9421	Chou-Fasman and Garnier-OsguthorpeRobson analysis of each mutant enzyme was used to choose amino acid substitutions that produced no apparent changes in the secondary structure of the protein (Protylze program, Scientific and Educational Software, State Line, PA).	Homo sapiens	12205101
1.1.1.145	Y269F	16192	16316	An additional mutant, Y269F, was created and expressed, but Western immunoblots showed that this mutant enzyme was unstable.	Homo sapiens	12205101
1.1.1.145	H156Y	17081	17229	The H156Y mutant shifts the kinetic constants of wild-type 1 3␤-HSD (containing the Y154-P-H156-S-K158 motif) to values that are similar to those of	Homo sapiens	12205101
1.1.1.145	H156Y	17081	17229	The H156Y mutant shifts the kinetic constants of wild-type 1 3␤-HSD (containing the Y154-P-H156-S-K158 motif) to values that are similar to those of	Homo sapiens	12205101
1.1.1.145	H156Y	18600	18692	However, the H156Y mutant retains the kinetic profile of the wild-type 1 isomerase activity.	Homo sapiens	12205101
1.1.1.145	Y269S	18693	18798	None of the Y154F, K158Q, Y269S, or K273Q mutants has detectable 3␤-HSD activity using DHEA as substrate.	Homo sapiens	12205101
1.1.1.145	Y154F	18693	18798	None of the Y154F, K158Q, Y269S, or K273Q mutants has detectable 3␤-HSD activity using DHEA as substrate.	Homo sapiens	12205101
1.1.1.145	K273Q	18693	18798	None of the Y154F, K158Q, Y269S, or K273Q mutants has detectable 3␤-HSD activity using DHEA as substrate.	Homo sapiens	12205101
1.1.1.145	K158Q	18693	18798	None of the Y154F, K158Q, Y269S, or K273Q mutants has detectable 3␤-HSD activity using DHEA as substrate.	Homo sapiens	12205101
1.1.1.145	K158Q	18799	19019	The Y154F and K158Q mutant enzymes exhibit somewhat reduced isomerase activities (Kcat) with Km values for the isomerase substrate steroid that are almost identical to those of the control wild-type 1 isomerase activity.	Homo sapiens	12205101
1.1.1.145	Y154F	18799	19019	The Y154F and K158Q mutant enzymes exhibit somewhat reduced isomerase activities (Kcat) with Km values for the isomerase substrate steroid that are almost identical to those of the control wild-type 1 isomerase activity.	Homo sapiens	12205101
1.1.1.145	Y154F	18799	19019	The Y154F and K158Q mutant enzymes exhibit somewhat reduced isomerase activities (Kcat) with Km values for the isomerase substrate steroid that are almost identical to those of the control wild-type 1 isomerase activity.	Homo sapiens	12205101
1.1.1.145	K158Q	18799	19019	The Y154F and K158Q mutant enzymes exhibit somewhat reduced isomerase activities (Kcat) with Km values for the isomerase substrate steroid that are almost identical to those of the control wild-type 1 isomerase activity.	Homo sapiens	12205101
1.1.1.145	Y269S	19020	19271	In contrast, the Y269S and K273Q mutants of the type 1 enzyme have extremely high Km values for the isomerase substrate and utilize isomerase substrate with efficiencies (Kcat/Km) that are 70-fold lower than the control wild-type 1 isomerase activity.	Homo sapiens	12205101
1.1.1.145	Y269S	19020	19271	In contrast, the Y269S and K273Q mutants of the type 1 enzyme have extremely high Km values for the isomerase substrate and utilize isomerase substrate with efficiencies (Kcat/Km) that are 70-fold lower than the control wild-type 1 isomerase activity.	Homo sapiens	12205101
1.1.1.145	K273Q	19020	19271	In contrast, the Y269S and K273Q mutants of the type 1 enzyme have extremely high Km values for the isomerase substrate and utilize isomerase substrate with efficiencies (Kcat/Km) that are 70-fold lower than the control wild-type 1 isomerase activity.	Homo sapiens	12205101
1.1.1.145	K273Q	19020	19271	In contrast, the Y269S and K273Q mutants of the type 1 enzyme have extremely high Km values for the isomerase substrate and utilize isomerase substrate with efficiencies (Kcat/Km) that are 70-fold lower than the control wild-type 1 isomerase activity.	Homo sapiens	12205101
1.1.1.145	H156Y	19466	19678	Similar to DHEA, pregnenolone utilization by wild-type 1 3␤-HSD exhibits a 16 -17-fold lower Km value and 2-fold lower maximal activity compared with the 3␤-HSD activities of the wild-type 2 and the H156Y mutant.	Homo sapiens	12205101
1.1.1.145	H156Y	19466	19678	Similar to DHEA, pregnenolone utilization by wild-type 1 3␤-HSD exhibits a 16 -17-fold lower Km value and 2-fold lower maximal activity compared with the 3␤-HSD activities of the wild-type 2 and the H156Y mutant.	Homo sapiens	12205101
1.1.1.145	H156Y	19466	19678	Similar to DHEA, pregnenolone utilization by wild-type 1 3␤-HSD exhibits a 16 -17-fold lower Km value and 2-fold lower maximal activity compared with the 3␤-HSD activities of the wild-type 2 and the H156Y mutant.	Homo sapiens	12205101
1.1.1.145	H156Y	19679	19933	However, 17␣-hydroxypregnenolone, the precursor steroid for cortisol production by human adrenal type 2 3␤-HSD, is utilized by the wild-type 1 3␤-HSD with only a 4 -5-fold lower Km and 30 - 40% lower Vmax than the wild-type 2 and H156Y 3␤-HSD activities.	Homo sapiens	12205101
1.1.1.145	H156Y	19679	19933	However, 17␣-hydroxypregnenolone, the precursor steroid for cortisol production by human adrenal type 2 3␤-HSD, is utilized by the wild-type 1 3␤-HSD with only a 4 -5-fold lower Km and 30 - 40% lower Vmax than the wild-type 2 and H156Y 3␤-HSD activities.	Homo sapiens	12205101
1.1.1.145	H156Y	20569	20843	Unlike the substrate kinetic comparison in which the H156Y mutant exhibited the 3␤-HSD kinetics of the wild-type 2 enzyme, H156Y utilizes NADϩ as a cofactor for 3␤-HSD activity with Km, Kcat, and Kcat/Km values, which are similar to those of the wild-type 1 3␤-HSD activity.	Homo sapiens	12205101
1.1.1.145	Y154F	20844	21129	The mutants of the potentially catalytic amino acids for 3␤-HSD (Y154F, K158Q, Y269S, K273Q) have no measurable 3␤-HSD activity in the cofactor study, and the kinetic values for the NADH activation of isomerase are mostly in agreement with the kinetic data for the isomerase substrate.	Homo sapiens	12205101
1.1.1.145	K158Q	20844	21129	The mutants of the potentially catalytic amino acids for 3␤-HSD (Y154F, K158Q, Y269S, K273Q) have no measurable 3␤-HSD activity in the cofactor study, and the kinetic values for the NADH activation of isomerase are mostly in agreement with the kinetic data for the isomerase substrate.	Homo sapiens	12205101
1.1.1.145	Y269S	20844	21129	The mutants of the potentially catalytic amino acids for 3␤-HSD (Y154F, K158Q, Y269S, K273Q) have no measurable 3␤-HSD activity in the cofactor study, and the kinetic values for the NADH activation of isomerase are mostly in agreement with the kinetic data for the isomerase substrate.	Homo sapiens	12205101
1.1.1.145	K273Q	20844	21129	The mutants of the potentially catalytic amino acids for 3␤-HSD (Y154F, K158Q, Y269S, K273Q) have no measurable 3␤-HSD activity in the cofactor study, and the kinetic values for the NADH activation of isomerase are mostly in agreement with the kinetic data for the isomerase substrate.	Homo sapiens	12205101
1.1.1.145	Y154F	20844	21129	The mutants of the potentially catalytic amino acids for 3␤-HSD (Y154F, K158Q, Y269S, K273Q) have no measurable 3␤-HSD activity in the cofactor study, and the kinetic values for the NADH activation of isomerase are mostly in agreement with the kinetic data for the isomerase substrate.	Homo sapiens	12205101
1.1.1.145	K158Q	20844	21129	The mutants of the potentially catalytic amino acids for 3␤-HSD (Y154F, K158Q, Y269S, K273Q) have no measurable 3␤-HSD activity in the cofactor study, and the kinetic values for the NADH activation of isomerase are mostly in agreement with the kinetic data for the isomerase substrate.	Homo sapiens	12205101
1.1.1.145	Y269S	20844	21129	The mutants of the potentially catalytic amino acids for 3␤-HSD (Y154F, K158Q, Y269S, K273Q) have no measurable 3␤-HSD activity in the cofactor study, and the kinetic values for the NADH activation of isomerase are mostly in agreement with the kinetic data for the isomerase substrate.	Homo sapiens	12205101
1.1.1.145	K273Q	20844	21129	The mutants of the potentially catalytic amino acids for 3␤-HSD (Y154F, K158Q, Y269S, K273Q) have no measurable 3␤-HSD activity in the cofactor study, and the kinetic values for the NADH activation of isomerase are mostly in agreement with the kinetic data for the isomerase substrate.	Homo sapiens	12205101
1.1.1.145	K158Q	21130	21277	However, the Km of K158Q for the NADH activation of isomerase is 15-fold higher than the Km of the control wild-type 1 isomerase activity for NADH.	Homo sapiens	12205101
1.1.1.145	K158Q	21130	21277	However, the Km of K158Q for the NADH activation of isomerase is 15-fold higher than the Km of the control wild-type 1 isomerase activity for NADH.	Homo sapiens	12205101
1.1.1.145	H156Y	21278	21393	Dependence of the Mutant and Wild-type 3␤-HSD Activities on pH—Similar to native human type 1 placental 3␤-HSD (2),	Homo sapiens	12205101
1.1.1.145	K158Q	21979	22195	If the residual dehydrogenase activity of the mutant enzyme is pH-dependent, the substituted amino acid must not be catalytic, because the residual activity has to be due to a different amino acid in the enzyme (18).	Homo sapiens	12205101
1.1.1.145	Y154F	21979	22195	If the residual dehydrogenase activity of the mutant enzyme is pH-dependent, the substituted amino acid must not be catalytic, because the residual activity has to be due to a different amino acid in the enzyme (18).	Homo sapiens	12205101
1.1.1.145	K273Q	21979	22195	If the residual dehydrogenase activity of the mutant enzyme is pH-dependent, the substituted amino acid must not be catalytic, because the residual activity has to be due to a different amino acid in the enzyme (18).	Homo sapiens	12205101
1.1.1.145	Y269S	21979	22195	If the residual dehydrogenase activity of the mutant enzyme is pH-dependent, the substituted amino acid must not be catalytic, because the residual activity has to be due to a different amino acid in the enzyme (18).	Homo sapiens	12205101
1.1.1.145	Y269S	22196	22411	Although 3␤-HSD activity is undetectable for each of these mutant enzymes using DHEA as substrate (Table II), the use of 5␣-androstan-3␤-ol-3-one as substrate enhances residual 3␤-HSD by 3-fold to detectable levels.	Homo sapiens	12205101
1.1.1.145	Y269S	22196	22411	Although 3␤-HSD activity is undetectable for each of these mutant enzymes using DHEA as substrate (Table II), the use of 5␣-androstan-3␤-ol-3-one as substrate enhances residual 3␤-HSD by 3-fold to detectable levels.	Homo sapiens	12205101
1.1.1.145	K158Q	22196	22411	Although 3␤-HSD activity is undetectable for each of these mutant enzymes using DHEA as substrate (Table II), the use of 5␣-androstan-3␤-ol-3-one as substrate enhances residual 3␤-HSD by 3-fold to detectable levels.	Homo sapiens	12205101
1.1.1.145	Y154F	22196	22411	Although 3␤-HSD activity is undetectable for each of these mutant enzymes using DHEA as substrate (Table II), the use of 5␣-androstan-3␤-ol-3-one as substrate enhances residual 3␤-HSD by 3-fold to detectable levels.	Homo sapiens	12205101
1.1.1.145	K273Q	22196	22411	Although 3␤-HSD activity is undetectable for each of these mutant enzymes using DHEA as substrate (Table II), the use of 5␣-androstan-3␤-ol-3-one as substrate enhances residual 3␤-HSD by 3-fold to detectable levels.	Homo sapiens	12205101
1.1.1.145	K273Q	22196	22411	Although 3␤-HSD activity is undetectable for each of these mutant enzymes using DHEA as substrate (Table II), the use of 5␣-androstan-3␤-ol-3-one as substrate enhances residual 3␤-HSD by 3-fold to detectable levels.	Homo sapiens	12205101
1.1.1.145	Y269S	22196	22411	Although 3␤-HSD activity is undetectable for each of these mutant enzymes using DHEA as substrate (Table II), the use of 5␣-androstan-3␤-ol-3-one as substrate enhances residual 3␤-HSD by 3-fold to detectable levels.	Homo sapiens	12205101
1.1.1.145	K273Q	22196	22411	Although 3␤-HSD activity is undetectable for each of these mutant enzymes using DHEA as substrate (Table II), the use of 5␣-androstan-3␤-ol-3-one as substrate enhances residual 3␤-HSD by 3-fold to detectable levels.	Homo sapiens	12205101
1.1.1.145	Y269S	22632	22767	The extremely low residual 3␤-HSD activities of these mutants allow a meaningful comparison only between pH 7.4 and the optimal pH 9.7.	Homo sapiens	12205101
1.1.1.145	K273Q	22632	22767	The extremely low residual 3␤-HSD activities of these mutants allow a meaningful comparison only between pH 7.4 and the optimal pH 9.7.	Homo sapiens	12205101
1.1.1.145	K273Q	22768	22916	As shown in Table V, the Y269S and K273Q mutants exhibit low residual 3␤-HSD activity at pH 7.4, and that activity is doubled at the optimal pH 9.7.	Homo sapiens	12205101
1.1.1.145	Y269S	22768	22916	As shown in Table V, the Y269S and K273Q mutants exhibit low residual 3␤-HSD activity at pH 7.4, and that activity is doubled at the optimal pH 9.7.	Homo sapiens	12205101
1.1.1.145	K158Q	23021	23203	However, even when 5␣-androstan-3␤-ol-3-one is used as substrate to enhance any potential 3␤-HSD activity, the Y154F and K158Q mutant enzymes have undetectable activity at either pH.	Homo sapiens	12205101
1.1.1.145	Y154F	23021	23203	However, even when 5␣-androstan-3␤-ol-3-one is used as substrate to enhance any potential 3␤-HSD activity, the Y154F and K158Q mutant enzymes have undetectable activity at either pH.	Homo sapiens	12205101
1.1.1.145	K158Q	23021	23203	However, even when 5␣-androstan-3␤-ol-3-one is used as substrate to enhance any potential 3␤-HSD activity, the Y154F and K158Q mutant enzymes have undetectable activity at either pH.	Homo sapiens	12205101
1.1.1.145	Y154F	23021	23203	However, even when 5␣-androstan-3␤-ol-3-one is used as substrate to enhance any potential 3␤-HSD activity, the Y154F and K158Q mutant enzymes have undetectable activity at either pH.	Homo sapiens	12205101
1.1.1.145	H156Y	23204	23474	Inhibition of the Wild-type 1, Wild-type 2, and H156Y 3␤HSD Activities by Epostane—Dixon analysis (Fig. 6) shows that epostane competitively inhibits the 3␤-HSD activity of each of the three enzyme species and illustrates dramatic differences in the inhibition kinetics.	Homo sapiens	12205101
1.1.1.145	H156Y	23204	23474	Inhibition of the Wild-type 1, Wild-type 2, and H156Y 3␤HSD Activities by Epostane—Dixon analysis (Fig. 6) shows that epostane competitively inhibits the 3␤-HSD activity of each of the three enzyme species and illustrates dramatic differences in the inhibition kinetics.	Homo sapiens	12205101
1.1.1.145	H156Y	23475	23673	Similar to the comparison of substrate kinetics (Tables II and III), epostane inhibits the wildtype 1 enzyme (Ki ϭ 0.07 ␮M) with a 14-fold higher affinity than the wild-type 2 enzyme (Ki ϭ 0.98 ␮M).	Homo sapiens	12205101
1.1.1.145	H156Y	23475	23673	Similar to the comparison of substrate kinetics (Tables II and III), epostane inhibits the wildtype 1 enzyme (Ki ϭ 0.07 ␮M) with a 14-fold higher affinity than the wild-type 2 enzyme (Ki ϭ 0.98 ␮M).	Homo sapiens	12205101
1.1.1.145	H156Y	23475	23673	Similar to the comparison of substrate kinetics (Tables II and III), epostane inhibits the wildtype 1 enzyme (Ki ϭ 0.07 ␮M) with a 14-fold higher affinity than the wild-type 2 enzyme (Ki ϭ 0.98 ␮M).	Homo sapiens	12205101
1.1.1.145	H156Y	23674	23797	The H156Y mutant (Ki ϭ 1.18 ␮M) of the type 1 enzyme shares the much lower affinity of the wild-type 2 3␤-HSD for epostane.	Homo sapiens	12205101
1.1.1.145	H156Y	31039	31124	Identical incubations for the H156Y mutant contained 15.6 ␮M (E) or 23.0 ␮M (Ⅺ) DHEA.	Homo sapiens	12205101
1.1.1.145	K158Q	31688	31864	The Y154F and K158Q mutant enzymes lack measurable 3␤-HSD activity, even using conditions that allowed detection of pH-dependent 3␤-HSD activity in the Y269S and K273Q mutants.	Homo sapiens	12205101
1.1.1.145	Y154F	31688	31864	The Y154F and K158Q mutant enzymes lack measurable 3␤-HSD activity, even using conditions that allowed detection of pH-dependent 3␤-HSD activity in the Y269S and K273Q mutants.	Homo sapiens	12205101
1.1.1.145	Y154F	31865	32057	The Y154F and K158Q mutants exhibit significant isomerase activity and utilize the isomerase substrate steroid with Km values that are similar to the control values for the wild-type 1 enzyme.	Homo sapiens	12205101
1.1.1.145	K158Q	31865	32057	The Y154F and K158Q mutants exhibit significant isomerase activity and utilize the isomerase substrate steroid with Km values that are similar to the control values for the wild-type 1 enzyme.	Homo sapiens	12205101
1.1.1.145	Y154F	31865	32057	The Y154F and K158Q mutants exhibit significant isomerase activity and utilize the isomerase substrate steroid with Km values that are similar to the control values for the wild-type 1 enzyme.	Homo sapiens	12205101
1.1.1.145	K158Q	31865	32057	The Y154F and K158Q mutants exhibit significant isomerase activity and utilize the isomerase substrate steroid with Km values that are similar to the control values for the wild-type 1 enzyme.	Homo sapiens	12205101
1.1.1.145	K158Q	32058	32262	Although the NADϩ kinetics of the K158Q mutant could not be m.easured, the 15-fold higher Km value measured for the allosteric activation of K158Q isomerase by NADH suggests that Lys158 may bind cofactor.	Homo sapiens	12205101
1.1.1.145	K158Q	32058	32262	Although the NADϩ kinetics of the K158Q mutant could not be m.easured, the 15-fold higher Km value measured for the allosteric activation of K158Q isomerase by NADH suggests that Lys158 may bind cofactor.	Homo sapiens	12205101
1.1.1.145	K273Q	32424	32862	In contrast to the specific modifications produced by the Y154F and K158Q mutations, the Y269S and K273Q mutants have drastically reduced isomerase activity with extremely high Km values for the isomerase substrate, which suggest that Tyr269 and Lys273 reside in the isomerase site and that the enzyme conformation may have been altered by these mutations to interfere with the 3␤-HSD activity catal…	Homo sapiens	12205101
1.1.1.145	Y269S	32424	32862	In contrast to the specific modifications produced by the Y154F and K158Q mutations, the Y269S and K273Q mutants have drastically reduced isomerase activity with extremely high Km values for the isomerase substrate, which suggest that Tyr269 and Lys273 reside in the isomerase site and that the enzyme conformation may have been altered by these mutations to interfere with the 3␤-HSD activity catal…	Homo sapiens	12205101
1.1.1.145	K273Q	32424	32862	In contrast to the specific modifications produced by the Y154F and K158Q mutations, the Y269S and K273Q mutants have drastically reduced isomerase activity with extremely high Km values for the isomerase substrate, which suggest that Tyr269 and Lys273 reside in the isomerase site and that the enzyme conformation may have been altered by these mutations to interfere with the 3␤-HSD activity catal…	Homo sapiens	12205101
1.1.1.145	Y269S	32424	32862	In contrast to the specific modifications produced by the Y154F and K158Q mutations, the Y269S and K273Q mutants have drastically reduced isomerase activity with extremely high Km values for the isomerase substrate, which suggest that Tyr269 and Lys273 reside in the isomerase site and that the enzyme conformation may have been altered by these mutations to interfere with the 3␤-HSD activity catal…	Homo sapiens	12205101
1.1.1.145	K273Q	32424	32862	In contrast to the specific modifications produced by the Y154F and K158Q mutations, the Y269S and K273Q mutants have drastically reduced isomerase activity with extremely high Km values for the isomerase substrate, which suggest that Tyr269 and Lys273 reside in the isomerase site and that the enzyme conformation may have been altered by these mutations to interfere with the 3␤-HSD activity catal…	Homo sapiens	12205101
1.1.1.145	Y269S	32424	32862	In contrast to the specific modifications produced by the Y154F and K158Q mutations, the Y269S and K273Q mutants have drastically reduced isomerase activity with extremely high Km values for the isomerase substrate, which suggest that Tyr269 and Lys273 reside in the isomerase site and that the enzyme conformation may have been altered by these mutations to interfere with the 3␤-HSD activity catal…	Homo sapiens	12205101
1.1.1.145	H156Y	33226	33421	H156Y mutant form of the type 1 enzyme shifts the substrate kinetics for DHEA and pregnenolone to the same 13-fold higher Km and 2-fold higher Vmax and Kcat values exhibited by the type 2 enzyme.	Homo sapiens	12205101
1.1.1.145	H156Y	33226	33421	H156Y mutant form of the type 1 enzyme shifts the substrate kinetics for DHEA and pregnenolone to the same 13-fold higher Km and 2-fold higher Vmax and Kcat values exhibited by the type 2 enzyme.	Homo sapiens	12205101
1.1.1.145	H156Y	33226	33421	H156Y mutant form of the type 1 enzyme shifts the substrate kinetics for DHEA and pregnenolone to the same 13-fold higher Km and 2-fold higher Vmax and Kcat values exhibited by the type 2 enzyme.	Homo sapiens	12205101
1.1.1.145	H156Y	33226	33421	H156Y mutant form of the type 1 enzyme shifts the substrate kinetics for DHEA and pregnenolone to the same 13-fold higher Km and 2-fold higher Vmax and Kcat values exhibited by the type 2 enzyme.	Homo sapiens	12205101
1.1.1.145	H156Y	33422	33549	The isomerase substrate and coenzyme kinetic profiles of the H156Y mutant retain the characteristics of the wild-type 1 enzyme.	Homo sapiens	12205101
1.1.1.145	H156Y	33550	33705	In addition, the optimal pH of the wildtype 1 3␤-HSD activity is shifted from pH 9.7 to the pH 9.0 optimum of the wild-type 2 3␤-HSD by the H156Y mutation.	Homo sapiens	12205101
1.1.1.145	H156Y	33706	33858	However, the different pH optima are not directly responsible the differences in the kinetic profiles of the wild-type 1, wildtype 2, and H156Y enzymes.	Homo sapiens	12205101
1.1.1.145	H156Y	33706	33858	However, the different pH optima are not directly responsible the differences in the kinetic profiles of the wild-type 1, wildtype 2, and H156Y enzymes.	Homo sapiens	12205101
1.1.1.145	H156Y	34020	34239	The 14 -17-fold higher Ki values measured for the inhibition of the H156Y and wild-type 2 3␤-HSD activities by epostane in comparison with the Ki obtained for the wild-type 1 enzyme is an exciting and novel observation.	Homo sapiens	12205101
1.1.1.10	S136A	1093	1289	In this study, we have confirmed the roles of Ser136, Tyr149 and Lys153 of XR as the catalytic triad by drastic loss of activity resulting from the mutagenesis of S136A, Y149F and K153M in rat XR.	Rattus norvegicus	12604240
1.1.1.10	Y149F	1093	1289	In this study, we have confirmed the roles of Ser136, Tyr149 and Lys153 of XR as the catalytic triad by drastic loss of activity resulting from the mutagenesis of S136A, Y149F and K153M in rat XR.	Rattus norvegicus	12604240
1.1.1.10	K153M	1093	1289	In this study, we have confirmed the roles of Ser136, Tyr149 and Lys153 of XR as the catalytic triad by drastic loss of activity resulting from the mutagenesis of S136A, Y149F and K153M in rat XR.	Rattus norvegicus	12604240
1.1.1.10	N190V/W191S	1290	1566	We have also constructed several mutant XRs, in which putative substrate binding residues from rat XR were substituted with those found in the corresponding positions of MLCR, in order to identify amino acids responsible for the different substrate recognition of the enzymes.	Rattus norvegicus	12604240
1.1.1.10	Q137M/L143F/H146L	1290	1566	We have also constructed several mutant XRs, in which putative substrate binding residues from rat XR were substituted with those found in the corresponding positions of MLCR, in order to identify amino acids responsible for the different substrate recognition of the enzymes.	Rattus norvegicus	12604240
1.1.1.10	N190V/W191S	1567	1820	While single mutants at positions 137, 143, 146, 190 and 191 caused little or moderate change in substrate specificity, a double mutant (N190V and W191S) and triple mutant (Q137M, L143F and H146L) resulted in almost loss of activity for only the sugars.	Rattus norvegicus	12604240
1.1.1.10	Q137M/L143F/H146L	1567	1820	While single mutants at positions 137, 143, 146, 190 and 191 caused little or moderate change in substrate specificity, a double mutant (N190V and W191S) and triple mutant (Q137M, L143F and H146L) resulted in almost loss of activity for only the sugars.	Rattus norvegicus	12604240
1.1.1.10	N190V/W191S	1821	1975	In addition, the triple mutant exhibited 3-ketosteroid reductase activity, which was further enhanced by quintuple mutagenesis of the above five residues.	Rattus norvegicus	12604240
1.1.1.10	Q137M/L143F/H146L	1821	1975	In addition, the triple mutant exhibited 3-ketosteroid reductase activity, which was further enhanced by quintuple mutagenesis of the above five residues.	Rattus norvegicus	12604240
1.1.1.10	Q137M	2107	2301	Furthermore, the mutant enzymes containing a Q137M mutation were stable against cooling, which provides a structural mechanism of the cold inactivation that is a characteristic of the rodent XR.	Rattus norvegicus	12604240
1.1.1.10	Q137M	2107	2301	Furthermore, the mutant enzymes containing a Q137M mutation were stable against cooling, which provides a structural mechanism of the cold inactivation that is a characteristic of the rodent XR.	Rattus norvegicus	12604240
1.1.1.10	Q137M	6249	6503	Surprisingly, the mutants with a mutation of Q137M did not exhibit cold inactivation that is a characteristic of the recombinant rodent XRs [5], and the mechanism of the cold inactivation was further investigated by preparing an additional mutant enzyme.	Rattus norvegicus	12604240
1.1.1.10	Q137M	6249	6503	Surprisingly, the mutants with a mutation of Q137M did not exhibit cold inactivation that is a characteristic of the recombinant rodent XRs [5], and the mechanism of the cold inactivation was further investigated by preparing an additional mutant enzyme.	Rattus norvegicus	12604240
1.1.1.10	K153M	8739	8955	To confirm the roles of the three residues of XR, the three mutant XRs (S136A, Y149F and K153M) were prepared using the cDNA for rat XR, because the rat enzyme was expressed at a very high level in E. coli cells [5].	Rattus norvegicus	12604240
1.1.1.10	S136A	8739	8955	To confirm the roles of the three residues of XR, the three mutant XRs (S136A, Y149F and K153M) were prepared using the cDNA for rat XR, because the rat enzyme was expressed at a very high level in E. coli cells [5].	Rattus norvegicus	12604240
1.1.1.10	Y149F	8739	8955	To confirm the roles of the three residues of XR, the three mutant XRs (S136A, Y149F and K153M) were prepared using the cDNA for rat XR, because the rat enzyme was expressed at a very high level in E. coli cells [5].	Rattus norvegicus	12604240
1.1.1.10	K153M	8956	9139	The protein bands of the expressed mutant XRs with the same mobility as WT were observed in the extracts of the E. coli cells on SDS-PAGE, but the enzyme activities were not detected.	Rattus norvegicus	12604240
1.1.1.10	S136A	8956	9139	The protein bands of the expressed mutant XRs with the same mobility as WT were observed in the extracts of the E. coli cells on SDS-PAGE, but the enzyme activities were not detected.	Rattus norvegicus	12604240
1.1.1.10	Y149F	8956	9139	The protein bands of the expressed mutant XRs with the same mobility as WT were observed in the extracts of the E. coli cells on SDS-PAGE, but the enzyme activities were not detected.	Rattus norvegicus	12604240
1.1.1.10	Y149F	9473	9607	The mutations resulted in significant decrease in kcat values with increases of more than 10-fold in the Km values for the substrates.	Rattus norvegicus	12604240
1.1.1.10	S136A	9473	9607	The mutations resulted in significant decrease in kcat values with increases of more than 10-fold in the Km values for the substrates.	Rattus norvegicus	12604240
1.1.1.10	Y149F	9473	9607	The mutations resulted in significant decrease in kcat values with increases of more than 10-fold in the Km values for the substrates.	Rattus norvegicus	12604240
1.1.1.10	S136A	9473	9607	The mutations resulted in significant decrease in kcat values with increases of more than 10-fold in the Km values for the substrates.	Rattus norvegicus	12604240
1.1.1.10	K153M	9608	9831	The effects of the S136A and Y149F mutations on the Km values for NADP(H) were low, but the K153M mutation caused increases of more than 53-fold in the values, which suggests that Lys153 is involved in the coenzyme binding.	Rattus norvegicus	12604240
1.1.1.10	K153M	9608	9831	The effects of the S136A and Y149F mutations on the Km values for NADP(H) were low, but the K153M mutation caused increases of more than 53-fold in the values, which suggests that Lys153 is involved in the coenzyme binding.	Rattus norvegicus	12604240
1.1.1.10	S136A	10398	10648	Table 1 Effects of the mutations of putative Ser-Tyr-Lys triad of rat XR on the kinetic parameters Value for WT Ratio of mutant to WT S136A Reduction Km for 1,4-dibromo-2,3-butanedione Km for NADPH kcata Oxidation Km for Xylitol Km for NADP ' kcata
a	Rattus norvegicus	12604240
1.1.1.10	W191S	11668	11777	Furthermore, W191F mutant was prepared, because W191S mutant showed low specific activity as described below.	Rattus norvegicus	12604240
1.1.1.10	W191F	12802	13039	The mutant enzymes showed the same molecular mass of 31 kDa on SDS-PAGE, and were eluted at the positions identical to that of WT on Sephadex G-100 gel filtration analysis, which indicates the tetrameric structures of the mutant enzymes.	Rattus norvegicus	12604240
1.1.1.10	W191S	12802	13039	The mutant enzymes showed the same molecular mass of 31 kDa on SDS-PAGE, and were eluted at the positions identical to that of WT on Sephadex G-100 gel filtration analysis, which indicates the tetrameric structures of the mutant enzymes.	Rattus norvegicus	12604240
1.1.1.10	W191F	12802	13039	The mutant enzymes showed the same molecular mass of 31 kDa on SDS-PAGE, and were eluted at the positions identical to that of WT on Sephadex G-100 gel filtration analysis, which indicates the tetrameric structures of the mutant enzymes.	Rattus norvegicus	12604240
1.1.1.10	W191F	12802	13039	The mutant enzymes showed the same molecular mass of 31 kDa on SDS-PAGE, and were eluted at the positions identical to that of WT on Sephadex G-100 gel filtration analysis, which indicates the tetrameric structures of the mutant enzymes.	Rattus norvegicus	12604240
1.1.1.10	W191F	13112	13260	The diacetyl reductase activities of all the mutant enzymes were maximal around pH 6.0, which is similar to the pH dependency of the activity of WT.	Rattus norvegicus	12604240
1.1.1.10	W191S	13112	13260	The diacetyl reductase activities of all the mutant enzymes were maximal around pH 6.0, which is similar to the pH dependency of the activity of WT.	Rattus norvegicus	12604240
1.1.1.10	W191F	13261	13497	Although W191S, W191F, Bdouble and the quintuple mutants where Trp191 was replaced with a Ser or Phe resulted in a 3-5fold increase in Km value for NADPH compared with the value of WT (7 mM), the other mutation did not affect the value.	Rattus norvegicus	12604240
1.1.1.10	W191S	13261	13497	Although W191S, W191F, Bdouble and the quintuple mutants where Trp191 was replaced with a Ser or Phe resulted in a 3-5fold increase in Km value for NADPH compared with the value of WT (7 mM), the other mutation did not affect the value.	Rattus norvegicus	12604240
1.1.1.10	W191S	13261	13497	Although W191S, W191F, Bdouble and the quintuple mutants where Trp191 was replaced with a Ser or Phe resulted in a 3-5fold increase in Km value for NADPH compared with the value of WT (7 mM), the other mutation did not affect the value.	Rattus norvegicus	12604240
1.1.1.10	W191F	13261	13497	Although W191S, W191F, Bdouble and the quintuple mutants where Trp191 was replaced with a Ser or Phe resulted in a 3-5fold increase in Km value for NADPH compared with the value of WT (7 mM), the other mutation did not affect the value.	Rattus norvegicus	12604240
1.1.1.10	W191S	13498	13707	The fluorescence emission spectra (with an excitation at 295 nm) of the Trp191-substituted enzymes were similar to that of WT, although the fluorescence intensities (at emission lmax 330 nm) were slightly low.	Rattus norvegicus	12604240
1.1.1.10	W191S	13498	13707	The fluorescence emission spectra (with an excitation at 295 nm) of the Trp191-substituted enzymes were similar to that of WT, although the fluorescence intensities (at emission lmax 330 nm) were slightly low.	Rattus norvegicus	12604240
1.1.1.10	W191F	13498	13707	The fluorescence emission spectra (with an excitation at 295 nm) of the Trp191-substituted enzymes were similar to that of WT, although the fluorescence intensities (at emission lmax 330 nm) were slightly low.	Rattus norvegicus	12604240
1.1.1.10	W191F	13498	13707	The fluorescence emission spectra (with an excitation at 295 nm) of the Trp191-substituted enzymes were similar to that of WT, although the fluorescence intensities (at emission lmax 330 nm) were slightly low.	Rattus norvegicus	12604240
1.1.1.10	Q137M	14636	14892	For the three residues in the βE-αF loop, Q137M caused increases of 2-4-fold in Km values for the three substrates, and L143F showed 8-fold increase in the Km value for only diacetyl, but the effect of the H146L mutation on the kinetic constants was small.	Rattus norvegicus	12604240
1.1.1.10	L143F	14636	14892	For the three residues in the βE-αF loop, Q137M caused increases of 2-4-fold in Km values for the three substrates, and L143F showed 8-fold increase in the Km value for only diacetyl, but the effect of the H146L mutation on the kinetic constants was small.	Rattus norvegicus	12604240
1.1.1.10	Q137M/L143F	14893	15037	The effect of the double mutation of Q137M and L143F (A-double) on the Km values for the substrates was larger than those of the single mutants.	Rattus norvegicus	12604240
1.1.1.10	H146L	15038	15242	The introduction of
Table 2 Kinetic constants for representative substrates of XR Enzyme Reduction Diacetyl Km (mM) WT Q137M L143F H146L A-Double Triple N190V W191S W191F B-Double Quintuple
a a L-Xylulose	Rattus norvegicus	12604240
1.1.1.10	Q137M	15038	15242	The introduction of
Table 2 Kinetic constants for representative substrates of XR Enzyme Reduction Diacetyl Km (mM) WT Q137M L143F H146L A-Double Triple N190V W191S W191F B-Double Quintuple
a a L-Xylulose	Rattus norvegicus	12604240
1.1.1.10	L143F	15038	15242	The introduction of
Table 2 Kinetic constants for representative substrates of XR Enzyme Reduction Diacetyl Km (mM) WT Q137M L143F H146L A-Double Triple N190V W191S W191F B-Double Quintuple
a a L-Xylulose	Rattus norvegicus	12604240
1.1.1.10	Q137M/L143F/H146L	15244	15372	the triple mutations of Q137M, L143F and H146L resulted in a striking alteration in the reactivity towards the sugar substrates.	Rattus norvegicus	12604240
1.1.1.10	Q137M/L143F/H146L	15373	15547	The activities of the triple mutant for L-xylulose and xylitol were hardly detected, although its kinetic constants for diacetyl were similar to those of the A-double mutant.	Rattus norvegicus	12604240
1.1.1.10	W191S	15902	16046	For the mutants of the two residues in the C-terminal end of aG1 helix, only W191S largely impaired the reactivity for both diacetyl and sugars.	Rattus norvegicus	12604240
1.1.1.10	W191S	16184	16280	W191F showed similar kinetic alteration to that of W191S, although the extent of change was low.	Rattus norvegicus	12604240
1.1.1.10	W191F	16184	16280	W191F showed similar kinetic alteration to that of W191S, although the extent of change was low.	Rattus norvegicus	12604240
1.1.1.10	N190V/W191S	16281	16404	In addition, the double mutant of N190V and W191S (B-double) increased the reactivity for diacetyl, but not for the sugars.	Rattus norvegicus	12604240
1.1.1.10	N190V	17436	17576	N190V, B-double, triple and quintuple mutants reduced 4-nitroacetophenone, although their Km values were higher than those of MLCR and P26h.	Rattus norvegicus	12604240
1.1.1.10	N190V	17436	17576	N190V, B-double, triple and quintuple mutants reduced 4-nitroacetophenone, although their Km values were higher than those of MLCR and P26h.	Rattus norvegicus	12604240
1.1.1.10	N190V	17577	17911	The mutation of N190V did not largely influence the kinetic constants for diacetyl and the sugars (Table 2), but the emergence of the 4-nitroacetophenone reductase activities in N190V and Bdouble mutants suggests that the residue at position 190 is also involved in the substrate-binding pockets of these structurally similar enzymes.	Rattus norvegicus	12604240
1.1.1.10	N190V	17577	17911	The mutation of N190V did not largely influence the kinetic constants for diacetyl and the sugars (Table 2), but the emergence of the 4-nitroacetophenone reductase activities in N190V and Bdouble mutants suggests that the residue at position 190 is also involved in the substrate-binding pockets of these structurally similar enzymes.	Rattus norvegicus	12604240
1.1.1.10	N190V	18128	18288	The most striking alteration by the mutations was the emergence of the ability to reduce and oxidize the steroid substrates in the triple and quintuple mutants.	Rattus norvegicus	12604240
1.1.1.10	N190V	18128	18288	The most striking alteration by the mutations was the emergence of the ability to reduce and oxidize the steroid substrates in the triple and quintuple mutants.	Rattus norvegicus	12604240
1.1.1.10	N190V	18289	18402	The mutants reduced 5b-androstane-3,17-dione and 5b-androstan-17b-ol-3one, and oxidized 5b-androstan-3a,17b-diol.	Rattus norvegicus	12604240
1.1.1.10	N190V	19058	19468	Table 3 Kinetic constants for substrates of MLCR Enzyme Reduction 4-Nitroacetophenone N190V Km (mM) Vmax (U/mg) Vmax/Km (U/mg Km (mM) Vmax (U/mg) Vmax/Km (U/mg Km (mM) Vmax (U/mg) Vmax/Km (U/mg Km (mM) Vmax (U/mg) Vmax/Km (U/mg Km (mM) Vmax (U/mg) Vmax/Km (U/mg Km (mM) Vmax (U/mg) Vmax/Km (U/mg 0.42 1.2 2.9 0.57 0.20 0.35 0.14 0.56 4.0 0.20 7.8 39 0.015 2.5 167 0.005 6.3 1260 5b-Androstane3,17-di…	Rattus norvegicus	12604240
1.1.1.10	W190F	20807	20952	The effects of the mutations on the inhibitory potency of n -butyric acid are essentially similar to those on the kinetic constants for diacetyl.	Rattus norvegicus	12604240
1.1.1.10	Q137M	21199	21298	Effect of mutations on cold inactivation The recombinant rodent XRs show the cold inactivation [5].	Rattus norvegicus	12604240
1.1.1.10	Q137M	21199	21298	Effect of mutations on cold inactivation The recombinant rodent XRs show the cold inactivation [5].	Rattus norvegicus	12604240
1.1.1.10	Q137M	21299	21555	When the response of the mutant rat XR to cooling was examined, Q137M and the mutants containing this mutation (A-double, triple and quintuple mutants) attenuated the cold inactivation, which was seen for WT (Fig. 3) and the other mutants (data not shown).	Rattus norvegicus	12604240
1.1.1.10	Q137M	21556	21812	Since the cold inactivation has been shown to be due to dissociation of tetrameric XR into the dimeric form [5], the abolished cold inactivation by the Q137M mutation suggests that the Met introduced instead of Gln137 may stabilize the subunit interaction.	Rattus norvegicus	12604240
1.1.1.10	Q137M	21556	21812	Since the cold inactivation has been shown to be due to dissociation of tetrameric XR into the dimeric form [5], the abolished cold inactivation by the Q137M mutation suggests that the Met introduced instead of Gln137 may stabilize the subunit interaction.	Rattus norvegicus	12604240
1.1.1.10	Q137M	21556	21812	Since the cold inactivation has been shown to be due to dissociation of tetrameric XR into the dimeric form [5], the abolished cold inactivation by the Q137M mutation suggests that the Met introduced instead of Gln137 may stabilize the subunit interaction.	Rattus norvegicus	12604240
1.1.1.10	Q137M	21556	21812	Since the cold inactivation has been shown to be due to dissociation of tetrameric XR into the dimeric form [5], the abolished cold inactivation by the Q137M mutation suggests that the Met introduced instead of Gln137 may stabilize the subunit interaction.	Rattus norvegicus	12604240
1.1.1.10	Q137M	21556	21812	Since the cold inactivation has been shown to be due to dissociation of tetrameric XR into the dimeric form [5], the abolished cold inactivation by the Q137M mutation suggests that the Met introduced instead of Gln137 may stabilize the subunit interaction.	Rattus norvegicus	12604240
1.1.1.10	Q137M	22996	23119	The introduction of the F241L mutation converted the cold-stable Q137M mutant into a cold-labile enzyme form similar to WT.	Rattus norvegicus	12604240
1.1.1.10	Q137M	22996	23119	The introduction of the F241L mutation converted the cold-stable Q137M mutant into a cold-labile enzyme form similar to WT.	Rattus norvegicus	12604240
1.1.1.10	Q137M	25958	26049	XR also converted the cold-labile enzyme into a cold-stable mutant enzyme (data not shown).	Rattus norvegicus	12604240
1.1.1.1	N249Y	1567	1734	Here, we present the three-dimensional structure of the apo form of the mutant N249Y which exhibits increased catalytic activity when compared to the wild-type enzyme.	Sulfolobus solfataricus	12650918
1.1.1.1	N249Y	1735	1836	The substitution, located in the coenzyme binding domain, decreases the affinity for NAD(H) cofactor.	Sulfolobus solfataricus	12650918
1.1.1.1	N249Y	1837	1967	The rearrangement of segments 248-250 and 270-275, induced by the mutation, suggests an explanation for the lower coenzyme a⁄nity.	Sulfolobus solfataricus	12650918
1.1.1.1	N249Y	2222	2328	Key words: Crystal structure; Alcohol dehydrogenase; Single mutation ; Enzyme activation; Coenzyme binding	Sulfolobus solfataricus	12650918
1.1.1.1	N249Y	3269	3424	Prior to the structural determination, a random mutagenesis strategy was adopted in order to find SsADH mutants endowed with improved catalytic properties.	Sulfolobus solfataricus	12650918
1.1.1.1	N249Y	3425	3589	The mutant N249Y, containing the substitution in the coenzyme binding domain, showed strikingly different properties when compared to the wild-type (wt) enzyme [6].	Sulfolobus solfataricus	12650918
1.1.1.1	N249Y	3590	3713	Indeed, the N249Y substitution increases by six-fold the turnover number measured at 65°C with benzyl alcohol as substrate.	Sulfolobus solfataricus	12650918
1.1.1.1	N249Y	4071	4292	Hence, the substitution N249Y probably increases the rate of coenzyme dissociation, thereby providing a possible explanation for the increased turnover since the release of the coenzyme is rate limiting for catalysis [6].	Sulfolobus solfataricus	12650918
1.1.1.1	N249Y	4071	4292	Hence, the substitution N249Y probably increases the rate of coenzyme dissociation, thereby providing a possible explanation for the increased turnover since the release of the coenzyme is rate limiting for catalysis [6].	Sulfolobus solfataricus	12650918
1.1.1.1	N249Y	4293	4409	While considerably affecting the kinetics of the enzyme, the substitution does not perturb the structural stability.	Sulfolobus solfataricus	12650918
1.1.1.1	N249Y	4293	4409	While considerably affecting the kinetics of the enzyme, the substitution does not perturb the structural stability.	Sulfolobus solfataricus	12650918
1.1.1.1	N249Y	4410	4540	Indeed, the mutant resistance to heat, denaturants, and proteases turned out to be similar or even better than the parent protein.	Sulfolobus solfataricus	12650918
1.1.1.1	N249Y	13148	13341	Because of the different conformation of the 248-249 segment, the mutant enzyme also lacks the interactions between the Asp246 side chain and the peptide nitrogen atoms of residues 248 and 249.	Sulfolobus solfataricus	12650918
1.1.1.1	N249Y	13342	13448	Slight conformational changes at the 271-275 backbone between the two mutant structures are also observed.	Sulfolobus solfataricus	12650918
1.1.1.1	N249Y	13449	13676	They are likely due to small variations at the AB dimer interfaces in the two crystal packings (Fig. 1) and they result in different optimized interactions between the side chain of the mutated residue and the 270-275 backbone.	Sulfolobus solfataricus	12650918
1.1.1.1	N249Y	14421	14551	In both wt and mutant structures, this is a particularly mobile residue which is exposed to the solvent displaying high B-factors.	Sulfolobus solfataricus	12650918
1.1.1.1	N249Y	15108	15328	The unfavorable solvent exposure of the hydrophobic Phe273 and its location in a loop which changes conformation in the coenzyme low-affinity mutant, suggest an implication of this residue in the binding of the cofactor.	Sulfolobus solfataricus	12650918
1.1.1.1	N249Y	15108	15328	The unfavorable solvent exposure of the hydrophobic Phe273 and its location in a loop which changes conformation in the coenzyme low-affinity mutant, suggest an implication of this residue in the binding of the cofactor.	Sulfolobus solfataricus	12650918
1.1.1.1	N249Y	15329	15557	Finally, a further noticeable change induced by the mutation is the small tilt of the N-terminal region (residues 280- 283) of αF helix which shifts away from the adjacent loop 270-275 of the other subunit in the dimer (Fig. 1).	Sulfolobus solfataricus	12650918
1.1.1.1	N249Y	16605	16764	Hence, the Asn248 displacement, due to the N249Y substitution, could produce packing deficiency that may well result in a poorer binding of the adenine moiety.	Sulfolobus solfataricus	12650918
1.1.1.1	N249Y	17286	17403	In mutant SsADH, the N271 is shifted to the equivalent position of the oxygen O270 as a result of the plane flipping.	Sulfolobus solfataricus	12650918
1.1.1.1	N249Y	17404	17581	Hence, a possible stabilizing interaction (O-NH2) with the coenzyme in the wt structure, turns into an energetically unfavorable interaction between NH-NH2 groups in the mutant.	Sulfolobus solfataricus	12650918
1.1.1.1	N249Y	17404	17581	Hence, a possible stabilizing interaction (O-NH2) with the coenzyme in the wt structure, turns into an energetically unfavorable interaction between NH-NH2 groups in the mutant.	Sulfolobus solfataricus	12650918
1.1.1.1	N249Y	17582	17776	In conclusion, molecular modeling of the bound coenzyme suggests that the structural rearrangement induced by N249Y substitution would produce a less well-tailored binding site for the coenzyme.	Sulfolobus solfataricus	12650918
1.1.1.1	N249Y	17777	17996	Although the mutant structure likely rearranges to relieve the steric conflicts and to tighten the binding of NAD carboxamide and adenine ring, this might be less efficient thus explaining the lower affinity for NAD(H).	Sulfolobus solfataricus	12650918
1.1.1.1	N249Y	17777	17996	Although the mutant structure likely rearranges to relieve the steric conflicts and to tighten the binding of NAD carboxamide and adenine ring, this might be less efficient thus explaining the lower affinity for NAD(H).	Sulfolobus solfataricus	12650918
1.1.1.1	N249Y	18203	18413	In fact, mutagenesis experiments performed on HLADH enzyme have shown that mutations in the flexible loop comprised of residues 292-298 affect the kinetics of the enzyme and especially coenzyme binding [14,15].	Sulfolobus solfataricus	12650918
1.1.1.1	N249Y	19274	19466	The substitutions in the HLADH flexible loop, 292-298, were found to perturb the conformational equilibrium of the protein between the open and the closed form in the presence of the cofactor.	Sulfolobus solfataricus	12650918
1.1.1.1	N249Y	19624	19794	Structural differences remote from the substitution site A further noteworthy finding in the mutant structure concerns the disorder in loop 46-62 of the catalytic domain.	Sulfolobus solfataricus	12650918
1.1.1.1	N249Y	20110	20250	However, the disorder appears to be more dramatic in the structures of the mutant, regardless of the different crystal packing environments.	Sulfolobus solfataricus	12650918
1.1.1.1	N249Y	20877	21071	The rearrangement of loop 270-275 induced by the mutation may therefore be transmitted from one domain to the other, by altering the efficient clustering of these mostly hydrophobic side chains.	Sulfolobus solfataricus	12650918
1.1.1.1	N249Y	21072	21222	As a result, the substitution can render the whole loop 46-62 more mobile and hence affect the flexibility of the active site in the mutant structure.	Sulfolobus solfataricus	12650918
1.1.1.1	N249Y	21383	21586	Finally, an increased flexibility of this loop region in the mutant structure could also be correlated to the different behavior shown by the mutated enzyme in the presence of mild denaturing conditions.	Sulfolobus solfataricus	12650918
1.1.1.1	N249Y	21383	21586	Finally, an increased flexibility of this loop region in the mutant structure could also be correlated to the different behavior shown by the mutated enzyme in the presence of mild denaturing conditions.	Sulfolobus solfataricus	12650918
1.1.1.1	N249Y	21587	21778	In fact, low concentrations of sodium dodecyl sulfate (SDS) and guanidinium chloride increase the Vmax for the wt enzyme (up to 115% by 0.05% SDS) while leaving the mutant Vmax unaltered [6].	Sulfolobus solfataricus	12650918
1.1.1.1	N249Y	21587	21778	In fact, low concentrations of sodium dodecyl sulfate (SDS) and guanidinium chloride increase the Vmax for the wt enzyme (up to 115% by 0.05% SDS) while leaving the mutant Vmax unaltered [6].	Sulfolobus solfataricus	12650918
1.1.1.1	N249Y	22019	22267	In this context, it may be surmised that diluted denaturants activate wt SsADH by inducing an increased flexibility at the active site, whereas the mutant is less sensitive to this effect due to its intrinsic loosening of the active site structure.	Sulfolobus solfataricus	12650918
1.1.1.1	N249Y	22019	22267	In this context, it may be surmised that diluted denaturants activate wt SsADH by inducing an increased flexibility at the active site, whereas the mutant is less sensitive to this effect due to its intrinsic loosening of the active site structure.	Sulfolobus solfataricus	12650918
1.1.1.1	N249Y	22019	22267	In this context, it may be surmised that diluted denaturants activate wt SsADH by inducing an increased flexibility at the active site, whereas the mutant is less sensitive to this effect due to its intrinsic loosening of the active site structure.	Sulfolobus solfataricus	12650918
1.1.1.1	L132I	23030	23134	The yeast enzyme has the same proton relay system with, however, Ser substituted with Thr (Fig. 1) [58].	Saccharomyces cerevisiae	12702265
1.1.1.1	M294L	24624	24860	Substrate-binding pocket (Met-294, Trp-57, Trp-93) An exchange of Leu for Met-294, on the edge of the substrate-binding pocket, has very little influence on the steady-state kinetic properties of the enzyme with ethanol or acetaldehyde.	Saccharomyces cerevisiae	12702265
1.1.1.1	M294L	24861	25079	On the other hand, the Met294Leu mutant has a 10-fold lower catalytic activity (V1 ) with butan1-ol, indicating that the C4-atom of butan-1-ol is in a close contact with Met-294, whereas the shorter ethanol is not [9].	Saccharomyces cerevisiae	12702265
1.1.1.1	M294L	24861	25079	On the other hand, the Met294Leu mutant has a 10-fold lower catalytic activity (V1 ) with butan1-ol, indicating that the C4-atom of butan-1-ol is in a close contact with Met-294, whereas the shorter ethanol is not [9].	Saccharomyces cerevisiae	12702265
1.1.1.1	W93A	25080	25487	An exchange of Met or Leu for Trp-57 decreases the catalytic efficiency (V1 /KB ) with ethanol only three- to four-fold, whereas an exchange of Ala for Trp-93 decreases the catalytic efficiency 300-fold; with an enlargement of the substrate-binding pocket in the latter case, the enzyme acquires weak activity with branched-chain alcohols (2-methyl-1-butanol, 3-methyl-1-butanol) and benzyl alcohol …	Saccharomyces cerevisiae	12702265
1.1.1.1	W57L	25080	25487	An exchange of Met or Leu for Trp-57 decreases the catalytic efficiency (V1 /KB ) with ethanol only three- to four-fold, whereas an exchange of Ala for Trp-93 decreases the catalytic efficiency 300-fold; with an enlargement of the substrate-binding pocket in the latter case, the enzyme acquires weak activity with branched-chain alcohols (2-methyl-1-butanol, 3-methyl-1-butanol) and benzyl alcohol …	Saccharomyces cerevisiae	12702265
1.1.1.1	W57M	25080	25487	An exchange of Met or Leu for Trp-57 decreases the catalytic efficiency (V1 /KB ) with ethanol only three- to four-fold, whereas an exchange of Ala for Trp-93 decreases the catalytic efficiency 300-fold; with an enlargement of the substrate-binding pocket in the latter case, the enzyme acquires weak activity with branched-chain alcohols (2-methyl-1-butanol, 3-methyl-1-butanol) and benzyl alcohol …	Saccharomyces cerevisiae	12702265
1.1.1.1	E68Q	25743	26024	If Asn is substituted for Asp-49 or Gln for Glu-68, a negative charge is removed from the vicinity of the active-site zinc; these substitutions reduce the catalytic efficiency with ethanol (V1 /KB ) 1000 times and 100 times, respectively, and the catalytic constant (V1 ) 40 times.	Saccharomyces cerevisiae	12702265
1.1.1.1	T48S	26286	26519	The proton-relay system (Thr-48, His-51) An exchange of Ser for Thr-48 does not interrupt the hydrogen bonding in the proton relay system and, as expected, the activity of the Thr48Ser mutant is very similar to that of the wild-type.	Saccharomyces cerevisiae	12702265
1.1.1.1	T48S/W57M/W93A	26520	26736	The double mutant Thr48Ser: Trp93Ala and the triple mutant Thr48Ser:Trp57Met : Trp93Ala show decreased activities that are obviously due to removal of bulky tryptophan residues from the substrate-binding pocket [20].	Saccharomyces cerevisiae	12702265
1.1.1.1	T48C	26737	26875	An exchange of Cys or Ala for Thr-48 disrupts the hydrogen bonding in the relay system and, as expected, renders the enzyme inactive [58].	Saccharomyces cerevisiae	12702265
1.1.1.1	T48A	26737	26875	An exchange of Cys or Ala for Thr-48 disrupts the hydrogen bonding in the relay system and, as expected, renders the enzyme inactive [58].	Saccharomyces cerevisiae	12702265
1.1.1.1	T48C	26737	26875	An exchange of Cys or Ala for Thr-48 disrupts the hydrogen bonding in the relay system and, as expected, renders the enzyme inactive [58].	Saccharomyces cerevisiae	12702265
1.1.1.1	T48A	26737	26875	An exchange of Cys or Ala for Thr-48 disrupts the hydrogen bonding in the relay system and, as expected, renders the enzyme inactive [58].	Saccharomyces cerevisiae	12702265
1.1.1.1	H51Q	28520	28733	Replacement of His-51 with Gln or Glu reduces the value of V1 /KB 13-fold and 60-fold at pH 7.3, respectively; in addition, the pKa value of 7.7 in the pH profile of the V1 /KB function is abolished in both cases.	Saccharomyces cerevisiae	12702265
1.1.1.1	H51E	28520	28733	Replacement of His-51 with Gln or Glu reduces the value of V1 /KB 13-fold and 60-fold at pH 7.3, respectively; in addition, the pKa value of 7.7 in the pH profile of the V1 /KB function is abolished in both cases.	Saccharomyces cerevisiae	12702265
1.1.1.1	H51Q	28520	28733	Replacement of His-51 with Gln or Glu reduces the value of V1 /KB 13-fold and 60-fold at pH 7.3, respectively; in addition, the pKa value of 7.7 in the pH profile of the V1 /KB function is abolished in both cases.	Saccharomyces cerevisiae	12702265
1.1.1.1	H51E	28520	28733	Replacement of His-51 with Gln or Glu reduces the value of V1 /KB 13-fold and 60-fold at pH 7.3, respectively; in addition, the pKa value of 7.7 in the pH profile of the V1 /KB function is abolished in both cases.	Saccharomyces cerevisiae	12702265
1.1.1.1	H51Q	28734	28907	These results were interpreted by a mechanism in which the amino acid residue in the mutant enzyme hinders the deprotonation of alcohol through the proton relay system [58].	Saccharomyces cerevisiae	12702265
1.1.1.1	H51E	28734	28907	These results were interpreted by a mechanism in which the amino acid residue in the mutant enzyme hinders the deprotonation of alcohol through the proton relay system [58].	Saccharomyces cerevisiae	12702265
1.1.1.1	S198F	29547	29805	Adenine site substitutions (Ser-198, Gly-224, Gly-225) Gly224Ile and Gly225Arg mutants have only modest effects on coenzyme binding and other kinetic constants, but the Ser198Phe mutant significantly decreases its affinity for coenzymes and turnover numbers.	Saccharomyces cerevisiae	12702265
1.1.1.1	G225R	29547	29805	Adenine site substitutions (Ser-198, Gly-224, Gly-225) Gly224Ile and Gly225Arg mutants have only modest effects on coenzyme binding and other kinetic constants, but the Ser198Phe mutant significantly decreases its affinity for coenzymes and turnover numbers.	Saccharomyces cerevisiae	12702265
1.1.1.1	G224I	29547	29805	Adenine site substitutions (Ser-198, Gly-224, Gly-225) Gly224Ile and Gly225Arg mutants have only modest effects on coenzyme binding and other kinetic constants, but the Ser198Phe mutant significantly decreases its affinity for coenzymes and turnover numbers.	Saccharomyces cerevisiae	12702265
1.1.1.1	D223G/G225R	29811	29987	Adenosine^ribose binding (Asp-223) The Asp223Gly:Gly225Arg double mutant shows a decrease in all kinetic parameters, but uses NAD(H) and NADP(H) with about the same efficiency.	Saccharomyces cerevisiae	12702265
1.1.1.1	D223G/G225R	29811	29987	Adenosine^ribose binding (Asp-223) The Asp223Gly:Gly225Arg double mutant shows a decrease in all kinetic parameters, but uses NAD(H) and NADP(H) with about the same efficiency.	Saccharomyces cerevisiae	12702265
1.1.1.1	D223G/G225R	29993	30260	Pyrophosphate binding (His-47, Ala-200, Leu-203, Gly-204) Mutation of the residues Ala-200, Leu-203 or Gly-204 decreases all kinetic parameters significantly, suggesting that these amino acids are essential for the binding of the pyrophosphate moiety of the coenzyme.	Saccharomyces cerevisiae	12702265
1.1.1.1	S269I	30261	30390	On the other hand, substitution of His-47 by the basic amino acid Arg decreases the catalytic activity with NAD(H) only modestly.	Saccharomyces cerevisiae	12702265
1.1.1.1	S269I	30396	30498	Nicotinamide^ribose binding (Ser-269) The Ser269Ile mutant decreases its turnover numbers by 350-fold.	Saccharomyces cerevisiae	12702265
1.1.1.1	D223G/G225R	30739	30962	The Asp223Gly:Gly225Arg double mutant was the only mutant that uses NAD(H) and NADP(H) with about the same efficiency ; this result suggests that conversion of the coenzyme specifically requires multiple substitutions [62].	Saccharomyces cerevisiae	12702265
1.1.1.1	D223G/G225R	30963	31147	Mutations of amino acids Leu203 and Thr-178 have been performed in order to locate the structural determinants of the high stereospecificity of the enzyme for the coenzyme NAD(H) [64].	Saccharomyces cerevisiae	12702265
1.1.1.1	L203A	38441	38684	If the bulky side chain of Leu-203 is exchanged with Ala, the Leu203Ala mutant (Table 7) makes one stereochemical ‘mistake’ every 850 000 turnovers with NADH, and every 450 turnovers with thio-NADH, which has a weaker hydrogenbonding capacity.	Saccharomyces cerevisiae	12702265
1.1.5.2	S415C	447	773	The Ser residue at position 415 was selected for substitution with Cys, as structural information revealed that its side chains face each other at the dimer interface of PQQGDH-B. PQQGDH-B with Ser415Cys showed 30-fold greater thermal stability at 55°C than did the wild-type enzyme without any decrease in catalytic activity.	Escherichia coli	12746550
1.1.5.2	S415C	447	773	The Ser residue at position 415 was selected for substitution with Cys, as structural information revealed that its side chains face each other at the dimer interface of PQQGDH-B. PQQGDH-B with Ser415Cys showed 30-fold greater thermal stability at 55°C than did the wild-type enzyme without any decrease in catalytic activity.	Escherichia coli	12746550
1.1.5.2	S415C	774	878	After incubation at 70°C for 10 min, Ser415Cys retained 90% of the GDH activity of the wild-type enzyme.	Escherichia coli	12746550
1.1.5.2	S231K	2349	2504	Ser231Lys mutant of PQQGDH-B had increased thermal stability at 55°C as compared with the wild-type enzyme without any decrease in catalytic activity (24).	Escherichia coli	12746550
1.1.5.2	S231K	2349	2504	Ser231Lys mutant of PQQGDH-B had increased thermal stability at 55°C as compared with the wild-type enzyme without any decrease in catalytic activity (24).	Escherichia coli	12746550
1.1.5.2	S231K	2505	2695	Analysis of a 3D computer model indicated that the Ser231Lys substitution may result in increased hydrophobic interactions near the mutation site, thus leading to improved thermal stability.	Escherichia coli	12746550
1.1.5.2	S231K	2505	2695	Analysis of a 3D computer model indicated that the Ser231Lys substitution may result in increased hydrophobic interactions near the mutation site, thus leading to improved thermal stability.	Escherichia coli	12746550
1.1.5.2	S415C	5468	5635	Since the initial time course for thermal inactivation at 55°C followed first-order kinetics, the thermal stability of each mutant enzyme was expressed as a half-life.	Escherichia coli	12746550
1.1.5.2	S415C	8627	8786	According to the thermal stability data at 55°C, summarized in Fig. 2, only Ser415Cys showed a drastic increase in thermal stability over the wild-type enzyme.	Escherichia coli	12746550
1.1.5.2	S415D	8787	8884	Substitution of Ser415 with either Asp or Arg resulted in a slight decrease in thermal stability.	Escherichia coli	12746550
1.1.5.2	S415R	8787	8884	Substitution of Ser415 with either Asp or Arg resulted in a slight decrease in thermal stability.	Escherichia coli	12746550
1.1.5.2	S415C	8885	9020	The Ser415Cys mutant was then purified through cation exchange chromatography to investigate the enzyme’s properties in greater detail.	Escherichia coli	12746550
1.1.5.2	S231K	9267	9419	We also compared results of Ser415Cys with those of Ser231Lys, which showed an eight-fold greater thermal stability than the wild-type enzyme (Fig. 3A).	Escherichia coli	12746550
1.1.5.2	S231K	9420	9523	The thermal inactivation of Ser415Cys, Ser231Lys, and wild-type PQQGDH-B followed first-order kinetics.	Escherichia coli	12746550
1.1.5.2	S415C	9420	9523	The thermal inactivation of Ser415Cys, Ser231Lys, and wild-type PQQGDH-B followed first-order kinetics.	Escherichia coli	12746550
1.1.5.2	S415C	9738	9842	The halflife at 55°C of Ser415Cys (183 min) was approx 36-fold greater than that of the wild-type enzyme	Escherichia coli	12746550
1.1.5.2	S231K	9847	9915	min) and 4-fold greater than that of the Ser231Lys variant (40 min).	Escherichia coli	12746550
1.1.5.2	S231K	9916	10118	By conducting 10-min incubations at different temperatures, we found that inactivation of wildtype PQQGDH-B started at approx 50°C, while Ser231Lys and Ser415Cys showed much greater thermal stabilities.	Escherichia coli	12746550
1.1.5.2	S231K	9916	10118	By conducting 10-min incubations at different temperatures, we found that inactivation of wildtype PQQGDH-B started at approx 50°C, while Ser231Lys and Ser415Cys showed much greater thermal stabilities.	Escherichia coli	12746550
1.1.5.2	S415C	9916	10118	By conducting 10-min incubations at different temperatures, we found that inactivation of wildtype PQQGDH-B started at approx 50°C, while Ser231Lys and Ser415Cys showed much greater thermal stabilities.	Escherichia coli	12746550
1.1.5.2	S231K	9916	10118	By conducting 10-min incubations at different temperatures, we found that inactivation of wildtype PQQGDH-B started at approx 50°C, while Ser231Lys and Ser415Cys showed much greater thermal stabilities.	Escherichia coli	12746550
1.1.5.2	S415C	9916	10118	By conducting 10-min incubations at different temperatures, we found that inactivation of wildtype PQQGDH-B started at approx 50°C, while Ser231Lys and Ser415Cys showed much greater thermal stabilities.	Escherichia coli	12746550
1.1.5.2	S415C	9916	10118	By conducting 10-min incubations at different temperatures, we found that inactivation of wildtype PQQGDH-B started at approx 50°C, while Ser231Lys and Ser415Cys showed much greater thermal stabilities.	Escherichia coli	12746550
1.1.5.2	S415C	10119	10199	With 60°C treatment, Ser231Lys and Ser415Cys showed no significant inactivation.	Escherichia coli	12746550
1.1.5.2	S231K	10119	10199	With 60°C treatment, Ser231Lys and Ser415Cys showed no significant inactivation.	Escherichia coli	12746550
1.1.5.2	S231K	10200	10333	Ser231Lys was inactivated by heating at 70°C for 10 min, while Ser415Cys needed treatment at 80°C to cause a comparable inactivation.	Escherichia coli	12746550
1.1.5.2	S415C	10200	10333	Ser231Lys was inactivated by heating at 70°C for 10 min, while Ser415Cys needed treatment at 80°C to cause a comparable inactivation.	Escherichia coli	12746550
1.1.5.2	S415C	10569	10669	The substitution of Ser415 with Cys did not result in a decrease in GDH activity (3461 s-1 at 25°C).	Escherichia coli	12746550
1.1.5.2	S415C	10670	10775	The Km value of Ser415Cys for glucose is 16 mM, which is lower than that of the wild-type enzyme (27 mM).	Escherichia coli	12746550
1.1.5.2	S415C	10776	10926	The substitution also caused a decrease in the Km values for other substrates, such as allose (from 36 mM to 21 mM) and maltose (from 26 mM to 13 mM).	Escherichia coli	12746550
1.1.5.2	S415C	11121	11262	These results indicate that the Ser415Cys substitution did not have any significant detrimental effect on the kinetic parameters of PQQGDH-B.	Escherichia coli	12746550
1.1.5.2	S415C	11562	11741	Residual activity was measured at 25°C after 10 min of incubation of the following protein samples (0.3 µg/mL) at different temperatures: Wild-type, ᭺; Ser415Cys, ᭹; Ser231Lys, ᮀ.	Escherichia coli	12746550
1.1.5.2	S415C	12028	12268	SDS-PAGE analyses in the presence of 2-ME showed that both wild-type PQQGDH-B and the Ser415Cys variant migrated as a single band corresponding to a molecular weight of 50-kDa, indicating that each enzyme was composed of identical subunits.	Escherichia coli	12746550
1.1.5.2	S415C	12887	13018	results confirm that Ser415Cys forms a homodimeric enzyme covalently joined by a disulfide bond at the dimer interface of PQQGDH-B.	Escherichia coli	12746550
1.1.5.2	S415C	14063	14330	Discussion We constructed a mutant enzyme with improved thermal stability by substituting an amino acid residue located at the dimer interface of PQQGDH-B. In the PQQGDH-B dimer, the side chains of the selected residue (Ser415) face each other at the dimer interface.	Escherichia coli	12746550
1.1.5.2	S415C	14331	14615	We therefore expected that replacement of Ser415 by Cys would result in the formation of a disulfide bond between each monomer, leading to stabilization of the quaternary structure of PQQGDH-B. The resulting mutant enzyme, Ser415Cys, is the most stable PQQGDH variant so far reported.	Escherichia coli	12746550
1.1.5.2	S415C	15582	15706	mutants generally have multivalent disulfide-bond formations resulting in decreased flexibility of the quaternary structure.	Escherichia coli	12746550
1.1.5.2	S415C	16168	16439	A drastic increase in thermal stability was achieved by substituting Ser415 with Cys, without decreasing the catalytic activity of PQQGDH-B. Such a high degree of thermal stability may facilitate the preparation of enzymes and sensors with little loss of enzyme activity.	Escherichia coli	12746550
1.1.5.2	S415C	16168	16439	A drastic increase in thermal stability was achieved by substituting Ser415 with Cys, without decreasing the catalytic activity of PQQGDH-B. Such a high degree of thermal stability may facilitate the preparation of enzymes and sensors with little loss of enzyme activity.	Escherichia coli	12746550
1.1.5.2	S415C	16168	16439	A drastic increase in thermal stability was achieved by substituting Ser415 with Cys, without decreasing the catalytic activity of PQQGDH-B. Such a high degree of thermal stability may facilitate the preparation of enzymes and sensors with little loss of enzyme activity.	Escherichia coli	12746550
1.1.5.2	S415C	16168	16439	A drastic increase in thermal stability was achieved by substituting Ser415 with Cys, without decreasing the catalytic activity of PQQGDH-B. Such a high degree of thermal stability may facilitate the preparation of enzymes and sensors with little loss of enzyme activity.	Escherichia coli	12746550
1.1.5.2	S415C	16950	17078	The thermal stability of Ser415Cys is greater than that of GOD, thus eliminating an important barrier to its use in CGM systems.	Escherichia coli	12746550
1.1.5.2	S415C	16950	17078	The thermal stability of Ser415Cys is greater than that of GOD, thus eliminating an important barrier to its use in CGM systems.	Escherichia coli	12746550
1.1.1.10	D238E/L242W	1108	1435	Cold inactivation was prevented partially by the single mutation of L242W and the double mutation of L242W/T244C, and completely by the double mutation of D238E/L242W. The L242W and L242W/T244C mutants existed in both tetrameric and dimeric forms at low temperature and the D238E/L242W mutant retained its tetrameric structure.	Mus musculus	12890481
1.1.1.10	D238E/L242W	1108	1435	Cold inactivation was prevented partially by the single mutation of L242W and the double mutation of L242W/T244C, and completely by the double mutation of D238E/L242W. The L242W and L242W/T244C mutants existed in both tetrameric and dimeric forms at low temperature and the D238E/L242W mutant retained its tetrameric structure.	Mus musculus	12890481
1.1.1.10	L242W/T244C	1108	1435	Cold inactivation was prevented partially by the single mutation of L242W and the double mutation of L242W/T244C, and completely by the double mutation of D238E/L242W. The L242W and L242W/T244C mutants existed in both tetrameric and dimeric forms at low temperature and the D238E/L242W mutant retained its tetrameric structure.	Mus musculus	12890481
1.1.1.10	D238E/L242W	1108	1435	Cold inactivation was prevented partially by the single mutation of L242W and the double mutation of L242W/T244C, and completely by the double mutation of D238E/L242W. The L242W and L242W/T244C mutants existed in both tetrameric and dimeric forms at low temperature and the D238E/L242W mutant retained its tetrameric structure.	Mus musculus	12890481
1.1.1.10	L242W	1108	1435	Cold inactivation was prevented partially by the single mutation of L242W and the double mutation of L242W/T244C, and completely by the double mutation of D238E/L242W. The L242W and L242W/T244C mutants existed in both tetrameric and dimeric forms at low temperature and the D238E/L242W mutant retained its tetrameric structure.	Mus musculus	12890481
1.1.1.10	L242W	1108	1435	Cold inactivation was prevented partially by the single mutation of L242W and the double mutation of L242W/T244C, and completely by the double mutation of D238E/L242W. The L242W and L242W/T244C mutants existed in both tetrameric and dimeric forms at low temperature and the D238E/L242W mutant retained its tetrameric structure.	Mus musculus	12890481
1.1.1.10	D238E	1436	1567	No preventive effect was exerted by the mutations of D238E and T244C, which were dissociated into their dimeric forms upon cooling.	Mus musculus	12890481
1.1.1.10	T244C	1436	1567	No preventive effect was exerted by the mutations of D238E and T244C, which were dissociated into their dimeric forms upon cooling.	Mus musculus	12890481
1.1.1.10	L242W/T244C	5513	5641	The mutant proteins were then expressed in Escherichia coli and the effects of the mutations on cold inactivation were examined.	Mus musculus	12890481
1.1.1.10	D238E	8313	8611	For D238E and T244C mutants, the enzyme solutions of 3.6 mg/ml were treated similarly, because the diluted solutions (less than 0.3 mg/ml) of two mutants were slightly unstable even at 25 °C. The effect of pH on cold inactivation of mouse XR was examined using 0.1 M phosphate buffers (pH 6.0-9.0).	Mus musculus	12890481
1.1.1.10	D238E	8313	8611	For D238E and T244C mutants, the enzyme solutions of 3.6 mg/ml were treated similarly, because the diluted solutions (less than 0.3 mg/ml) of two mutants were slightly unstable even at 25 °C. The effect of pH on cold inactivation of mouse XR was examined using 0.1 M phosphate buffers (pH 6.0-9.0).	Mus musculus	12890481
1.1.1.10	T244C	8313	8611	For D238E and T244C mutants, the enzyme solutions of 3.6 mg/ml were treated similarly, because the diluted solutions (less than 0.3 mg/ml) of two mutants were slightly unstable even at 25 °C. The effect of pH on cold inactivation of mouse XR was examined using 0.1 M phosphate buffers (pH 6.0-9.0).	Mus musculus	12890481
1.1.1.10	D238E	8313	8611	For D238E and T244C mutants, the enzyme solutions of 3.6 mg/ml were treated similarly, because the diluted solutions (less than 0.3 mg/ml) of two mutants were slightly unstable even at 25 °C. The effect of pH on cold inactivation of mouse XR was examined using 0.1 M phosphate buffers (pH 6.0-9.0).	Mus musculus	12890481
1.1.1.10	T244C	8313	8611	For D238E and T244C mutants, the enzyme solutions of 3.6 mg/ml were treated similarly, because the diluted solutions (less than 0.3 mg/ml) of two mutants were slightly unstable even at 25 °C. The effect of pH on cold inactivation of mouse XR was examined using 0.1 M phosphate buffers (pH 6.0-9.0).	Mus musculus	12890481
1.1.1.10	T244C	8313	8611	For D238E and T244C mutants, the enzyme solutions of 3.6 mg/ml were treated similarly, because the diluted solutions (less than 0.3 mg/ml) of two mutants were slightly unstable even at 25 °C. The effect of pH on cold inactivation of mouse XR was examined using 0.1 M phosphate buffers (pH 6.0-9.0).	Mus musculus	12890481
1.1.1.10	D238E/L242W/T244C	13315	13406	All the mutant enzymes showed the same CD spectra as the wild-type enzyme (data not shown).	Mus musculus	12890481
1.1.1.10	T244C	13651	13878	The kinetic constants of the mutant enzymes were similar to those of the wild-type enzyme, except that subtle alteration in the Km or Vmax values was observed in the D238E, L242W/T244C, and D238E/ L242W/T244C mutants (Table 1).	Mus musculus	12890481
1.1.1.10	D238E/L242W/T244C	13651	13878	The kinetic constants of the mutant enzymes were similar to those of the wild-type enzyme, except that subtle alteration in the Km or Vmax values was observed in the D238E, L242W/T244C, and D238E/ L242W/T244C mutants (Table 1).	Mus musculus	12890481
1.1.1.10	D238E	13651	13878	The kinetic constants of the mutant enzymes were similar to those of the wild-type enzyme, except that subtle alteration in the Km or Vmax values was observed in the D238E, L242W/T244C, and D238E/ L242W/T244C mutants (Table 1).	Mus musculus	12890481
1.1.1.10	L242W/T244C	13651	13878	The kinetic constants of the mutant enzymes were similar to those of the wild-type enzyme, except that subtle alteration in the Km or Vmax values was observed in the D238E, L242W/T244C, and D238E/ L242W/T244C mutants (Table 1).	Mus musculus	12890481
1.1.1.10	L242W	13651	13878	The kinetic constants of the mutant enzymes were similar to those of the wild-type enzyme, except that subtle alteration in the Km or Vmax values was observed in the D238E, L242W/T244C, and D238E/ L242W/T244C mutants (Table 1).	Mus musculus	12890481
1.1.1.10	D238E/L242W/T244C	13651	13878	The kinetic constants of the mutant enzymes were similar to those of the wild-type enzyme, except that subtle alteration in the Km or Vmax values was observed in the D238E, L242W/T244C, and D238E/ L242W/T244C mutants (Table 1).	Mus musculus	12890481
1.1.1.10	D238E	13651	13878	The kinetic constants of the mutant enzymes were similar to those of the wild-type enzyme, except that subtle alteration in the Km or Vmax values was observed in the D238E, L242W/T244C, and D238E/ L242W/T244C mutants (Table 1).	Mus musculus	12890481
1.1.1.10	L242W	13651	13878	The kinetic constants of the mutant enzymes were similar to those of the wild-type enzyme, except that subtle alteration in the Km or Vmax values was observed in the D238E, L242W/T244C, and D238E/ L242W/T244C mutants (Table 1).	Mus musculus	12890481
1.1.1.10	T244C	13651	13878	The kinetic constants of the mutant enzymes were similar to those of the wild-type enzyme, except that subtle alteration in the Km or Vmax values was observed in the D238E, L242W/T244C, and D238E/ L242W/T244C mutants (Table 1).	Mus musculus	12890481
1.1.1.10	L242W/T244C	13651	13878	The kinetic constants of the mutant enzymes were similar to those of the wild-type enzyme, except that subtle alteration in the Km or Vmax values was observed in the D238E, L242W/T244C, and D238E/ L242W/T244C mutants (Table 1).	Mus musculus	12890481
1.1.1.10	L242W	13879	13989	Of the single mutations, only that of L242W moderately improved the instability of mouse XR at 0 °C (Fig. 2A).	Mus musculus	12890481
1.1.1.10	D238E/L242W/T244C	13990	14414	Although the stability of the L242W/T244C mutant at 0 °C was almost the same as the single mutant of L242W, the mutations of D238E/L242W and D238E/L242W/T244C completely protected the cold inactivation (Fig. 2B), indicating that the replacement of both Asp238 and Leu242 of mouse XR with Glu and Trp, respectively, is required to convert the cold-labile mouse XR into the cold-stable enzyme form tha…	Mus musculus	12890481
1.1.1.10	D238E/L242W	13990	14414	Although the stability of the L242W/T244C mutant at 0 °C was almost the same as the single mutant of L242W, the mutations of D238E/L242W and D238E/L242W/T244C completely protected the cold inactivation (Fig. 2B), indicating that the replacement of both Asp238 and Leu242 of mouse XR with Glu and Trp, respectively, is required to convert the cold-labile mouse XR into the cold-stable enzyme form tha…	Mus musculus	12890481
1.1.1.10	D238E/L242W/T244C	13990	14414	Although the stability of the L242W/T244C mutant at 0 °C was almost the same as the single mutant of L242W, the mutations of D238E/L242W and D238E/L242W/T244C completely protected the cold inactivation (Fig. 2B), indicating that the replacement of both Asp238 and Leu242 of mouse XR with Glu and Trp, respectively, is required to convert the cold-labile mouse XR into the cold-stable enzyme form tha…	Mus musculus	12890481
1.1.1.10	D238E/L242W	13990	14414	Although the stability of the L242W/T244C mutant at 0 °C was almost the same as the single mutant of L242W, the mutations of D238E/L242W and D238E/L242W/T244C completely protected the cold inactivation (Fig. 2B), indicating that the replacement of both Asp238 and Leu242 of mouse XR with Glu and Trp, respectively, is required to convert the cold-labile mouse XR into the cold-stable enzyme form tha…	Mus musculus	12890481
1.1.1.10	D238E/L242W/T244C	13990	14414	Although the stability of the L242W/T244C mutant at 0 °C was almost the same as the single mutant of L242W, the mutations of D238E/L242W and D238E/L242W/T244C completely protected the cold inactivation (Fig. 2B), indicating that the replacement of both Asp238 and Leu242 of mouse XR with Glu and Trp, respectively, is required to convert the cold-labile mouse XR into the cold-stable enzyme form tha…	Mus musculus	12890481
1.1.1.10	D238E/L242W	13990	14414	Although the stability of the L242W/T244C mutant at 0 °C was almost the same as the single mutant of L242W, the mutations of D238E/L242W and D238E/L242W/T244C completely protected the cold inactivation (Fig. 2B), indicating that the replacement of both Asp238 and Leu242 of mouse XR with Glu and Trp, respectively, is required to convert the cold-labile mouse XR into the cold-stable enzyme form tha…	Mus musculus	12890481
1.1.1.10	L242W	13990	14414	Although the stability of the L242W/T244C mutant at 0 °C was almost the same as the single mutant of L242W, the mutations of D238E/L242W and D238E/L242W/T244C completely protected the cold inactivation (Fig. 2B), indicating that the replacement of both Asp238 and Leu242 of mouse XR with Glu and Trp, respectively, is required to convert the cold-labile mouse XR into the cold-stable enzyme form tha…	Mus musculus	12890481
1.1.1.10	D238E	14415	14619	The activities of the mutant enzymes, which had been inactivated significantly (D238E and T244C) and moderately (L242W and L242W/T244C), were almost completely recovered by incubation at 25 °C for 30 min.	Mus musculus	12890481
1.1.1.10	T244C	14415	14619	The activities of the mutant enzymes, which had been inactivated significantly (D238E and T244C) and moderately (L242W and L242W/T244C), were almost completely recovered by incubation at 25 °C for 30 min.	Mus musculus	12890481
1.1.1.10	D238E	14620	15184	When the change in molecular weights of the mutant enzymes due to cold inactivation (at 0 °C for 1 h) was examined by gel-filtration at 4 °C, the D238E and T244C mutants appeared as the dimeric forms, and the cold-stable D238E/L242W and D238E/L242W/T244C mutants remained as the tetrameric forms, as the representative elution patterns of D238E and D238E/ L242W mutants are shown in Fig. 1B. In addi…	Mus musculus	12890481
1.1.1.10	L242W/T244C	14620	15184	When the change in molecular weights of the mutant enzymes due to cold inactivation (at 0 °C for 1 h) was examined by gel-filtration at 4 °C, the D238E and T244C mutants appeared as the dimeric forms, and the cold-stable D238E/L242W and D238E/L242W/T244C mutants remained as the tetrameric forms, as the representative elution patterns of D238E and D238E/ L242W mutants are shown in Fig. 1B. In addi…	Mus musculus	12890481
1.1.1.10	L242W/T244C	14620	15184	When the change in molecular weights of the mutant enzymes due to cold inactivation (at 0 °C for 1 h) was examined by gel-filtration at 4 °C, the D238E and T244C mutants appeared as the dimeric forms, and the cold-stable D238E/L242W and D238E/L242W/T244C mutants remained as the tetrameric forms, as the representative elution patterns of D238E and D238E/ L242W mutants are shown in Fig. 1B. In addi…	Mus musculus	12890481
1.1.1.10	D238E/L242W/T244C	14620	15184	When the change in molecular weights of the mutant enzymes due to cold inactivation (at 0 °C for 1 h) was examined by gel-filtration at 4 °C, the D238E and T244C mutants appeared as the dimeric forms, and the cold-stable D238E/L242W and D238E/L242W/T244C mutants remained as the tetrameric forms, as the representative elution patterns of D238E and D238E/ L242W mutants are shown in Fig. 1B. In addi…	Mus musculus	12890481
1.1.1.10	D238E/L242W	14620	15184	When the change in molecular weights of the mutant enzymes due to cold inactivation (at 0 °C for 1 h) was examined by gel-filtration at 4 °C, the D238E and T244C mutants appeared as the dimeric forms, and the cold-stable D238E/L242W and D238E/L242W/T244C mutants remained as the tetrameric forms, as the representative elution patterns of D238E and D238E/ L242W mutants are shown in Fig. 1B. In addi…	Mus musculus	12890481
1.1.1.10	D238E/L242W/T244C	14620	15184	When the change in molecular weights of the mutant enzymes due to cold inactivation (at 0 °C for 1 h) was examined by gel-filtration at 4 °C, the D238E and T244C mutants appeared as the dimeric forms, and the cold-stable D238E/L242W and D238E/L242W/T244C mutants remained as the tetrameric forms, as the representative elution patterns of D238E and D238E/ L242W mutants are shown in Fig. 1B. In addi…	Mus musculus	12890481
1.1.1.10	L242W	14620	15184	When the change in molecular weights of the mutant enzymes due to cold inactivation (at 0 °C for 1 h) was examined by gel-filtration at 4 °C, the D238E and T244C mutants appeared as the dimeric forms, and the cold-stable D238E/L242W and D238E/L242W/T244C mutants remained as the tetrameric forms, as the representative elution patterns of D238E and D238E/ L242W mutants are shown in Fig. 1B. In addi…	Mus musculus	12890481
1.1.1.10	T244C	14620	15184	When the change in molecular weights of the mutant enzymes due to cold inactivation (at 0 °C for 1 h) was examined by gel-filtration at 4 °C, the D238E and T244C mutants appeared as the dimeric forms, and the cold-stable D238E/L242W and D238E/L242W/T244C mutants remained as the tetrameric forms, as the representative elution patterns of D238E and D238E/ L242W mutants are shown in Fig. 1B. In addi…	Mus musculus	12890481
1.1.1.10	D238E	14620	15184	When the change in molecular weights of the mutant enzymes due to cold inactivation (at 0 °C for 1 h) was examined by gel-filtration at 4 °C, the D238E and T244C mutants appeared as the dimeric forms, and the cold-stable D238E/L242W and D238E/L242W/T244C mutants remained as the tetrameric forms, as the representative elution patterns of D238E and D238E/ L242W mutants are shown in Fig. 1B. In addi…	Mus musculus	12890481
1.1.1.10	T244C	14620	15184	When the change in molecular weights of the mutant enzymes due to cold inactivation (at 0 °C for 1 h) was examined by gel-filtration at 4 °C, the D238E and T244C mutants appeared as the dimeric forms, and the cold-stable D238E/L242W and D238E/L242W/T244C mutants remained as the tetrameric forms, as the representative elution patterns of D238E and D238E/ L242W mutants are shown in Fig. 1B. In addi…	Mus musculus	12890481
1.1.1.10	D238E/L242W	14620	15184	When the change in molecular weights of the mutant enzymes due to cold inactivation (at 0 °C for 1 h) was examined by gel-filtration at 4 °C, the D238E and T244C mutants appeared as the dimeric forms, and the cold-stable D238E/L242W and D238E/L242W/T244C mutants remained as the tetrameric forms, as the representative elution patterns of D238E and D238E/ L242W mutants are shown in Fig. 1B. In addi…	Mus musculus	12890481
1.1.1.10	D238E	15394	15439	Effect of the mutations on cold inactivation.	Mus musculus	12890481
1.1.1.10	D238E/L242W	17046	17263	Discussion The present results of the mutations revealed that the cause of cold inactivation of mouse XR is due to the presence of Asp238 and Leu242 instead of the corresponding residues, Glu and Trp, of the human XR.	Mus musculus	12890481
1.1.1.10	Q137M	17538	17900	The involvement of Gln137 and Phe241 in the R-axis related subunit interaction has been demonstrated by our previous mutagenesis studies, in which the replacement of Gln137 with Met attenuates cold inactivation of mouse and rat XRs, and the introduction of an additional mutation of F241L to this Q137M mutant again converts it into the cold-sensitive form [16].	Mus musculus	12890481
1.1.1.10	L242W	18275	18614	In rodent XRs, the small side chain of Asp238 probably interferes its hydrogen bonding network with the main-chain atoms of residues 239-242, and the nonbulky and small side-chain of Leu242 compared to that of Trp also affects the configuration of Gln137 because the mutation of L242W improved the stability of mouse XR at low temperature.	Mus musculus	12890481
1.1.1.10	L242W	18275	18614	In rodent XRs, the small side chain of Asp238 probably interferes its hydrogen bonding network with the main-chain atoms of residues 239-242, and the nonbulky and small side-chain of Leu242 compared to that of Trp also affects the configuration of Gln137 because the mutation of L242W improved the stability of mouse XR at low temperature.	Mus musculus	12890481
1.1.1.10	L242W	18275	18614	In rodent XRs, the small side chain of Asp238 probably interferes its hydrogen bonding network with the main-chain atoms of residues 239-242, and the nonbulky and small side-chain of Leu242 compared to that of Trp also affects the configuration of Gln137 because the mutation of L242W improved the stability of mouse XR at low temperature.	Mus musculus	12890481
1.1.1.10	Q137M	19118	19334	The stability of MLCR at low temperature may result from the presence of Met at position 137 instead of Gln137 of XR,because of the abolishment of cold inactivation of mouse and rat XRs by the mutation of Q137M [16].	Mus musculus	12890481
1.1.1.10	Q137M	19118	19334	The stability of MLCR at low temperature may result from the presence of Met at position 137 instead of Gln137 of XR,because of the abolishment of cold inactivation of mouse and rat XRs by the mutation of Q137M [16].	Mus musculus	12890481
1.1.1.10	Q137M	19788	20047	In addition, the conversion of the cold-stable Q137M mutant of rat XR into the cold-sensitive form by the additional mutation of F241L [16] indicates the critical role of the residues with an aromatic ring at position 241 in the stability at cold temperature.	Mus musculus	12890481
1.1.1.1	G223D	193	464	Complete Reversal of Coenzyme Specificity by Concerted Mutation of Three Consecutive Residues in Alcohol Dehydrogenase*
Received for publication, July 10, 2003, and in revised form, August 4, 2003 Published, JBC Papers in Press, August 4, 2003, DOI 10.1074/jbc.M307384200	Rana perezi	12902331
1.1.1.1	G223D	1167	1341	To investigate the minimal structural determinants for coenzyme specificity, several ADH8 mutants involving residues 223 to 225 were engineered and kinetically characterized.	Rana perezi	12902331
1.1.1.1	G223D/T224I	1648	1906	Catalytic efficiency with NADP(H) dropped dramatically in the double mutants, G223D/T224I and T224I/H225N, and in the triple mutant, G223D/T224I/H225N (kcat/KmNADPH = 760 mm-1 min-1), as compared with the wild-type enzyme (kcat/KmNADPH = 133,330 mm-1 min-1).	Rana perezi	12902331
1.1.1.1	T224I/H225N	1648	1906	Catalytic efficiency with NADP(H) dropped dramatically in the double mutants, G223D/T224I and T224I/H225N, and in the triple mutant, G223D/T224I/H225N (kcat/KmNADPH = 760 mm-1 min-1), as compared with the wild-type enzyme (kcat/KmNADPH = 133,330 mm-1 min-1).	Rana perezi	12902331
1.1.1.1	G223D/T224I/H225N	2007	2190	Conversely, in the triple mutant, catalytic efficiency with NAD(H) increased, reaching values (kcat/KmNADH = 155,000 mm-1 min-1) similar to those of the wild-type enzyme with NADP(H).	Rana perezi	12902331
1.1.1.1	G223D/T224I/H225N	2007	2190	Conversely, in the triple mutant, catalytic efficiency with NAD(H) increased, reaching values (kcat/KmNADH = 155,000 mm-1 min-1) similar to those of the wild-type enzyme with NADP(H).	Rana perezi	12902331
1.1.1.1	G223D/T224I/H225N	2191	2402	The complete reversal of ADH8 coenzyme specificity was therefore attained by the substitution of only three consecutive residues in the phosphate-binding site, an unprecedented achievement within the ADH family.	Rana perezi	12902331
1.1.1.1	D223G	5177	5328	The substitution D223G, as found in ADH8, would avoid the possible steric and electrostatic hindrances because of the extra phosphate group of NADP(H).	Rana perezi	12902331
1.1.1.1	D223G	5329	5474	In fact, different attempts to switch the coenzyme specificity in medium chain ADHs have been focused on mutations involving residue 223 (9 -12).	Rana perezi	12902331
1.1.1.1	D223G	5475	5628	However, full reversal of coenzyme specificity, in terms of having a mutant enzyme as catalytically efficient as the wild type, has been rarely achieved.	Rana perezi	12902331
1.1.1.1	T224I	10281	10371	Batch-wise purification of wild-type and T224I enzymes followed identical procedures (14).	Rana perezi	12902331
1.1.1.1	H225N	10372	10556	For G223D, H225N, G223D/T224I, T224I/H225N, and G223D/T224I/H225N mutants, the only difference was the matrix used in the last affinity chromatography step (Cibacron Blue 3-GA; Sigma).	Rana perezi	12902331
1.1.1.1	G223D	10372	10556	For G223D, H225N, G223D/T224I, T224I/H225N, and G223D/T224I/H225N mutants, the only difference was the matrix used in the last affinity chromatography step (Cibacron Blue 3-GA; Sigma).	Rana perezi	12902331
1.1.1.1	T224I/H225N	10372	10556	For G223D, H225N, G223D/T224I, T224I/H225N, and G223D/T224I/H225N mutants, the only difference was the matrix used in the last affinity chromatography step (Cibacron Blue 3-GA; Sigma).	Rana perezi	12902331
1.1.1.1	G223D/T224I/H225N	10372	10556	For G223D, H225N, G223D/T224I, T224I/H225N, and G223D/T224I/H225N mutants, the only difference was the matrix used in the last affinity chromatography step (Cibacron Blue 3-GA; Sigma).	Rana perezi	12902331
1.1.1.1	G223D/T224I	10372	10556	For G223D, H225N, G223D/T224I, T224I/H225N, and G223D/T224I/H225N mutants, the only difference was the matrix used in the last affinity chromatography step (Cibacron Blue 3-GA; Sigma).	Rana perezi	12902331
1.1.1.1	T224I	10372	10556	For G223D, H225N, G223D/T224I, T224I/H225N, and G223D/T224I/H225N mutants, the only difference was the matrix used in the last affinity chromatography step (Cibacron Blue 3-GA; Sigma).	Rana perezi	12902331
1.1.1.1	G223D/T224I/H225N	13884	14115	Reversal of Coenzyme Specificity in Alcohol Dehydrogenase
TABLE II Kinetic constants of wild-type and mutant ADH8 with NADϩ and NADPϩ at pH 7.5 Activities were measured with 1.5 mM octanol and 0.1 M sodium phosphate/NaOH at pH 7.5.	Rana perezi	12902331
1.1.1.1	G223D	16100	16315	Regarding the effect of substitutions on coenzyme kinetics, most of the observations made at pH 10.0 (Table I) could be confirmed at pH 7.5, for both the oxidation (Table II) and the reduction (Table III) reactions.	Rana perezi	12902331
1.1.1.1	G223D	16316	16494	This suggests that the introduced mutations had a similar effect on each coenzyme kinetics, independently of pH and whether the cofactor used was in its oxidized or reduced form.	Rana perezi	12902331
1.1.1.1	G223D	16316	16494	This suggests that the introduced mutations had a similar effect on each coenzyme kinetics, independently of pH and whether the cofactor used was in its oxidized or reduced form.	Rana perezi	12902331
1.1.1.1	G223D	16495	16601	However, the substitutions did have a different effect on whether the cofactor used was NADP(H) or NAD(H).	Rana perezi	12902331
1.1.1.1	G223D	16602	16713	Single mutations only produced a small decrease (2- 8-fold) in the catalytic efficiency (kcat/Km) with NADP(H).	Rana perezi	12902331
1.1.1.1	G223D	16714	16835	Generally, this was because of an increase in Km values, whereas kcat values did not significantly change in the mutants.	Rana perezi	12902331
1.1.1.1	G223D	16836	17043	The substitution G223D did not hamper NADPϩ binding (see below) or change the catalytic rate significantly, as would have been anticipated, but resulted in an enzyme that still preferred NADP(H) over NAD(H).	Rana perezi	12902331
1.1.1.1	T224I	17044	17095	Similar results were obtained for the T224I mutant.	Rana perezi	12902331
1.1.1.1	T224I	17341	17448	Single mutations provided a positive effect on NAD(H) kinetics, with a moderate increase in kcat/Km values.	Rana perezi	12902331
1.1.1.1	T224I	17449	17621	T224I showed the best catalytic efficiency for a single mutant, whereas H225N displayed the lowest catalytic efficiency, mostly due to its high Km values for this coenzyme.	Rana perezi	12902331
1.1.1.1	H225N	17449	17621	T224I showed the best catalytic efficiency for a single mutant, whereas H225N displayed the lowest catalytic efficiency, mostly due to its high Km values for this coenzyme.	Rana perezi	12902331
1.1.1.1	T224I	17751	17839	At any pH employed, none of the three mutants showed a reversal of coenzyme specificity.	Rana perezi	12902331
1.1.1.1	T224I	17840	17949	Only the mutant T224I showed a very similar catalytic efficiency with the two cofactors at pH 10.0 (Table I).	Rana perezi	12902331
1.1.1.1	G223D/T224I	17950	18095	A double mutation, G223D/T224I or T224I/H225N, was the minimal change to show a clearcut effect on coenzyme specificity, both at pH 7.5 and 10.0.	Rana perezi	12902331
1.1.1.1	T224I/H225N	17950	18095	A double mutation, G223D/T224I or T224I/H225N, was the minimal change to show a clearcut effect on coenzyme specificity, both at pH 7.5 and 10.0.	Rana perezi	12902331
1.1.1.1	T224I/H225N	18292	18498	Kinetic constants could only be accurately measured for the T224I/H225N mutant in the oxidative direction: Km values for NADP(H) increased dramatically (up to 200-fold) and kcat values dropped down 30-fold.	Rana perezi	12902331
1.1.1.1	T224I/H225N	18292	18498	Kinetic constants could only be accurately measured for the T224I/H225N mutant in the oxidative direction: Km values for NADP(H) increased dramatically (up to 200-fold) and kcat values dropped down 30-fold.	Rana perezi	12902331
1.1.1.1	G223D/T224I	18499	18992	Catalytic efficiency with NADP(H) decreased from 1,500 to 10,000-fold for G223D/T224I and from 100 to 1,400-fold for T224I/H225N. Both mutants showed a moderate increase in kcat/Km values for NAD(H), mostly because of a small decrease in Km values (more marked in G223D/T224I), with respect to the single mutant T224I. Overall, the double mutants showed a switch in coenzyme specificity, but without…	Rana perezi	12902331
1.1.1.1	T224I/H225N	18499	18992	Catalytic efficiency with NADP(H) decreased from 1,500 to 10,000-fold for G223D/T224I and from 100 to 1,400-fold for T224I/H225N. Both mutants showed a moderate increase in kcat/Km values for NAD(H), mostly because of a small decrease in Km values (more marked in G223D/T224I), with respect to the single mutant T224I. Overall, the double mutants showed a switch in coenzyme specificity, but without…	Rana perezi	12902331
1.1.1.1	G223D/T224I	18499	18992	Catalytic efficiency with NADP(H) decreased from 1,500 to 10,000-fold for G223D/T224I and from 100 to 1,400-fold for T224I/H225N. Both mutants showed a moderate increase in kcat/Km values for NAD(H), mostly because of a small decrease in Km values (more marked in G223D/T224I), with respect to the single mutant T224I. Overall, the double mutants showed a switch in coenzyme specificity, but without…	Rana perezi	12902331
1.1.1.1	G223D/T224I/H225N	18993	19113	The G223D/T224I/H225N triple substitution produced a complete reversal of coenzyme specificity, both at pH 7.5 and 10.0.	Rana perezi	12902331
1.1.1.1	G223D/T224I/H225N	19204	19419	Thus, the catalytic efficiency of the triple mutant with NAD(H) increased 30 -50-fold with respect to that of the wild-type enzyme, and it was even higher than the kcat/Km value of the wild-type enzyme with NADP(H).	Rana perezi	12902331
1.1.1.1	G223D/T224I/H225N	19204	19419	Thus, the catalytic efficiency of the triple mutant with NAD(H) increased 30 -50-fold with respect to that of the wild-type enzyme, and it was even higher than the kcat/Km value of the wild-type enzyme with NADP(H).	Rana perezi	12902331
1.1.1.1	T224I/H225N	19559	19750	On the other hand, the triple mutant could not be saturated by NADP(H) and the catalytic efficiency with NADP(H) decreased to about the same order of magnitude as those of the double mutants.	Rana perezi	12902331
1.1.1.1	T224I/H225N	20254	20471	Single substitutions had modest effects on the kcat value with NADPϩ but this dropped ϳ20-fold in the T224I/H225N double mutant and could not be determined in the triple mutant because saturation could not be reached.	Rana perezi	12902331
1.1.1.1	T224I/H225N	20254	20471	Single substitutions had modest effects on the kcat value with NADPϩ but this dropped ϳ20-fold in the T224I/H225N double mutant and could not be determined in the triple mutant because saturation could not be reached.	Rana perezi	12902331
1.1.1.1	T224I/H225N	20472	20670	For the double mutant, this dramatic change in the kcat value with NADPϩ paralleled an increase in the dissociation (Kia) and Michaelis constant (Ka) values for NADPϩ by 60and 30-fold, respectively.	Rana perezi	12902331
1.1.1.1	T224I/H225N	20671	20808	In contrast, the kcat value with NADϩ remained relatively unchanged in all the substituted forms, suggesting a common rate-limiting step.	Rana perezi	12902331
1.1.1.1	G223D/T224I/H225N	22167	22258	When using NADPϩ as a cofactor, the same increase was only seen in the single mutant forms.	Rana perezi	12902331
1.1.1.1	G223D/T224I/H225N	22259	22411	In contrast, the double and triple mutants did not display any significant isotope effect, indicating that hydride transfer was no longer rate-limiting.	Rana perezi	12902331
1.1.1.1	G223D	22259	22411	In contrast, the double and triple mutants did not display any significant isotope effect, indicating that hydride transfer was no longer rate-limiting.	Rana perezi	12902331
1.1.1.1	T224I	23606	23731	Small differences are observed in T224I-NADPϩ and H225N-NADPϩ complexes with respect to NADPϩ docked to the wild-type enzyme.	Rana perezi	12902331
1.1.1.1	T224I/H225N	26534	26661	Therefore adjacent residues 223, 224, and 225 were systematically mutated and checked, separately or in different combinations.	Rana perezi	12902331
1.1.1.1	T224I/H225N	26662	26868	Effect of Substitutions on the Rate-limiting Step and Catalytic Constant—In ADH8 single mutants, kcat values for NADP(H) decreased slightly, whereas a moderate increase in Kia values for NADPϩ was observed.	Rana perezi	12902331
1.1.1.1	T224I/H225N	26925	27086	In contrast, in the T224I/ H225N mutant, kcat values for NADPϩ suffered a sharp decrease, which was associated with a marked increase in the Kia value for NADPϩ.	Rana perezi	12902331
1.1.1.1	T224I/H225N	26925	27086	In contrast, in the T224I/ H225N mutant, kcat values for NADPϩ suffered a sharp decrease, which was associated with a marked increase in the Kia value for NADPϩ.	Rana perezi	12902331
1.1.1.1	T224I/H225N	27087	27336	In this regard, in double and triple mutants, the catalytic efficiency dropped dramatically, reflecting the fact that Km values for NADP(H) increased, and even in most cases saturation could not be reached, and apparent kcat values likely decreased.	Rana perezi	12902331
1.1.1.1	T224I/H225N	27087	27336	In this regard, in double and triple mutants, the catalytic efficiency dropped dramatically, reflecting the fact that Km values for NADP(H) increased, and even in most cases saturation could not be reached, and apparent kcat values likely decreased.	Rana perezi	12902331
1.1.1.1	T224I/H225N	27087	27336	In this regard, in double and triple mutants, the catalytic efficiency dropped dramatically, reflecting the fact that Km values for NADP(H) increased, and even in most cases saturation could not be reached, and apparent kcat values likely decreased.	Rana perezi	12902331
1.1.1.1	T224I/H225N	27087	27336	In this regard, in double and triple mutants, the catalytic efficiency dropped dramatically, reflecting the fact that Km values for NADP(H) increased, and even in most cases saturation could not be reached, and apparent kcat values likely decreased.	Rana perezi	12902331
1.1.1.1	I269S	27953	28197	The kcat values for NAD(H) remained relatively unchanged for the mutant enzymes with respect to the wild-type recombinant ADH8, indicating that the rate-limiting step was likely the same for all the enzymatic forms when NAD(H) was the coenzyme.	Rana perezi	12902331
1.1.1.1	I269S	27953	28197	The kcat values for NAD(H) remained relatively unchanged for the mutant enzymes with respect to the wild-type recombinant ADH8, indicating that the rate-limiting step was likely the same for all the enzymatic forms when NAD(H) was the coenzyme.	Rana perezi	12902331
1.1.1.1	D223G	29883	30059	In one case, the homologous Asp residue in yeast ADHI was substituted by Gly and the resulting D223G mutant utilized the two coenzymes with similar but very low efficiency (9).	Rana perezi	12902331
1.1.1.1	D223G	29883	30059	In one case, the homologous Asp residue in yeast ADHI was substituted by Gly and the resulting D223G mutant utilized the two coenzymes with similar but very low efficiency (9).	Rana perezi	12902331
1.1.1.1	H225N	30237	30496	Similarly, the substitution of the corresponding Asp in other NAD-dependent dehydrogenases having the Rossmann fold did not generate NADP-dependent enzymes, although substitution improved the catalytic efficiency for NADPϩ and made it worse for NADϩ (35, 36).	Rana perezi	12902331
1.1.1.1	T224I	30237	30496	Similarly, the substitution of the corresponding Asp in other NAD-dependent dehydrogenases having the Rossmann fold did not generate NADP-dependent enzymes, although substitution improved the catalytic efficiency for NADPϩ and made it worse for NADϩ (35, 36).	Rana perezi	12902331
1.1.1.1	G223D	30237	30496	Similarly, the substitution of the corresponding Asp in other NAD-dependent dehydrogenases having the Rossmann fold did not generate NADP-dependent enzymes, although substitution improved the catalytic efficiency for NADPϩ and made it worse for NADϩ (35, 36).	Rana perezi	12902331
1.1.1.1	T224I	30497	30680	In the present paper, single mutations G223D, T224I, and H225N only provided small changes to coenzyme kinetics, which were slightly detrimental for NADP(H) and beneficial for NAD(H).	Rana perezi	12902331
1.1.1.1	H225N	30497	30680	In the present paper, single mutations G223D, T224I, and H225N only provided small changes to coenzyme kinetics, which were slightly detrimental for NADP(H) and beneficial for NAD(H).	Rana perezi	12902331
1.1.1.1	G223D	30497	30680	In the present paper, single mutations G223D, T224I, and H225N only provided small changes to coenzyme kinetics, which were slightly detrimental for NADP(H) and beneficial for NAD(H).	Rana perezi	12902331
1.1.1.1	T224I	30497	30680	In the present paper, single mutations G223D, T224I, and H225N only provided small changes to coenzyme kinetics, which were slightly detrimental for NADP(H) and beneficial for NAD(H).	Rana perezi	12902331
1.1.1.1	H225N	30497	30680	In the present paper, single mutations G223D, T224I, and H225N only provided small changes to coenzyme kinetics, which were slightly detrimental for NADP(H) and beneficial for NAD(H).	Rana perezi	12902331
1.1.1.1	G223D	30497	30680	In the present paper, single mutations G223D, T224I, and H225N only provided small changes to coenzyme kinetics, which were slightly detrimental for NADP(H) and beneficial for NAD(H).	Rana perezi	12902331
1.1.1.1	G223D	30903	31129	In particular, the substitution G223D did not greatly hamper NADPϩ binding as it would have been anticipated but resulted in an enzyme that still preferred NADP(H) over NAD(H) (Fig. 3) although with a lower catalytic constant.	Rana perezi	12902331
1.1.1.1	G223D	30903	31129	In particular, the substitution G223D did not greatly hamper NADPϩ binding as it would have been anticipated but resulted in an enzyme that still preferred NADP(H) over NAD(H) (Fig. 3) although with a lower catalytic constant.	Rana perezi	12902331
1.1.1.1	G223D	31130	31265	The modeling results for the G223D mutant confirm the generation of unfavorable steric and electrostatic conditions on NADP(H) binding.	Rana perezi	12902331
1.1.1.1	G223D	31801	32036	Complete Reversal of Coenzyme Specificity in the Triple Mutant—In the triple mutant, the attained Km, kcat, and kcat/Km values for NAD(H) and Kia for NADϩ are in the same order of magnitude as those for NADP(H) in the wild-type enzyme.	Rana perezi	12902331
1.1.1.1	G223D	31801	32036	Complete Reversal of Coenzyme Specificity in the Triple Mutant—In the triple mutant, the attained Km, kcat, and kcat/Km values for NAD(H) and Kia for NADϩ are in the same order of magnitude as those for NADP(H) in the wild-type enzyme.	Rana perezi	12902331
1.1.1.1	G223D	32113	32244	Moreover, the kcat/Km values with NAD(H) obtained in the triple mutant are similar to those of typical NAD-dependent ADHs (37- 42).	Rana perezi	12902331
1.1.1.1	G223D	32679	32898	In the triple mutant, the extra phosphate group poses steric and electrostatic problems for NADP(H) binding, especially because of the presence of both Asp223 and a less hydrophilic environment at positions 224 and 225.	Rana perezi	12902331
1.1.1.1	G223D	33282	33463	Single amino acid substitutions had only very limited effects, whereas double and triple mutations involving the same residues caused great changes on coenzyme binding and kinetics.	Rana perezi	12902331
1.1.1.1	T224I	35059	35220	The most effective switches in coenzyme specificities have come from multiple mutations in different regions of the primary structure of dehydrogenases (43- 46).	Rana perezi	12902331
1.1.1.1	H225N	35059	35220	The most effective switches in coenzyme specificities have come from multiple mutations in different regions of the primary structure of dehydrogenases (43- 46).	Rana perezi	12902331
1.1.1.1	T224I	35221	35377	In contrast, the complete reversal of coenzyme specificity in ADH8 has been obtained by means of substitution of only three consecutive amino acid residues.	Rana perezi	12902331
1.1.1.1	H225N	35221	35377	In contrast, the complete reversal of coenzyme specificity in ADH8 has been obtained by means of substitution of only three consecutive amino acid residues.	Rana perezi	12902331
1.1.1.100	E233K	1038	1318	The Escherichia coli [fabG (Ts)] mutant contains two point mutations: A154T and E233K. The β-ketoacyl-ACP reductase activity of this mutant was extremely thermolabile, and the rate of fatty acid synthesis measured in vivo was inhibited upon shift to the nonpermissive temperature.	Salmonella typhimurium	14996818
1.1.1.100	A154T	1038	1318	The Escherichia coli [fabG (Ts)] mutant contains two point mutations: A154T and E233K. The β-ketoacyl-ACP reductase activity of this mutant was extremely thermolabile, and the rate of fatty acid synthesis measured in vivo was inhibited upon shift to the nonpermissive temperature.	Salmonella typhimurium	14996818
1.1.1.100	E233K	1319	1505	Moreover, synthesis of the acyl-ACP intermediates of the pathway was inhibited upon shift of mutant cultures to the nonpermissive temperature, indicating blockage of the synthetic cycle.	Salmonella typhimurium	14996818
1.1.1.100	E233K	1571	1698	Complementation analysis revealed that only the E233K mutation was required to give the temperature-sensitive growth phenotype.	Salmonella typhimurium	14996818
1.1.1.100	A223T	1883	2167	All of the altered residues of the FabG mutant proteins are located on or near the twofold axes of symmetry at the dimer interfaces in this homotetrameric protein, suggesting that the quaternary structures of the mutant FabG proteins may be disrupted at the nonpermissive temperature.	Salmonella typhimurium	14996818
1.1.1.100	M125I	1883	2167	All of the altered residues of the FabG mutant proteins are located on or near the twofold axes of symmetry at the dimer interfaces in this homotetrameric protein, suggesting that the quaternary structures of the mutant FabG proteins may be disrupted at the nonpermissive temperature.	Salmonella typhimurium	14996818
1.1.1.100	M125I	1883	2167	All of the altered residues of the FabG mutant proteins are located on or near the twofold axes of symmetry at the dimer interfaces in this homotetrameric protein, suggesting that the quaternary structures of the mutant FabG proteins may be disrupted at the nonpermissive temperature.	Salmonella typhimurium	14996818
1.1.1.100	A223T	1883	2167	All of the altered residues of the FabG mutant proteins are located on or near the twofold axes of symmetry at the dimer interfaces in this homotetrameric protein, suggesting that the quaternary structures of the mutant FabG proteins may be disrupted at the nonpermissive temperature.	Salmonella typhimurium	14996818
1.1.1.100	A223T	9600	9737	These plasmids were transformed into the temperature-sensitive mutant strains in order to identify fab gene mutations by complementation.	Salmonella typhimurium	14996818
1.1.1.100	M125I	9600	9737	These plasmids were transformed into the temperature-sensitive mutant strains in order to identify fab gene mutations by complementation.	Salmonella typhimurium	14996818
1.1.1.100	M125I	15200	15383	The other portion of the culture was supplemented with same ingredients as described above except that 1 mM nonradioactive sodium acetate was substituted for the radioactive compound.	Salmonella typhimurium	14996818
1.1.1.100	A223T	15200	15383	The other portion of the culture was supplemented with same ingredients as described above except that 1 mM nonradioactive sodium acetate was substituted for the radioactive compound.	Salmonella typhimurium	14996818
1.1.1.100	A154T	23188	23654	Cultures of mutagenized cells are exposed to [3H]acetate of very high specific activity while growing at 42°C. Those cells having normal fatty acid synthesis accumulate [3H]acetate and are subsequently killed by radioactive disintegration during storage (presumably due to oxidative damage caused by the β particles), whereas mutants blocked early in the fatty acid synthesis pathway fail to incorpo…	Salmonella typhimurium	14996818
1.1.1.100	G233K	23188	23654	Cultures of mutagenized cells are exposed to [3H]acetate of very high specific activity while growing at 42°C. Those cells having normal fatty acid synthesis accumulate [3H]acetate and are subsequently killed by radioactive disintegration during storage (presumably due to oxidative damage caused by the β particles), whereas mutants blocked early in the fatty acid synthesis pathway fail to incorpo…	Salmonella typhimurium	14996818
1.1.1.100	A154T	24588	24735	Only one strain, strain CL37, had a temperature-sensitive phenotype and was identified as a fabG(Ts) mutant by complementation with a fabG plasmid.	Salmonella typhimurium	14996818
1.1.1.100	G233K	24588	24735	Only one strain, strain CL37, had a temperature-sensitive phenotype and was identified as a fabG(Ts) mutant by complementation with a fabG plasmid.	Salmonella typhimurium	14996818
1.1.1.100	A154T	27520	27893	After shift to the nonpermissive temperature, the rate of incorporation of [14C]acetate into lipids in cultures of the fabG(Ts) strain, CL37, progressively decreased, whereas the wild-type strain, CL50, had a much higher rate of synthesis until the inhibition of synthesis by entry into stationary phase (the mutant culture failed to reach a stationary-phase cell density).	Salmonella typhimurium	14996818
1.1.1.100	G233K	27520	27893	After shift to the nonpermissive temperature, the rate of incorporation of [14C]acetate into lipids in cultures of the fabG(Ts) strain, CL37, progressively decreased, whereas the wild-type strain, CL50, had a much higher rate of synthesis until the inhibition of synthesis by entry into stationary phase (the mutant culture failed to reach a stationary-phase cell density).	Salmonella typhimurium	14996818
1.1.1.100	A154T	27520	27893	After shift to the nonpermissive temperature, the rate of incorporation of [14C]acetate into lipids in cultures of the fabG(Ts) strain, CL37, progressively decreased, whereas the wild-type strain, CL50, had a much higher rate of synthesis until the inhibition of synthesis by entry into stationary phase (the mutant culture failed to reach a stationary-phase cell density).	Salmonella typhimurium	14996818
1.1.1.100	G233K	27520	27893	After shift to the nonpermissive temperature, the rate of incorporation of [14C]acetate into lipids in cultures of the fabG(Ts) strain, CL37, progressively decreased, whereas the wild-type strain, CL50, had a much higher rate of synthesis until the inhibition of synthesis by entry into stationary phase (the mutant culture failed to reach a stationary-phase cell density).	Salmonella typhimurium	14996818
1.1.1.100	A154T	27520	27893	After shift to the nonpermissive temperature, the rate of incorporation of [14C]acetate into lipids in cultures of the fabG(Ts) strain, CL37, progressively decreased, whereas the wild-type strain, CL50, had a much higher rate of synthesis until the inhibition of synthesis by entry into stationary phase (the mutant culture failed to reach a stationary-phase cell density).	Salmonella typhimurium	14996818
1.1.1.100	G233K	27520	27893	After shift to the nonpermissive temperature, the rate of incorporation of [14C]acetate into lipids in cultures of the fabG(Ts) strain, CL37, progressively decreased, whereas the wild-type strain, CL50, had a much higher rate of synthesis until the inhibition of synthesis by entry into stationary phase (the mutant culture failed to reach a stationary-phase cell density).	Salmonella typhimurium	14996818
1.1.1.100	A154T	31872	32113	Since our results indicated that FabG, like FabI, is solely responsible for an elongation cycle reaction, we predicted that the intracellular ACP pool compositions of the two mutant strains should be similar at the nonpermissive temperature.	Salmonella typhimurium	14996818
1.1.1.100	G233K	31872	32113	Since our results indicated that FabG, like FabI, is solely responsible for an elongation cycle reaction, we predicted that the intracellular ACP pool compositions of the two mutant strains should be similar at the nonpermissive temperature.	Salmonella typhimurium	14996818
1.1.1.100	A154T	32831	32912	This is readily attributed to the differences in the stringency of the mutations.	Salmonella typhimurium	14996818
1.1.1.100	G233K	32831	32912	This is readily attributed to the differences in the stringency of the mutations.	Salmonella typhimurium	14996818
1.1.1.100	A154T	33875	34081	The constructed singly mutant genes were then moved into the low-copy-number vector pHSG576 under control of the vector plac promoter and tested for complementation of the fabG(Ts) phenotype of strain CL37.	Salmonella typhimurium	14996818
1.1.1.100	A154T	33875	34081	The constructed singly mutant genes were then moved into the low-copy-number vector pHSG576 under control of the vector plac promoter and tested for complementation of the fabG(Ts) phenotype of strain CL37.	Salmonella typhimurium	14996818
1.1.1.100	E233K	34360	34511	Also, as expected plasmid pCL33, carrying both mutations, failed to complement strain CL37 at the nonpermissive temperature in the presence of glucose.	Salmonella typhimurium	14996818
1.1.1.100	E233K	34622	34883	Therefore, it is clear that the E233K and E233K A154T proteins retain residual activity at the nonpermissive temperature since overexpression of these proteins from the lac promoter (or from the pBR322 tet promoter in the case of the E233K FabG) allowed growth.	Salmonella typhimurium	14996818
1.1.1.100	A154T	34622	34883	Therefore, it is clear that the E233K and E233K A154T proteins retain residual activity at the nonpermissive temperature since overexpression of these proteins from the lac promoter (or from the pBR322 tet promoter in the case of the E233K FabG) allowed growth.	Salmonella typhimurium	14996818
1.1.1.100	E233K	34884	35051	In the case of S. enterica strain CL95 moving the mutant gene from the chromosome to a low-copy-number plasmid resulted in loss of the temperature-sensitive phenotype.	Salmonella typhimurium	14996818
1.1.1.100	E233K	34884	35051	In the case of S. enterica strain CL95 moving the mutant gene from the chromosome to a low-copy-number plasmid resulted in loss of the temperature-sensitive phenotype.	Salmonella typhimurium	14996818
1.1.1.100	A154T	36550	36824	The reductase activities of extracts of strains CL119 (encoding FabG E233K) and CL62 (encoding FabG E233K and A154T) were much more thermolabile than the activity of the wild-type strain, CL50 (Fig. ​(Fig.4),4), consistent with their temperature-sensitive growth phenotypes.	Salmonella typhimurium	14996818
1.1.1.100	E233K	36550	36824	The reductase activities of extracts of strains CL119 (encoding FabG E233K) and CL62 (encoding FabG E233K and A154T) were much more thermolabile than the activity of the wild-type strain, CL50 (Fig. ​(Fig.4),4), consistent with their temperature-sensitive growth phenotypes.	Salmonella typhimurium	14996818
1.1.1.100	A154T	36825	36969	Moreover, extracts containing either the E233K or E322K A154T enzyme lost FabG activity quickly at all temperatures and incubation times tested.	Salmonella typhimurium	14996818
1.1.1.100	E233K	36825	36969	Moreover, extracts containing either the E233K or E322K A154T enzyme lost FabG activity quickly at all temperatures and incubation times tested.	Salmonella typhimurium	14996818
1.1.1.100	E322K	36825	36969	Moreover, extracts containing either the E233K or E322K A154T enzyme lost FabG activity quickly at all temperatures and incubation times tested.	Salmonella typhimurium	14996818
1.1.1.100	E233K	36970	37170	It should be noted that unlike the wild-type extracts these mutant extracts could not be processed by ammonium sulfate precipitation since this resulted in complete loss of the mutant enzyme activity.	Salmonella typhimurium	14996818
1.1.1.100	E233K	37295	37448	The E233K enzyme showed marked thermolability, but the rates of inactivation observed were less than that of extracts of the double (E233K A154T) mutant.	Salmonella typhimurium	14996818
1.1.1.100	E233K	37295	37448	The E233K enzyme showed marked thermolability, but the rates of inactivation observed were less than that of extracts of the double (E233K A154T) mutant.	Salmonella typhimurium	14996818
1.1.1.100	A154T	37295	37448	The E233K enzyme showed marked thermolability, but the rates of inactivation observed were less than that of extracts of the double (E233K A154T) mutant.	Salmonella typhimurium	14996818
1.1.1.100	A154T	37449	37553	The thermolability of the A154T extract reductase activity was similar to that of the wild-type extract.	Salmonella typhimurium	14996818
1.1.1.100	E233K	41750	41842	This interaction would be destroyed by the E233K mutation (Fig. ​(Fig.5C)5C) of mutant CL37.	Salmonella typhimurium	14996818
1.1.1.100	E233K	41961	42114	One of these lost hydrogen bonds might be compensated for by a possible hydrogen bond formed between the mutant lysine residue and T234′ (Fig. ​(Fig.5C).	Salmonella typhimurium	14996818
1.1.1.100	A154T	42119	42492	The E233K mutation of the FabG strain CL37 has much more severe effects on the stability of the protein both in vitro and in vivo than does the second mutation, A154T. However, although the A154T protein supports growth and has at best a modest effect on the thermostability of FabG in vitro, it seems to act in synergy with the E233K mutation in the doubly mutant protein.	Salmonella typhimurium	14996818
1.1.1.100	A154T	42119	42492	The E233K mutation of the FabG strain CL37 has much more severe effects on the stability of the protein both in vitro and in vivo than does the second mutation, A154T. However, although the A154T protein supports growth and has at best a modest effect on the thermostability of FabG in vitro, it seems to act in synergy with the E233K mutation in the doubly mutant protein.	Salmonella typhimurium	14996818
1.1.1.100	E233K	42119	42492	The E233K mutation of the FabG strain CL37 has much more severe effects on the stability of the protein both in vitro and in vivo than does the second mutation, A154T. However, although the A154T protein supports growth and has at best a modest effect on the thermostability of FabG in vitro, it seems to act in synergy with the E233K mutation in the doubly mutant protein.	Salmonella typhimurium	14996818
1.1.1.100	E233K	42493	42640	This follows from the finding that the reductase activity of the doubly mutant protein is more thermolabile than the E233K activity (Fig. ​(Fig.4).	Salmonella typhimurium	14996818
1.1.1.100	S224F	43262	43416	Since the FabGs of S. enterica and E. coli are 95% identical, we used the E. coli FabG structure to analyze the S224F mutation of S. enterica strain CL65.	Salmonella typhimurium	14996818
1.1.1.100	S224F	43861	43954	The S224F mutation would additionally disrupt the hydrogen bond formed between S224 and E226.	Salmonella typhimurium	14996818
1.1.1.100	M125I	43955	44119	The S. enterica strain CL95 FabG contains two mutations, M125I and A223T. Interpretation of these mutations is less straightforward than those of the other strains.	Salmonella typhimurium	14996818
1.1.1.100	A223T	43955	44119	The S. enterica strain CL95 FabG contains two mutations, M125I and A223T. Interpretation of these mutations is less straightforward than those of the other strains.	Salmonella typhimurium	14996818
1.1.1.100	A223T	44375	44497	Replacement of M125 with the bulkier branched isoleucine side chain might affect the packing of helix α4 in the interface.	Salmonella typhimurium	14996818
1.1.1.100	S224F	45186	45575	Note that the action of mutations (such as E233K and S224F) within the interface that includes α6/α7 and α6′/α7′ could be more subtle than disruption of the FabG quaternary structure since this interface undergoes significant repositioning upon binding of the NADP+ cofactor and the conformational changes that accompany cofactor binding are thought to organize the active-site triad (29).	Salmonella typhimurium	14996818
1.1.1.100	S224F	45186	45575	Note that the action of mutations (such as E233K and S224F) within the interface that includes α6/α7 and α6′/α7′ could be more subtle than disruption of the FabG quaternary structure since this interface undergoes significant repositioning upon binding of the NADP+ cofactor and the conformational changes that accompany cofactor binding are thought to organize the active-site triad (29).	Salmonella typhimurium	14996818
1.1.1.100	E233K	45186	45575	Note that the action of mutations (such as E233K and S224F) within the interface that includes α6/α7 and α6′/α7′ could be more subtle than disruption of the FabG quaternary structure since this interface undergoes significant repositioning upon binding of the NADP+ cofactor and the conformational changes that accompany cofactor binding are thought to organize the active-site triad (29).	Salmonella typhimurium	14996818
1.1.1.100	S224F	45186	45575	Note that the action of mutations (such as E233K and S224F) within the interface that includes α6/α7 and α6′/α7′ could be more subtle than disruption of the FabG quaternary structure since this interface undergoes significant repositioning upon binding of the NADP+ cofactor and the conformational changes that accompany cofactor binding are thought to organize the active-site triad (29).	Salmonella typhimurium	14996818
1.1.1.100	E233K	45186	45575	Note that the action of mutations (such as E233K and S224F) within the interface that includes α6/α7 and α6′/α7′ could be more subtle than disruption of the FabG quaternary structure since this interface undergoes significant repositioning upon binding of the NADP+ cofactor and the conformational changes that accompany cofactor binding are thought to organize the active-site triad (29).	Salmonella typhimurium	14996818
1.1.1.100	E233K	45186	45575	Note that the action of mutations (such as E233K and S224F) within the interface that includes α6/α7 and α6′/α7′ could be more subtle than disruption of the FabG quaternary structure since this interface undergoes significant repositioning upon binding of the NADP+ cofactor and the conformational changes that accompany cofactor binding are thought to organize the active-site triad (29).	Salmonella typhimurium	14996818
1.1.1.145	D36A/K37R	1472	1615	The H156 Y mutant of the 3␤-HSD1 enzyme shifted the substrate (DHEA) kinetics to the 14-fold higher Km value measured for the 3␤-HSD2 activity.	Homo sapiens	15026177
1.1.1.145	D36A/K37R	1472	1615	The H156 Y mutant of the 3␤-HSD1 enzyme shifted the substrate (DHEA) kinetics to the 14-fold higher Km value measured for the 3␤-HSD2 activity.	Homo sapiens	15026177
1.1.1.145	D258L	1616	1851	From Dixon analysis, epostane inhibited the 3␤-HSD1 activity with 17-fold greater affinity compared to 3␤-HSD2 and H156 Y. The mutants of Tyr154 and Lys158 exhibited no dehydrogenase activity and appear to be catalytic 3␤-HSD residues.	Homo sapiens	15026177
1.1.1.145	D257L	1616	1851	From Dixon analysis, epostane inhibited the 3␤-HSD1 activity with 17-fold greater affinity compared to 3␤-HSD2 and H156 Y. The mutants of Tyr154 and Lys158 exhibited no dehydrogenase activity and appear to be catalytic 3␤-HSD residues.	Homo sapiens	15026177
1.1.1.145	D258L	1616	1851	From Dixon analysis, epostane inhibited the 3␤-HSD1 activity with 17-fold greater affinity compared to 3␤-HSD2 and H156 Y. The mutants of Tyr154 and Lys158 exhibited no dehydrogenase activity and appear to be catalytic 3␤-HSD residues.	Homo sapiens	15026177
1.1.1.145	D257L	1616	1851	From Dixon analysis, epostane inhibited the 3␤-HSD1 activity with 17-fold greater affinity compared to 3␤-HSD2 and H156 Y. The mutants of Tyr154 and Lys158 exhibited no dehydrogenase activity and appear to be catalytic 3␤-HSD residues.	Homo sapiens	15026177
1.1.1.145	D258L	1852	1995	The D257L and D258L mutations eliminated isomerase activity, suggesting that Asp257 or Asp258 may be catalytic residues for isomerase activity.	Homo sapiens	15026177
1.1.1.145	D257L	1852	1995	The D257L and D258L mutations eliminated isomerase activity, suggesting that Asp257 or Asp258 may be catalytic residues for isomerase activity.	Homo sapiens	15026177
1.1.1.145	D36A/K37R	1996	2101	The D36A/K37R mutant shifted the cofactor preference of both 3␤-HSD and isomerase from NAD(H) to NADP(H).	Homo sapiens	15026177
1.1.1.145	D258L	9542	9877	Our characterization of the purified mutant, wild-types 1 and 2 enzymes have elucidated the roles of the targeted amino acid residues in the 3␤-HSD and isomerase reaction mechanisms and identified a structural basis for the profound differences in the substrate and inhibition kinetics of the human type 1 and type 2 3␤-HSD/isomerases.	Homo sapiens	15026177
1.1.1.145	D241N	9542	9877	Our characterization of the purified mutant, wild-types 1 and 2 enzymes have elucidated the roles of the targeted amino acid residues in the 3␤-HSD and isomerase reaction mechanisms and identified a structural basis for the profound differences in the substrate and inhibition kinetics of the human type 1 and type 2 3␤-HSD/isomerases.	Homo sapiens	15026177
1.1.1.145	D257L	9542	9877	Our characterization of the purified mutant, wild-types 1 and 2 enzymes have elucidated the roles of the targeted amino acid residues in the 3␤-HSD and isomerase reaction mechanisms and identified a structural basis for the profound differences in the substrate and inhibition kinetics of the human type 1 and type 2 3␤-HSD/isomerases.	Homo sapiens	15026177
1.1.1.145	H156Y	18171	18353	The Km value of dehydroepiandrosterone is 13-fold greater and the maximal turn-over rate (Vmax ) is 2-fold greater for wild-type 2 3␤-HSD compared to the wild-type 1 3␤-HSD activity.	Homo sapiens	15026177
1.1.1.145	H156Y	18171	18353	The Km value of dehydroepiandrosterone is 13-fold greater and the maximal turn-over rate (Vmax ) is 2-fold greater for wild-type 2 3␤-HSD compared to the wild-type 1 3␤-HSD activity.	Homo sapiens	15026177
1.1.1.145	H156Y	18354	18501	The H156Y mutant of the type 1 enzyme has substrate kinetic constants for 3␤-HSD activity that are very similar to those of the wild-type 2 enzyme.	Homo sapiens	15026177
1.1.1.145	H156Y	19936	19985	H156Y retains the type1 isomerase kinetic values.	Homo sapiens	15026177
1.1.1.145	K158Q	19986	20114	The mutants of the potentially catalytic amino acids for 3␤-HSD (Y154F, K158Q, Y269S, K273Q) have no measurable 3␤-HSD activity.	Homo sapiens	15026177
1.1.1.145	Y154F	19986	20114	The mutants of the potentially catalytic amino acids for 3␤-HSD (Y154F, K158Q, Y269S, K273Q) have no measurable 3␤-HSD activity.	Homo sapiens	15026177
1.1.1.145	K273Q	19986	20114	The mutants of the potentially catalytic amino acids for 3␤-HSD (Y154F, K158Q, Y269S, K273Q) have no measurable 3␤-HSD activity.	Homo sapiens	15026177
1.1.1.145	Y269S	19986	20114	The mutants of the potentially catalytic amino acids for 3␤-HSD (Y154F, K158Q, Y269S, K273Q) have no measurable 3␤-HSD activity.	Homo sapiens	15026177
1.1.1.145	H156Y	20376	20639	Unlike the substrate kinetic comparison in which the H156Y mutant exhibited the 3␤-HSD kinetics of the wild-type 2 enzyme, H156Y utilizes NAD+ as a cofactor for 3␤-HSD activity with Km and Vmax values which are similar to those of the wild-type 1 3␤-HSD activity.	Homo sapiens	15026177
1.1.1.145	H156Y	20640	20724	Clearly, the H156Y mutation primarily affects the 3␤-HSD substrate steroid kinetics.	Homo sapiens	15026177
1.1.1.145	D36A/K37R	21072	21209	In sharp contrast, the D36A/K37R mutant of the wild-type 1 enzyme has no measurable 3␤-HSD activity with NAD+ but uses NADP+ as cofactor.	Homo sapiens	15026177
1.1.1.145	D36A/K37R	21210	21346	Similarly, NADPH now activates the D36A/K37R mutant isomerase, and the NADH-specificity of the wild-type 1 isomerase is completely lost.	Homo sapiens	15026177
1.1.1.145	D36A/K37R	21210	21346	Similarly, NADPH now activates the D36A/K37R mutant isomerase, and the NADH-specificity of the wild-type 1 isomerase is completely lost.	Homo sapiens	15026177
1.1.1.145	D36A/K37R	21347	21567	Analogous shifts in cofactor-specificity from NAD+ to NADP+ are observed in the substrate kinetic profiles of the 3␤-HSD and isomerase activities of D36A/K37R compared to those of the wild-type 1 enzyme (data not shown).	Homo sapiens	15026177
1.1.1.145	D258L	21568	21758	The substrate kinetics of the purified D241N, D257L, D258L and D265N mutants of human type 1 3␤HSD/isomerase show that the D257L and D258L mutations abolish the isomerase activity (Table 4).	Homo sapiens	15026177
1.1.1.145	D257L	21568	21758	The substrate kinetics of the purified D241N, D257L, D258L and D265N mutants of human type 1 3␤HSD/isomerase show that the D257L and D258L mutations abolish the isomerase activity (Table 4).	Homo sapiens	15026177
1.1.1.145	K158Q	23815	23898	K158Q mutant enzymes have undetectable activity at either pH (Thomas et al., 2002).	Homo sapiens	15026177
1.1.1.145	D257L	23899	24155	Similarly, the low residual isomerase activities of D257L and D258L exhibit little change over the pH 6.5-8.0 range (wild-type isomerase pH optimum is 7.5) which supports a catalytic role for Asp257 or Asp258 in the isomerization reaction (data not shown).	Homo sapiens	15026177
1.1.1.145	D258L	23899	24155	Similarly, the low residual isomerase activities of D257L and D258L exhibit little change over the pH 6.5-8.0 range (wild-type isomerase pH optimum is 7.5) which supports a catalytic role for Asp257 or Asp258 in the isomerization reaction (data not shown).	Homo sapiens	15026177
1.1.1.145	H156Y	24161	24422	Inhibition of the wild-type 1, wild-type 2 and H156Y 3β-HSD activities by epostane Dixon analysis shows that epostane competitively inhibits the 3␤-HSD activity of each of the three enzyme species and illustrates dramatic differences in the inhibition kinetics.	Homo sapiens	15026177
1.1.1.145	H156Y	24161	24422	Inhibition of the wild-type 1, wild-type 2 and H156Y 3β-HSD activities by epostane Dixon analysis shows that epostane competitively inhibits the 3␤-HSD activity of each of the three enzyme species and illustrates dramatic differences in the inhibition kinetics.	Homo sapiens	15026177
1.1.1.145	H156Y	24423	24602	Similar to the comparison of substrate kinetics, epostane inhibits the wild-type 1 enzyme (Ki = 0.07 ␮M) with a 14-fold higher affinity than the wild-type 2 enzyme (Ki = 0.98 ␮M).	Homo sapiens	15026177
1.1.1.145	H156Y	24423	24602	Similar to the comparison of substrate kinetics, epostane inhibits the wild-type 1 enzyme (Ki = 0.07 ␮M) with a 14-fold higher affinity than the wild-type 2 enzyme (Ki = 0.98 ␮M).	Homo sapiens	15026177
1.1.1.145	H156Y	24423	24602	Similar to the comparison of substrate kinetics, epostane inhibits the wild-type 1 enzyme (Ki = 0.07 ␮M) with a 14-fold higher affinity than the wild-type 2 enzyme (Ki = 0.98 ␮M).	Homo sapiens	15026177
1.1.1.145	H156Y	24603	24748	The H156Y mutant (Ki = 1.18 ␮M) of the type 1 enzyme shares the much lower affinity of the wild-type 2 3␤-HSD for epostane (Thomas et al., 2002).	Homo sapiens	15026177
1.1.1.145	D36A/K37R	26223	26360	The validity of this model has been strongly supported by using the D36A/K37R mutant to shift cofactor-preference from NAD(H) to NADP(H).	Homo sapiens	15026177
1.1.1.145	D241N	26687	27284	a Kinetic constants for the 3␤-HSD substrate were determined in incubations containing dehydroepiandrosterone (2-100 ␮M), NAD+ (0.1 mM) and purified enzyme (0.03 mg) in 0.02 M potassium phosphate, pH 7.4, 27 ◦ C. b Kinetic constants for the isomerase substrate were determined in incubations of 5-androstene-3,17-dione (15-100 ␮M), NADH (0.05 mM) and purified enzyme (0.01 mg) in 0.02 M potassium ph…	Homo sapiens	15026177
1.1.1.145	D257L	27368	27519	The low 3␤-HSD activities of all four Asp mutants in this domain suggest that removal of any of these negative charges disrupt the 3␤-HSD conformation.	Homo sapiens	15026177
1.1.1.145	D258L	27368	27519	The low 3␤-HSD activities of all four Asp mutants in this domain suggest that removal of any of these negative charges disrupt the 3␤-HSD conformation.	Homo sapiens	15026177
1.1.1.145	D257L	27368	27519	The low 3␤-HSD activities of all four Asp mutants in this domain suggest that removal of any of these negative charges disrupt the 3␤-HSD conformation.	Homo sapiens	15026177
1.1.1.145	D258L	27368	27519	The low 3␤-HSD activities of all four Asp mutants in this domain suggest that removal of any of these negative charges disrupt the 3␤-HSD conformation.	Homo sapiens	15026177
1.1.1.145	K273Q	28056	28290	If the residual dehydrogenase activity of the mutant enzyme is pH-dependent, the substituted amino acid must not be catalytic because the residual activity has to be due to a different amino acid in the enzyme (Schlegel et al., 1998).	Homo sapiens	15026177
1.1.1.145	Y269S	28056	28290	If the residual dehydrogenase activity of the mutant enzyme is pH-dependent, the substituted amino acid must not be catalytic because the residual activity has to be due to a different amino acid in the enzyme (Schlegel et al., 1998).	Homo sapiens	15026177
1.1.1.145	K158Q	28056	28290	If the residual dehydrogenase activity of the mutant enzyme is pH-dependent, the substituted amino acid must not be catalytic because the residual activity has to be due to a different amino acid in the enzyme (Schlegel et al., 1998).	Homo sapiens	15026177
1.1.1.145	Y154F	28056	28290	If the residual dehydrogenase activity of the mutant enzyme is pH-dependent, the substituted amino acid must not be catalytic because the residual activity has to be due to a different amino acid in the enzyme (Schlegel et al., 1998).	Homo sapiens	15026177
1.1.1.145	Y269S	28291	28528	Although 3␤-HSD activity is undetectable for each of these mutant enzymes using DHEA as substrate (Table 2), the use of 5␣-androstan-3␤-ol-17-one as substrate enhances residual 3␤-HSD by 3-fold to detectable levels (Thomas et al., 2002).	Homo sapiens	15026177
1.1.1.145	K273Q	28291	28528	Although 3␤-HSD activity is undetectable for each of these mutant enzymes using DHEA as substrate (Table 2), the use of 5␣-androstan-3␤-ol-17-one as substrate enhances residual 3␤-HSD by 3-fold to detectable levels (Thomas et al., 2002).	Homo sapiens	15026177
1.1.1.145	Y154F	28291	28528	Although 3␤-HSD activity is undetectable for each of these mutant enzymes using DHEA as substrate (Table 2), the use of 5␣-androstan-3␤-ol-17-one as substrate enhances residual 3␤-HSD by 3-fold to detectable levels (Thomas et al., 2002).	Homo sapiens	15026177
1.1.1.145	K158Q	28291	28528	Although 3␤-HSD activity is undetectable for each of these mutant enzymes using DHEA as substrate (Table 2), the use of 5␣-androstan-3␤-ol-17-one as substrate enhances residual 3␤-HSD by 3-fold to detectable levels (Thomas et al., 2002).	Homo sapiens	15026177
1.1.1.145	Y269S	28291	28528	Although 3␤-HSD activity is undetectable for each of these mutant enzymes using DHEA as substrate (Table 2), the use of 5␣-androstan-3␤-ol-17-one as substrate enhances residual 3␤-HSD by 3-fold to detectable levels (Thomas et al., 2002).	Homo sapiens	15026177
1.1.1.145	K273Q	28291	28528	Although 3␤-HSD activity is undetectable for each of these mutant enzymes using DHEA as substrate (Table 2), the use of 5␣-androstan-3␤-ol-17-one as substrate enhances residual 3␤-HSD by 3-fold to detectable levels (Thomas et al., 2002).	Homo sapiens	15026177
1.1.1.145	Y269S	28291	28528	Although 3␤-HSD activity is undetectable for each of these mutant enzymes using DHEA as substrate (Table 2), the use of 5␣-androstan-3␤-ol-17-one as substrate enhances residual 3␤-HSD by 3-fold to detectable levels (Thomas et al., 2002).	Homo sapiens	15026177
1.1.1.145	K273Q	28291	28528	Although 3␤-HSD activity is undetectable for each of these mutant enzymes using DHEA as substrate (Table 2), the use of 5␣-androstan-3␤-ol-17-one as substrate enhances residual 3␤-HSD by 3-fold to detectable levels (Thomas et al., 2002).	Homo sapiens	15026177
1.1.1.145	Y269S	28529	28664	The extremely low residual 3␤-HSD activities of these mutants allow a meaningful comparison only between pH 7.4 and the optimal pH 9.7.	Homo sapiens	15026177
1.1.1.145	K273Q	28529	28664	The extremely low residual 3␤-HSD activities of these mutants allow a meaningful comparison only between pH 7.4 and the optimal pH 9.7.	Homo sapiens	15026177
1.1.1.145	Y269S	28665	28792	The Y269S and K273Q mutants exhibit low residual 3␤-HSD activity at pH 7.4, and that activity is doubled at the optimal pH 9.7.	Homo sapiens	15026177
1.1.1.145	K273Q	28665	28792	The Y269S and K273Q mutants exhibit low residual 3␤-HSD activity at pH 7.4, and that activity is doubled at the optimal pH 9.7.	Homo sapiens	15026177
1.1.1.145	Y154F	28897	29018	However, even when 5␣-androstan-3␤-ol-17-one is used as substrate to enhance any potential 3␤-HSD activity, the Y154F and	Homo sapiens	15026177
1.1.1.145	Y154F	32609	32942	In agreement with similar motifs in UDP-galactose-4epimerase (Liu et al., 1997) and most other members of the SDR family (Jornvall et al., 1995), the Y154 -P-H-S-K158 motif appears to contain the catalytic residues for 3␤-HSD based on the kinetic profiles of the mutant enzymes and on the pH-dependency studies (Thomas et al., 2002).	Homo sapiens	15026177
1.1.1.145	K158Q	32609	32942	In agreement with similar motifs in UDP-galactose-4epimerase (Liu et al., 1997) and most other members of the SDR family (Jornvall et al., 1995), the Y154 -P-H-S-K158 motif appears to contain the catalytic residues for 3␤-HSD based on the kinetic profiles of the mutant enzymes and on the pH-dependency studies (Thomas et al., 2002).	Homo sapiens	15026177
1.1.1.145	Y154F	32943	33118	The Y154F and K158Q mutant enzymes lack measurable 3␤-HSD activity even using conditions that allowed detection of pH dependent 3␤-HSD activity in the Y269S and K273Q mutants.	Homo sapiens	15026177
1.1.1.145	K158Q	32943	33118	The Y154F and K158Q mutant enzymes lack measurable 3␤-HSD activity even using conditions that allowed detection of pH dependent 3␤-HSD activity in the Y269S and K273Q mutants.	Homo sapiens	15026177
1.1.1.145	Y154F	33119	33311	The Y154F and K158Q mutants exhibit significant isomerase activity and utilize the isomerase substrate steroid with Km values that are similar to the control values for the wild-type 1 enzyme.	Homo sapiens	15026177
1.1.1.145	K158Q	33119	33311	The Y154F and K158Q mutants exhibit significant isomerase activity and utilize the isomerase substrate steroid with Km values that are similar to the control values for the wild-type 1 enzyme.	Homo sapiens	15026177
1.1.1.145	Y154F	33119	33311	The Y154F and K158Q mutants exhibit significant isomerase activity and utilize the isomerase substrate steroid with Km values that are similar to the control values for the wild-type 1 enzyme.	Homo sapiens	15026177
1.1.1.145	K158Q	33119	33311	The Y154F and K158Q mutants exhibit significant isomerase activity and utilize the isomerase substrate steroid with Km values that are similar to the control values for the wild-type 1 enzyme.	Homo sapiens	15026177
1.1.1.145	K273Q	33312	33453	In contrast, the Y269S and K273Q mutants retain pH-dependent 3␤-HSD activity, which suggest that these are not the catalytic 3␤-HSD residues.	Homo sapiens	15026177
1.1.1.145	Y269S	33312	33453	In contrast, the Y269S and K273Q mutants retain pH-dependent 3␤-HSD activity, which suggest that these are not the catalytic 3␤-HSD residues.	Homo sapiens	15026177
1.1.1.145	H156Y	33809	34009	The H156 Y mutant form of the type 1 enzyme shifts the substrate kinetics for DHEA and pregnenolone to the same 13-fold higher Km and 2-fold higher Vmax and Kcat values exhibited by the type 2 enzyme.	Homo sapiens	15026177
1.1.1.145	H156Y	33809	34009	The H156 Y mutant form of the type 1 enzyme shifts the substrate kinetics for DHEA and pregnenolone to the same 13-fold higher Km and 2-fold higher Vmax and Kcat values exhibited by the type 2 enzyme.	Homo sapiens	15026177
1.1.1.145	H156Y	33809	34009	The H156 Y mutant form of the type 1 enzyme shifts the substrate kinetics for DHEA and pregnenolone to the same 13-fold higher Km and 2-fold higher Vmax and Kcat values exhibited by the type 2 enzyme.	Homo sapiens	15026177
1.1.1.145	H156Y	33809	34009	The H156 Y mutant form of the type 1 enzyme shifts the substrate kinetics for DHEA and pregnenolone to the same 13-fold higher Km and 2-fold higher Vmax and Kcat values exhibited by the type 2 enzyme.	Homo sapiens	15026177
1.1.1.145	H156Y	34010	34137	The isomerase substrate and coenzyme kinetic profiles of the H156Y mutant retain the characteristics of the wild-type 1 enzyme.	Homo sapiens	15026177
1.1.1.145	H156Y	34138	34507	The 14-17-fold higher Ki values measured for the inhibition of the H156Y and wild-type 2 3␤-HSD activities by epostane in comparison to the Ki obtained for the wild-type 1 enzyme suggests that His156 is a key residue that significantly enhances the binding of inhibitor and substrate steroids to the human type 1 enzyme compared to the type 2 enzyme containing Tyr156 .	Homo sapiens	15026177
1.1.1.145	H156Y	34138	34507	The 14-17-fold higher Ki values measured for the inhibition of the H156Y and wild-type 2 3␤-HSD activities by epostane in comparison to the Ki obtained for the wild-type 1 enzyme suggests that His156 is a key residue that significantly enhances the binding of inhibitor and substrate steroids to the human type 1 enzyme compared to the type 2 enzyme containing Tyr156 .	Homo sapiens	15026177
1.1.1.145	D36A/K37R	35519	35716	Because the D36A/K37R mutant completely loses both 3␤-HSD and isomerase activities in the presence of NAD(H) and both are active with NADP(H), our homology model and the role of Asp36 is validated.	Homo sapiens	15026177
1.1.1.145	D36A/K37R	35717	36017	In addition, since each of the two activities is equally affected by the D36A/K37R mutation (3-fold decrease in Vmax with NADP(H)), 3␤-HSD and isomerase appear to share the same coenzyme domain, and our hypothesis of sequential activities linked by an NADH-induced conformational change is supported.	Homo sapiens	15026177
1.1.1.145	D36A/K37R	35717	36017	In addition, since each of the two activities is equally affected by the D36A/K37R mutation (3-fold decrease in Vmax with NADP(H)), 3␤-HSD and isomerase appear to share the same coenzyme domain, and our hypothesis of sequential activities linked by an NADH-induced conformational change is supported.	Homo sapiens	15026177
1.1.1.145	D36A/K37R	35717	36017	In addition, since each of the two activities is equally affected by the D36A/K37R mutation (3-fold decrease in Vmax with NADP(H)), 3␤-HSD and isomerase appear to share the same coenzyme domain, and our hypothesis of sequential activities linked by an NADH-induced conformational change is supported.	Homo sapiens	15026177
1.1.1.145	D36A/K37R	35717	36017	In addition, since each of the two activities is equally affected by the D36A/K37R mutation (3-fold decrease in Vmax with NADP(H)), 3␤-HSD and isomerase appear to share the same coenzyme domain, and our hypothesis of sequential activities linked by an NADH-induced conformational change is supported.	Homo sapiens	15026177
1.1.1.10	N107D	879	1113	The crystal structure of human XR in complex with reduced nicotinamide adenine dinucleotide phosphate (NADPH) was determined at 1.96 Å resolution by using the molecular replacement method and the structure of MLCR as the search model.	Homo sapiens	15103634
1.1.1.10	N107L	879	1113	The crystal structure of human XR in complex with reduced nicotinamide adenine dinucleotide phosphate (NADPH) was determined at 1.96 Å resolution by using the molecular replacement method and the structure of MLCR as the search model.	Homo sapiens	15103634
1.1.1.10	N107L	1945	2096	The two mutations increased Km for the substrate (>26-fold) and Kd for NADPH (95-fold), but only the N107L mutation significantly decreased kcat value.	Homo sapiens	15103634
1.1.1.10	N107L	1945	2096	The two mutations increased Km for the substrate (>26-fold) and Kd for NADPH (95-fold), but only the N107L mutation significantly decreased kcat value.	Homo sapiens	15103634
1.1.1.10	P34H	3809	4281	XR belongs to the short-chain dehydrogenase/ reductase (SDR) superfamily8 and shares high-sequence identity (63%) with mouse lung carbonyl reductase (MLCR),9 sperm proteins of human (P34H),10 and hamster
Abbreviations: XR, L-xylulose reductase; MLCR, mouse lung carbonyl reductase; SDR, short-chain reductase/dehydrogenase; NADPH, nicotinamide adenine dinucleotide phosphate; P34H, sperm protein of human; P26h, sperm protein of hamster; HSD, hydroxysteroid dehydrogenase.	Homo sapiens	15103634
1.1.1.10	G239R	5465	5608	Human XR and P34H are the same gene products because their sequences are identical except for a single amino acid substitution in P34H (G239R).	Homo sapiens	15103634
1.1.1.10	P34H	5465	5608	Human XR and P34H are the same gene products because their sequences are identical except for a single amino acid substitution in P34H (G239R).	Homo sapiens	15103634
1.1.1.10	P34H	5465	5608	Human XR and P34H are the same gene products because their sequences are identical except for a single amino acid substitution in P34H (G239R).	Homo sapiens	15103634
1.1.1.10	Y149F	22551	22819	Differences in coenzyme binding between the two enzymes include the interaction between the O␥ of Ser185 with the O2PA of the pyrophosphate moiety of NADPH, whereas such an interaction is not present in MLCR because of the substitution of this residue with an aspartic	Homo sapiens	15103634
1.1.1.10	S136A	22551	22819	Differences in coenzyme binding between the two enzymes include the interaction between the O␥ of Ser185 with the O2PA of the pyrophosphate moiety of NADPH, whereas such an interaction is not present in MLCR because of the substitution of this residue with an aspartic	Homo sapiens	15103634
1.1.1.10	K153M	22551	22819	Differences in coenzyme binding between the two enzymes include the interaction between the O␥ of Ser185 with the O2PA of the pyrophosphate moiety of NADPH, whereas such an interaction is not present in MLCR because of the substitution of this residue with an aspartic	Homo sapiens	15103634
1.1.1.10	Y149F	27235	27536	The roles of these three residues are supported by site-directed mutagenesis experiments, in which the mutations of S136A, Y149F, and K153M in rat XR resulted in significant decreases in catalytic activity and where only the K153M mutation is accompanied with large increases in Km values for NADP(H).	Homo sapiens	15103634
1.1.1.10	S136A	27235	27536	The roles of these three residues are supported by site-directed mutagenesis experiments, in which the mutations of S136A, Y149F, and K153M in rat XR resulted in significant decreases in catalytic activity and where only the K153M mutation is accompanied with large increases in Km values for NADP(H).	Homo sapiens	15103634
1.1.1.10	K153M	27235	27536	The roles of these three residues are supported by site-directed mutagenesis experiments, in which the mutations of S136A, Y149F, and K153M in rat XR resulted in significant decreases in catalytic activity and where only the K153M mutation is accompanied with large increases in Km values for NADP(H).	Homo sapiens	15103634
1.1.1.10	K153M	27235	27536	The roles of these three residues are supported by site-directed mutagenesis experiments, in which the mutations of S136A, Y149F, and K153M in rat XR resulted in significant decreases in catalytic activity and where only the K153M mutation is accompanied with large increases in Km values for NADP(H).	Homo sapiens	15103634
1.1.1.10	N107D	29093	29300	Although the E. coli cell extract of the N107D mutant showed low enzyme activity (73 mU/mg versus 568 mU/mg for the wild-type enzyme), no activity was detected in the cell extract of the N107L mutant enzyme.	Homo sapiens	15103634
1.1.1.10	N107L	29301	29383	Because the N107L mutation was in an inactive form, we purified it to homogeneity.	Homo sapiens	15103634
1.1.1.10	N107L	29384	29483	The same mutation has been reported to change bacterial 3␤,17␤-HSD into a completely inactive form.	Homo sapiens	15103634
1.1.1.10	N107L	29384	29483	The same mutation has been reported to change bacterial 3␤,17␤-HSD into a completely inactive form.	Homo sapiens	15103634
1.1.1.10	N107L	29486	29611	The purified N107L mutant form of human XR showed very low activity, with a moderate increase in Km for diacetyl (Table III).	Homo sapiens	15103634
1.1.1.10	N107L	29486	29611	The purified N107L mutant form of human XR showed very low activity, with a moderate increase in Km for diacetyl (Table III).	Homo sapiens	15103634
1.1.1.10	N107L	29612	29824	The extent of the decrease in kcat value is similar to those caused by the mutations of the catalytically important Ser136, Tyr149, and Lys153,16 supporting the role of Asn107 in the catalytic tetrad in human XR.	Homo sapiens	15103634
1.1.1.10	N107L	29612	29824	The extent of the decrease in kcat value is similar to those caused by the mutations of the catalytically important Ser136, Tyr149, and Lys153,16 supporting the role of Asn107 in the catalytic tetrad in human XR.	Homo sapiens	15103634
1.1.1.10	N107D	29825	30103	The purified N107D mutant showed a similar change in Km for the substrate but only a small effect on the kcat value, which shows that a small impairment of the active site configuration does not disrupt the proton relay system of the catalytic tetrad in the catalytic mechanism.	Homo sapiens	15103634
1.1.1.10	N107D	29825	30103	The purified N107D mutant showed a similar change in Km for the substrate but only a small effect on the kcat value, which shows that a small impairment of the active site configuration does not disrupt the proton relay system of the catalytic tetrad in the catalytic mechanism.	Homo sapiens	15103634
1.1.1.10	N107D	30104	30287	It is of interest that both the N107L and N107D mutations significantly increased the Kd value for NADPH (95-fold), which is a larger increase than in bacterial 3␤,17␤-HSD (fivefold).	Homo sapiens	15103634
1.1.1.10	N107L	30104	30287	It is of interest that both the N107L and N107D mutations significantly increased the Kd value for NADPH (95-fold), which is a larger increase than in bacterial 3␤,17␤-HSD (fivefold).	Homo sapiens	15103634
1.1.1.10	N107L	30104	30287	It is of interest that both the N107L and N107D mutations significantly increased the Kd value for NADPH (95-fold), which is a larger increase than in bacterial 3␤,17␤-HSD (fivefold).	Homo sapiens	15103634
1.1.1.10	N107D	30104	30287	It is of interest that both the N107L and N107D mutations significantly increased the Kd value for NADPH (95-fold), which is a larger increase than in bacterial 3␤,17␤-HSD (fivefold).	Homo sapiens	15103634
1.1.1.10	N107D	30711	30952	Because the N107D mutation disrupts only the hydrogen bond between this residue and Val86, the structural effect caused by this mutation may be smaller than that caused by the N107L mutation that introduces a hydrophobic and bulkier residue.	Homo sapiens	15103634
1.1.1.10	N107L	30711	30952	Because the N107D mutation disrupts only the hydrogen bond between this residue and Val86, the structural effect caused by this mutation may be smaller than that caused by the N107L mutation that introduces a hydrophobic and bulkier residue.	Homo sapiens	15103634
1.1.1.10	N107L	33873	34078	In addition, Asn107 may play a role in maintaining the proper orientation of the side-chain of Tyr149 because both N107L and N107D mutations resulted in moderate increases in the Km for the substrate and a	Homo sapiens	15103634
1.1.1.10	N107D	33873	34078	In addition, Asn107 may play a role in maintaining the proper orientation of the side-chain of Tyr149 because both N107L and N107D mutations resulted in moderate increases in the Km for the substrate and a	Homo sapiens	15103634
2.2.1.1	H103A	861	944	We studied the influence of His103 mutation on ThDP-binding and enzymatic activity.	Saccharomyces cerevisiae	15178335
2.2.1.1	H103A	945	1263	It was found that mutation does not affect the affinity of the coenzyme to apotransketolase (apoTK) in the presence of Ca2þ (a cation found in the native holoenzyme) but changes all the kinetic parameters of the ThDP-apoTK interaction in the presence of Mg2þ (a cation commonly used in ThDP-dependent enzymes studies).	Saccharomyces cerevisiae	15178335
2.2.1.1	H103A	1381	1568	Mutation of His103 led to a significant acceleration of the one-substrate reaction but a slow down of the two-substrate reaction so that the rates of both types of catalysis became equal.	Saccharomyces cerevisiae	15178335
2.2.1.1	H103A	1381	1568	Mutation of His103 led to a significant acceleration of the one-substrate reaction but a slow down of the two-substrate reaction so that the rates of both types of catalysis became equal.	Saccharomyces cerevisiae	15178335
2.2.1.1	H103A	1381	1568	Mutation of His103 led to a significant acceleration of the one-substrate reaction but a slow down of the two-substrate reaction so that the rates of both types of catalysis became equal.	Saccharomyces cerevisiae	15178335
2.2.1.1	H103A	4905	5134	Replacement of His103 with alanine in TK lowered the enzyme’s affinity for ThDP in the presence of Mg2þ by about eight times [1]; although according to the X-ray data His103 does not come in direct contact with ThDP [7] (Fig. 1).	Saccharomyces cerevisiae	15178335
2.2.1.1	H103A	8986	9130	The present study was undertaken to elucidate how TK mutation at His103 affects the enzyme’s interaction with ThDP and its catalytic properties.	Saccharomyces cerevisiae	15178335
2.2.1.1	H103A	10618	10707	centers (0.86 and 2.2 lM) are significantly smaller than that of H103A mutant TK (18 lM).	Saccharomyces cerevisiae	15178335
2.2.1.1	H103A	10708	11028	To characterise the kinetic parameters of the individual steps of the holoTK reconstitution from the apoenzyme and coenzyme, the reconstitution kinetics of both WT and H103A TK species were investigated in the presence of Mg2þ at different ThDP concentrations and analysed using the set of equations describing Scheme 2.	Saccharomyces cerevisiae	15178335
2.2.1.1	H103A	11429	11626	Com1 2 3 parison of the primary dissociation constants (Kd ¼ Kd ¼ Kd , Scheme 2) for the WT and H103A TK species in the presence of Mg2þ shows that in the case of mutant TK they are somewhat lower.	Saccharomyces cerevisiae	15178335
2.2.1.1	H103A	11736	11825	The directionality of these changes suggests the lowering of ThDPs affinity to mutant TK.	Saccharomyces cerevisiae	15178335
2.2.1.1	H103A	12467	12604	The affinity of H103A apoTK for ThDP in the presence of Mg2þ is much lower than for the WT enzyme, in agreement with earlier reports [1].	Saccharomyces cerevisiae	15178335
2.2.1.1	H103A	13070	13256	In the presence of Ca2þ , the apparent Kd value for the second active center of TK was estimated as 0.33 lM for both WT and H103A TK (based on the Scheme 1 and data presented in Fig. 4).	Saccharomyces cerevisiae	15178335
2.2.1.1	H103A	14337	14540	Comparison of the data on WT TK and H103A TK shows that the values of all kinetic parameters characterizing the reconstitution of the holoenzyme in the presence of Ca2þ are identical for both TK species.	Saccharomyces cerevisiae	15178335
2.2.1.1	H103A	14654	14850	This result is in agreement with the X-ray crystallography data and indicates the lack of difference in the structures of WT and H103A holoTK upon their reconstitution in the presence of Ca2þ [1].	Saccharomyces cerevisiae	15178335
2.2.1.1	H103A	17697	17964	Replacement of His103 with alanine breaks the network of hydrogen bonds in the 40 -NH2 -area thereby causing the local changes in the protein’s conformation and decreasing in this way the affinity of the H103A TK (compared to WT TK) for ThDP in the presence of Mg2þ .	Saccharomyces cerevisiae	15178335
2.2.1.1	H103A	18438	18639	Influence of His103 mutation on the catalytic properties of TK Replacement of His103 with alanine does not deprive TK of its catalytic activity but markedly influences its quantitative characteristics.	Saccharomyces cerevisiae	15178335
2.2.1.1	H103A	18438	18639	Influence of His103 mutation on the catalytic properties of TK Replacement of His103 with alanine does not deprive TK of its catalytic activity but markedly influences its quantitative characteristics.	Saccharomyces cerevisiae	15178335
2.2.1.1	H103A	18782	18990	The opposite is true for the one-substrate reaction: the mutation increased the rate sevenfold (compare lines 4 and 2, Fig. 6) before becoming equal to the rate of the two-substrate reaction (line 3, Fig. 6).	Saccharomyces cerevisiae	15178335
2.2.1.1	H103A	18782	18990	The opposite is true for the one-substrate reaction: the mutation increased the rate sevenfold (compare lines 4 and 2, Fig. 6) before becoming equal to the rate of the two-substrate reaction (line 3, Fig. 6).	Saccharomyces cerevisiae	15178335
2.2.1.1	H103A	19538	19865	The observation that the mutation of TK at His103 leads to the increase of the one-substrate reaction rate and decrease of the two-substrate reaction rate, so that they become equal, may be considered as experimental substantiation of the earlier advanced hypothesis [1,2] about the intermediate stabilising function of His103.	Saccharomyces cerevisiae	15178335
2.2.1.1	H103A	19538	19865	The observation that the mutation of TK at His103 leads to the increase of the one-substrate reaction rate and decrease of the two-substrate reaction rate, so that they become equal, may be considered as experimental substantiation of the earlier advanced hypothesis [1,2] about the intermediate stabilising function of His103.	Saccharomyces cerevisiae	15178335
2.2.1.1	H103A	19538	19865	The observation that the mutation of TK at His103 leads to the increase of the one-substrate reaction rate and decrease of the two-substrate reaction rate, so that they become equal, may be considered as experimental substantiation of the earlier advanced hypothesis [1,2] about the intermediate stabilising function of His103.	Saccharomyces cerevisiae	15178335
2.1.1.63	C145A	657	954	The interaction of dibromomethane (CH2Br2) and bromomethyl acetate (BrCH2OAc) with AGT was studied in vitro, and the effect of AGT on their toxicity and mutagenicity was investigated using Escherichia coli strain TRG8 (lacking endogenous AGT) that expressed human AGT or its inactive C145A mutant.	Homo sapiens	15206895
2.1.1.63	C145S	1109	1295	The formation of AGT-Cys145S-CH2OAc by BrCH2OAc was confirmed by mass spectral analysis, but the presumed AGT-Cys145S-CH2Br adduct from CH2Br2 was too unstable for such characterization.	Homo sapiens	15206895
2.1.1.63	C145S	1442	1570	Survival of cells exposed to CH2Br2 was reduced, and the number of mutants was greatly increased when wild-type AGT was present.	Homo sapiens	15206895
2.1.1.63	C145S	1442	1570	Survival of cells exposed to CH2Br2 was reduced, and the number of mutants was greatly increased when wild-type AGT was present.	Homo sapiens	15206895
2.1.1.63	C145A	1682	1984	Virtually all of the AGTmediated mutants induced by CH2Br2 in the rpoB gene were at G:C sites with equal numbers of transitions to A:T and transversions to T:A. In contrast, BrCH2OAc was more than 10-fold less genotoxic than CH2Br2 and the survival of cells exposed to BrCH2OAc was not affected by AGT.	Homo sapiens	15206895
2.1.1.63	C145A	1682	1984	Virtually all of the AGTmediated mutants induced by CH2Br2 in the rpoB gene were at G:C sites with equal numbers of transitions to A:T and transversions to T:A. In contrast, BrCH2OAc was more than 10-fold less genotoxic than CH2Br2 and the survival of cells exposed to BrCH2OAc was not affected by AGT.	Homo sapiens	15206895
2.1.1.63	C145A	1682	1984	Virtually all of the AGTmediated mutants induced by CH2Br2 in the rpoB gene were at G:C sites with equal numbers of transitions to A:T and transversions to T:A. In contrast, BrCH2OAc was more than 10-fold less genotoxic than CH2Br2 and the survival of cells exposed to BrCH2OAc was not affected by AGT.	Homo sapiens	15206895
2.1.1.63	C145A	1985	2176	The number of mutations (almost all G:C to A:T transitions) induced by BrCH2OAc was slightly reduced by the presence of wild-type AGT and substantially increased by the inactive C145A mutant.	Homo sapiens	15206895
2.1.1.63	C145A	1985	2176	The number of mutations (almost all G:C to A:T transitions) induced by BrCH2OAc was slightly reduced by the presence of wild-type AGT and substantially increased by the inactive C145A mutant.	Homo sapiens	15206895
2.1.1.63	C145S	2567	2802	Our experiments reveal two novel pathways (direct inactivation of AGT and formation of AGT-Cys145S-CH2-DNA adducts) by which CH2Br2 may cause damage to the genome in addition to the well-recognized pathway involving activation by GSTs.	Homo sapiens	15206895
2.1.1.63	C145S	2567	2802	Our experiments reveal two novel pathways (direct inactivation of AGT and formation of AGT-Cys145S-CH2-DNA adducts) by which CH2Br2 may cause damage to the genome in addition to the well-recognized pathway involving activation by GSTs.	Homo sapiens	15206895
2.1.1.63	G160R	5923	6147	The recombinant P140K and G160R mutants were purified in a similar way, but the constructs that were used had an MRGSH(H)6GS- sequence at the N-terminal of the protein instead of the C-terminal (H)6 replacement tag (35, 36).	Homo sapiens	15206895
2.1.1.63	P140K	5923	6147	The recombinant P140K and G160R mutants were purified in a similar way, but the constructs that were used had an MRGSH(H)6GS- sequence at the N-terminal of the protein instead of the C-terminal (H)6 replacement tag (35, 36).	Homo sapiens	15206895
2.1.1.63	C145A	11502	11695	This intermediate leads to a covalent AGT adduct in DNA, which brings about a decreased survival and an increase in the frequency of G:C to A:T transition and G:C to T:A transversion mutations.	Homo sapiens	15206895
2.1.1.63	C145A	11502	11695	This intermediate leads to a covalent AGT adduct in DNA, which brings about a decreased survival and an increase in the frequency of G:C to A:T transition and G:C to T:A transversion mutations.	Homo sapiens	15206895
2.1.1.63	C145A	11947	12185	We have examined the reactivity of hAGT with CH2Br2 and a model substrate bromomethyl acetate (BrCH2OAc) and have measured the effects of hAGT and an inactive mutant C145A on survival and mutations in cells exposed to CH2Br2 and BrCH2OAc.	Homo sapiens	15206895
2.1.1.63	C145A	12186	12413	In contrast to the increase in the mutagenicity and toxicity of CH2Br2 that occurs in the presence of active hAGT, the mutagenicity and toxicity of BrCH2OAc were reduced by active hAGT and enhanced by the inactive C145A mutant.	Homo sapiens	15206895
2.1.1.63	C145A	12186	12413	In contrast to the increase in the mutagenicity and toxicity of CH2Br2 that occurs in the presence of active hAGT, the mutagenicity and toxicity of BrCH2OAc were reduced by active hAGT and enhanced by the inactive C145A mutant.	Homo sapiens	15206895
2.1.1.63	C145A	12186	12413	In contrast to the increase in the mutagenicity and toxicity of CH2Br2 that occurs in the presence of active hAGT, the mutagenicity and toxicity of BrCH2OAc were reduced by active hAGT and enhanced by the inactive C145A mutant.	Homo sapiens	15206895
2.1.1.63	C145A	13582	13764	Mutation frequencies were calculated as the number of his revertants that grew on M9 minimal plates lacking histidine over the 108 survivors on M9 plates supplemented with histidine.	Homo sapiens	15206895
2.1.1.63	C145A	15088	15196	TRG8 cells that expressed hAGT or the inactive C145A mutant hAGT or no AGT were compared in their responses.	Homo sapiens	15206895
2.1.1.63	C145S	15419	15780	BrCH2OAc was used for comparison with CH2Br2 because S-(1-acetoxymethyl)GSH has been successfully applied as a model for studying the reaction of the short-lived S-(1-bromomethyl)GSH intermediate formed by the interaction of GSH and CH2Br2 with nucleosides and DNA (19), and it was expected that the AGT-Cys145S-CH2Br intermediate would also be highly unstable.	Homo sapiens	15206895
2.1.1.63	C145A	15781	15945	The presence of active hAGT increased both the toxicity and the mutagenicity of CH2Br2 in a dose-dependent manner, but the C145A mutant had no effect (Figure 1A,B).	Homo sapiens	15206895
2.1.1.63	C145A	15946	16183	There was no increase in toxicity, and only a marginal number of mutations in cells lacking hAGT showed that AGT activity is a key factor in mediating the toxic effects of CH2Br2 in the dose range tested (up to 0.1 mM CH2Br2 for 90 min).	Homo sapiens	15206895
2.1.1.63	C145A	16184	16344	CH2Br2 was only slightly less effective than BrCH2CH2Br in reducing the survival of cells expressing hAGT but was significantly less potent in inducing mutants.	Homo sapiens	15206895
2.1.1.63	C145A	16184	16344	CH2Br2 was only slightly less effective than BrCH2CH2Br in reducing the survival of cells expressing hAGT but was significantly less potent in inducing mutants.	Homo sapiens	15206895
2.1.1.63	C145A	16184	16344	CH2Br2 was only slightly less effective than BrCH2CH2Br in reducing the survival of cells expressing hAGT but was significantly less potent in inducing mutants.	Homo sapiens	15206895
2.1.1.63	C145A	17362	17458	survivors, whereas BrCH2CH2Br caused a similar reduction in viability but more than 600 mutants.	Homo sapiens	15206895
2.1.1.63	C145A	17680	17768	The presence of the C145A mutant hAGT actually slightly increased the loss of viability.	Homo sapiens	15206895
2.1.1.63	C145A	17769	17867	A more pronounced difference was observed among the three cell types in terms of mutant induction.	Homo sapiens	15206895
2.1.1.63	C145A	17868	18074	While the levels of His revertants increased as the BrCH2OAc concentration rose in all three strains, BrCH2OAc was markedly more mutagenic in cells expressing the C145A mutant than in the other two strains.	Homo sapiens	15206895
2.1.1.63	C145A	19413	19612	Because of the unstable nature of these reaction products, mass analysis was attempted for unreacted hAGT, wild-type hAGT, or hAGT mutants incubated with CH2Br2 or BrCH2OAc without trypsin digestion.	Homo sapiens	15206895
2.1.1.63	C145S	22663	22773	Therefore, they have masses larger than the carboxyl terminal His6-tagged wild-type and C145S mutant (35, 36).	Homo sapiens	15206895
2.1.1.63	P140K	22774	22860	The P140K mutant had an m/z of 23 085, which shifted to 23 153 upon BrCH2OAc addition.	Homo sapiens	15206895
2.1.1.63	G160R	22861	22958	The G160R mutant had an m/z of 23 149, which shifted to 23 230 upon BrCH2OAc addition (Figure 4).	Homo sapiens	15206895
2.1.1.63	P140K	23351	23492	In contrast, the wild-type, P140K,
and G160R mutants showed similar increases in mass upon BrCH2OAc addition (+71, 67, and 82, respectively).	Homo sapiens	15206895
2.1.1.63	G160R	23351	23492	In contrast, the wild-type, P140K,
and G160R mutants showed similar increases in mass upon BrCH2OAc addition (+71, 67, and 82, respectively).	Homo sapiens	15206895
2.1.1.63	C145S	24884	25027	BrCH2OAc, on the other hand, did not produce any detectable amounts of hAGT-DNA conjugates with either wild-type or Cys145Ser hAGT (Figure 5B).	Homo sapiens	15206895
2.1.1.63	C145A	27357	27570	As expected from the results in the histidine reversion assay of Figure 1, the frequency of rifampicin resistant (Rifr) mutants produced by CH2Br2 was increased about 100-fold by the expression of hAGT (Figure 7).	Homo sapiens	15206895
2.1.1.63	C145A	27571	27750	Sequence analysis of the mutants (Table 1) indicated that the spectrum of mutations induced by CH2Br2 in cells expressing hAGT was quite different from that in cells lacking hAGT.	Homo sapiens	15206895
2.1.1.63	C145A	28170	28317	The exposure of cells to the solvent DMSO did not result in any significant increase in mutations in the rpoB gene irrespective of the hAGT status.	Homo sapiens	15206895
2.1.1.63	C145A	28318	28527	The spectra of background mutants in TRG8 cells did not reveal any specific induction of G:C to A:T or G:C to T:A mutations (results not shown) and were similar to those reported for a recent large study (40).	Homo sapiens	15206895
2.1.1.63	C145S	31346	31444	The AGT-Cys145S-CH2Br formed in this reaction with CH2Br2 would be expected to be highly unstable.	Homo sapiens	15206895
2.1.1.63	C145S	32677	32860	This proposed stalling/idling at guanine residues would account for the very high percentage of mutations in the CH2Br2-treated AGT-expressing cells that occur at G:C pairs (Table 1).	Homo sapiens	15206895
2.1.1.63	C145S	33888	34291	BrCH2OAc is very active in reacting with Cys145 of the AGT; the combination of the high reactivity of this Cys residue and that of the BrCH2OAc causes the rapid loss of the ability of AGT to repair DNA, shown in Figure 2C,D. The resulting AGT-Cys145S-CH2OAC is unable to form a covalent DNA adduct after noncovalent binding to DNA (Figure 5B); therefore, no increase in mutagenicity or toxicity resu…	Homo sapiens	15206895
2.1.1.63	C145S	33888	34291	BrCH2OAc is very active in reacting with Cys145 of the AGT; the combination of the high reactivity of this Cys residue and that of the BrCH2OAc causes the rapid loss of the ability of AGT to repair DNA, shown in Figure 2C,D. The resulting AGT-Cys145S-CH2OAC is unable to form a covalent DNA adduct after noncovalent binding to DNA (Figure 5B); therefore, no increase in mutagenicity or toxicity resu…	Homo sapiens	15206895
2.1.1.63	C145S	33888	34291	BrCH2OAc is very active in reacting with Cys145 of the AGT; the combination of the high reactivity of this Cys residue and that of the BrCH2OAc causes the rapid loss of the ability of AGT to repair DNA, shown in Figure 2C,D. The resulting AGT-Cys145S-CH2OAC is unable to form a covalent DNA adduct after noncovalent binding to DNA (Figure 5B); therefore, no increase in mutagenicity or toxicity resu…	Homo sapiens	15206895
2.1.1.63	C145A	35268	35443	The ability of the C145A hAGT mutant to increase the mutagenicity and toxicity of BrCH2OAc is quite similar to the ability of this mutant to enhance the response to MNNG (53).	Homo sapiens	15206895
2.1.1.63	C145A	35268	35443	The ability of the C145A hAGT mutant to increase the mutagenicity and toxicity of BrCH2OAc is quite similar to the ability of this mutant to enhance the response to MNNG (53).	Homo sapiens	15206895
2.1.1.63	C145A	35268	35443	The ability of the C145A hAGT mutant to increase the mutagenicity and toxicity of BrCH2OAc is quite similar to the ability of this mutant to enhance the response to MNNG (53).	Homo sapiens	15206895
2.1.1.63	C145A	35584	35733	We therefore suggest that BrCH2OAc forms O6-(CH2OAc)guanine adducts in DNA and that these are recognized by C145A AGT and protected in a similar way.	Homo sapiens	15206895
2.1.1.63	C145A	35734	35829	The magnitude of C145A enhancement on response to BrCH2OAc is greater than that seen with MNNG.	Homo sapiens	15206895
2.1.1.63	C145A	35734	35829	The magnitude of C145A enhancement on response to BrCH2OAc is greater than that seen with MNNG.	Homo sapiens	15206895
2.1.1.63	C145A	35830	35936	This could be due to a tighter binding of the C145A mutant to O6-(CH2OAc)guanine than to O6-methylguanine.	Homo sapiens	15206895
2.1.1.63	C145A	36153	36325	The modest effect of wildtype hAGT in reducing the mutations caused by BrCH2OAc may be due to the fact that BrCH2OAc is such a potent direct inactivator of hAGT (Figure 2).	Homo sapiens	15206895
2.1.1.63	C145A	36153	36325	The modest effect of wildtype hAGT in reducing the mutations caused by BrCH2OAc may be due to the fact that BrCH2OAc is such a potent direct inactivator of hAGT (Figure 2).	Homo sapiens	15206895
2.1.1.63	C145A	36545	36745	The inactivated AGT-Cys145S-CH2COAc would not be able to protect the O6-(CH2OAc)guanine by NER in the same way as the C145A mutant because AGT alkylated at Cys145 is rapidly degraded in vivo (56, 57).	Homo sapiens	15206895
2.1.1.63	C145S	36545	36745	The inactivated AGT-Cys145S-CH2COAc would not be able to protect the O6-(CH2OAc)guanine by NER in the same way as the C145A mutant because AGT alkylated at Cys145 is rapidly degraded in vivo (56, 57).	Homo sapiens	15206895
2.1.1.63	C145S	37903	38074	However, the AGT-Cys145S-CH2Br conjugate, derived from CH2Br2, is more reactive than the episulfonium ion, AGT-Cys145S+(CH2CH2), derived from BrCH2CH2Br (Figures 5 and 6).	Homo sapiens	15206895
2.1.1.63	C145S	38075	38351	These two factors, lesser reactivity of CH2Br2 with AGT but greater reactivity of the resulting complex, may partially cancel out in the cell where much of the AGT is DNA-bound, but the instability of the AGT-Cys145S-CH2Br may cause decomposition before the reaction with DNA.	Homo sapiens	15206895
2.1.1.63	C145S	40121	40268	The relatively low stability of the AGT-Cys145S-CH2Br intermediate (Figure 6) may account for the lack of hAGT-CH2Br2 conjugates in MALDI analysis.	Homo sapiens	15206895
2.1.1.63	C145S	40269	40540	On the basis of the model of reaction of the hAGT intermediate with DNA and/or water, this instability would be expected for AGT-Cys145S-CH2Br since it cannot undergo cyclic transformation to an episulfonium ion in a way similar to the AGT-Cys145S-CH2CH2Br generated from	Homo sapiens	15206895
2.1.1.63	C145S	41565	41712	The AGTCys145S-CH2Br resulting from the reaction with CH2Br2 is able to react with guanine residues in DNA causing mutations and reducing survival.	Homo sapiens	15206895
2.1.1.72	D181A	1144	1310	Substitution of the aspartic acid residue of the DPPY motif by alanine abolished base flipping, suggesting that this residue contacts and stabilizes the flipped base.	Escherichia coli	15276835
2.1.1.72	D181A	1144	1310	Substitution of the aspartic acid residue of the DPPY motif by alanine abolished base flipping, suggesting that this residue contacts and stabilizes the flipped base.	Escherichia coli	15276835
2.1.1.72	D181A	17294	17435	Characterisation of the Dam MTase variants We have determined the changes in AP2 fluorescence during binding of different Dam MTase variants.	Escherichia coli	15276835
2.1.1.72	D181A	17624	17831	Only a very small change of AP2 fluorescence was observed with the D181A variant in the presence of AdoMet and AdoHcy indicating that the amino acid exchange strongly reduced base flipping as well (Table 2).	Escherichia coli	15276835
2.1.1.72	Y184A	18161	18266	In contrast, exchange of the tyrosine residue (Y184A) led to an increase in the P fluorescence (Table 2).	Escherichia coli	15276835
2.1.1.72	Y184A	18427	18559	Different from wild-type Ecodam, addition of AdoMet to the binding buffer did not alleviate the fluorescence increase of the mutant.	Escherichia coli	15276835
2.1.1.72	Y184A	18427	18559	Different from wild-type Ecodam, addition of AdoMet to the binding buffer did not alleviate the fluorescence increase of the mutant.	Escherichia coli	15276835
2.1.1.72	Y184A	18660	18969	The increase in fluorescence of the Y184A variant can be interpreted in the light of the structure of the TaqI - DNA complex, where the aromatic residue corresponding to Tyr184 forms a stacking interaction with the flipped base after the insertion of the target base into the active site pocket of the enzyme.	Escherichia coli	15276835
2.1.1.72	Y184A	22155	22296	In contrast, a continuous increase in fluorescence that was much more prominent than that with wild-type was observed with the Y184A variant.	Escherichia coli	15276835
2.1.1.72	Y184A	23142	23429	In agreement with this expectation, the variant shows an enlarged equilibrium fluorescence effect in the steady-state experiments (Table 2) and a continuous increase in fluorescence in the stopped-flow experiments that is not followed by a decrease after the initial increase (Figure 4).	Escherichia coli	15276835
2.1.1.72	Y184A	23142	23429	In agreement with this expectation, the variant shows an enlarged equilibrium fluorescence effect in the steady-state experiments (Table 2) and a continuous increase in fluorescence in the stopped-flow experiments that is not followed by a decrease after the initial increase (Figure 4).	Escherichia coli	15276835
2.1.1.72	Y184A	23142	23429	In agreement with this expectation, the variant shows an enlarged equilibrium fluorescence effect in the steady-state experiments (Table 2) and a continuous increase in fluorescence in the stopped-flow experiments that is not followed by a decrease after the initial increase (Figure 4).	Escherichia coli	15276835
2.1.1.72	S188A	29560	29791	Fluorescence stopped-flow studies of base flipping by the S188A and T190A variants We analyzed the kinetics of DNA binding and base flipping of the S188A and T190A variants by similar experiments using the AP2 substrate (Figure 4).	Escherichia coli	15276835
2.1.1.72	T190A	29560	29791	Fluorescence stopped-flow studies of base flipping by the S188A and T190A variants We analyzed the kinetics of DNA binding and base flipping of the S188A and T190A variants by similar experiments using the AP2 substrate (Figure 4).	Escherichia coli	15276835
2.1.1.72	S188A	29792	30158	Whereas the time-courses of AP2 binding to the T190A variant were indistinguishable from wild-type, the fluorescence increase was delayed in the case of the S188A variant as illustrated by the observation that the wild-type enzyme and T190A show a maximum of the fluorescence well before one second (around 0.8 second) whereas the maximum of fluorescence is observed	Escherichia coli	15276835
2.1.1.72	T190A	31221	31375	The kinetics of base flipping by the T190A variant was fitted by very similar rate constants than obtained for the wildtype enzyme (Figure 4 and Table 3).	Escherichia coli	15276835
2.1.1.72	T190A	31376	31503	Similarly, the rates of target base binding (k3) were not affected significantly in any of the variants (Figure 4 and Table 3).	Escherichia coli	15276835
2.1.1.72	T190A	31711	31959	In contrast, in the case of the S188A variant the quantitative analysis revealed that the rate constant of base flipping is reduced at least seven- to eightfold in the mutant as compared to the lower limit of k2 of the wildtype and T190A (Table 3).	Escherichia coli	15276835
2.1.1.72	S188A	31711	31959	In contrast, in the case of the S188A variant the quantitative analysis revealed that the rate constant of base flipping is reduced at least seven- to eightfold in the mutant as compared to the lower limit of k2 of the wildtype and T190A (Table 3).	Escherichia coli	15276835
2.1.1.72	S188A	32085	32198	Extensive simulations confirmed the significance of the difference in k2 between wild-type and the S188A variant.	Escherichia coli	15276835
2.1.1.72	S188A	32363	32646	In addition, several fits carried out with different starting conditions reproducibly yielded differences in k2 between wild-type and the S188A variant, demonstrating that the difference in k2 is the major reason to explain the different kinetics observed with wild-type and variant.	Escherichia coli	15276835
2.1.1.72	S188A	32363	32646	In addition, several fits carried out with different starting conditions reproducibly yielded differences in k2 between wild-type and the S188A variant, demonstrating that the difference in k2 is the major reason to explain the different kinetics observed with wild-type and variant.	Escherichia coli	15276835
2.1.1.72	S188A	32363	32646	In addition, several fits carried out with different starting conditions reproducibly yielded differences in k2 between wild-type and the S188A variant, demonstrating that the difference in k2 is the major reason to explain the different kinetics observed with wild-type and variant.	Escherichia coli	15276835
2.1.1.72	S188A	32363	32646	In addition, several fits carried out with different starting conditions reproducibly yielded differences in k2 between wild-type and the S188A variant, demonstrating that the difference in k2 is the major reason to explain the different kinetics observed with wild-type and variant.	Escherichia coli	15276835
2.1.1.72	S188A	33136	33215	S188A variant, we observed a seven- to eightfold reduced rate of base flipping.	Escherichia coli	15276835
2.1.1.72	S188A	38418	38583	By stopped-flow experiments we have shown that the S188A variant displays a reduced rate of base flipping, suggesting that target base rotation is an active process.	Escherichia coli	15276835
2.1.1.72	S188A	43006	43218	Rate constants of base flipping of AP2 and other P-substituted substrates were fitted to the data using Scheme 1, which is the minimal scheme to describe the reaction observed, because non-specific binding of the	Escherichia coli	15276835
1.1.99.31	G81A	1141	1282	G81A had a higher specificity for small substrates compared to that of wtMDH, though the affinity for (S)-mandelate was relatively unchanged.	Pseudomonas putida	15311930
1.1.99.31	G81A	1141	1282	G81A had a higher specificity for small substrates compared to that of wtMDH, though the affinity for (S)-mandelate was relatively unchanged.	Pseudomonas putida	15311930
1.1.99.31	G81A	1283	1402	The rate of the first half-reaction was 20-130-fold slower for G81A and G81S; G81D and G81V had extremely low activity.	Pseudomonas putida	15311930
1.1.99.31	G81S	1283	1402	The rate of the first half-reaction was 20-130-fold slower for G81A and G81S; G81D and G81V had extremely low activity.	Pseudomonas putida	15311930
1.1.99.31	G81D	1283	1402	The rate of the first half-reaction was 20-130-fold slower for G81A and G81S; G81D and G81V had extremely low activity.	Pseudomonas putida	15311930
1.1.99.31	G81V	1283	1402	The rate of the first half-reaction was 20-130-fold slower for G81A and G81S; G81D and G81V had extremely low activity.	Pseudomonas putida	15311930
1.1.99.31	G81V	1283	1402	The rate of the first half-reaction was 20-130-fold slower for G81A and G81S; G81D and G81V had extremely low activity.	Pseudomonas putida	15311930
1.1.99.31	G81A	1283	1402	The rate of the first half-reaction was 20-130-fold slower for G81A and G81S; G81D and G81V had extremely low activity.	Pseudomonas putida	15311930
1.1.99.31	G81S	1283	1402	The rate of the first half-reaction was 20-130-fold slower for G81A and G81S; G81D and G81V had extremely low activity.	Pseudomonas putida	15311930
1.1.99.31	G81D	1283	1402	The rate of the first half-reaction was 20-130-fold slower for G81A and G81S; G81D and G81V had extremely low activity.	Pseudomonas putida	15311930
1.1.99.31	G81A	1527	1815	The affinity for oxygen increased 10-15-fold for G81A and G81S relative to wtMDH; the rate of oxidation increased 2-fold for G81A. The increased reactivity with molecular oxygen did not correlate with the redox potentials and appears to primarily result from a higher affinity for oxygen.	Pseudomonas putida	15311930
1.1.99.31	G81A	1527	1815	The affinity for oxygen increased 10-15-fold for G81A and G81S relative to wtMDH; the rate of oxidation increased 2-fold for G81A. The increased reactivity with molecular oxygen did not correlate with the redox potentials and appears to primarily result from a higher affinity for oxygen.	Pseudomonas putida	15311930
1.1.99.31	G81A	1527	1815	The affinity for oxygen increased 10-15-fold for G81A and G81S relative to wtMDH; the rate of oxidation increased 2-fold for G81A. The increased reactivity with molecular oxygen did not correlate with the redox potentials and appears to primarily result from a higher affinity for oxygen.	Pseudomonas putida	15311930
1.1.99.31	G81A	1527	1815	The affinity for oxygen increased 10-15-fold for G81A and G81S relative to wtMDH; the rate of oxidation increased 2-fold for G81A. The increased reactivity with molecular oxygen did not correlate with the redox potentials and appears to primarily result from a higher affinity for oxygen.	Pseudomonas putida	15311930
1.1.99.31	G81S	1527	1815	The affinity for oxygen increased 10-15-fold for G81A and G81S relative to wtMDH; the rate of oxidation increased 2-fold for G81A. The increased reactivity with molecular oxygen did not correlate with the redox potentials and appears to primarily result from a higher affinity for oxygen.	Pseudomonas putida	15311930
1.1.99.31	G81S	4454	4808	Despite these differences in the second half-reaction, enzymes in the three subgroups show a high degree of sequence homology and overall threedimensional structural similarity, as illustrated by structural studies of glycolate oxidase from spinach, flavocytochrome b2 from Saccharomyces cereVisiae, and a soluble chimeric mutant of MDH, MDH-GOX2 (7-10).	Pseudomonas putida	15311930
1.1.99.31	G81A	4454	4808	Despite these differences in the second half-reaction, enzymes in the three subgroups show a high degree of sequence homology and overall threedimensional structural similarity, as illustrated by structural studies of glycolate oxidase from spinach, flavocytochrome b2 from Saccharomyces cereVisiae, and a soluble chimeric mutant of MDH, MDH-GOX2 (7-10).	Pseudomonas putida	15311930
1.1.99.31	G81S	4454	4808	Despite these differences in the second half-reaction, enzymes in the three subgroups show a high degree of sequence homology and overall threedimensional structural similarity, as illustrated by structural studies of glycolate oxidase from spinach, flavocytochrome b2 from Saccharomyces cereVisiae, and a soluble chimeric mutant of MDH, MDH-GOX2 (7-10).	Pseudomonas putida	15311930
1.1.99.31	G81A	4454	4808	Despite these differences in the second half-reaction, enzymes in the three subgroups show a high degree of sequence homology and overall threedimensional structural similarity, as illustrated by structural studies of glycolate oxidase from spinach, flavocytochrome b2 from Saccharomyces cereVisiae, and a soluble chimeric mutant of MDH, MDH-GOX2 (7-10).	Pseudomonas putida	15311930
1.1.99.31	G81S	6880	7013	More importantly, the G81A and G81S mutants show a higher oxidase activity; this primarily results from a higher affinity for oxygen.	Pseudomonas putida	15311930
1.1.99.31	G81A	6880	7013	More importantly, the G81A and G81S mutants show a higher oxidase activity; this primarily results from a higher affinity for oxygen.	Pseudomonas putida	15311930
1.1.99.31	G81S	6880	7013	More importantly, the G81A and G81S mutants show a higher oxidase activity; this primarily results from a higher affinity for oxygen.	Pseudomonas putida	15311930
1.1.99.31	G81A	6880	7013	More importantly, the G81A and G81S mutants show a higher oxidase activity; this primarily results from a higher affinity for oxygen.	Pseudomonas putida	15311930
1.1.99.31	G81A	11046	11278	For flavocytochrome b2 from S. cereVisiae, the corresponding alanine to glycine mutation resulted in an overall decrease in activity without any change in substrate specificity; oxidase activity was not reported for the mutant (13).	Pseudomonas putida	15311930
1.1.99.31	G81A	14182	14313	The reoxidation of reduced wtMDH, G81A, or G81S with oxygen was measured in the stopped-flow spectrophotometer at 20 °C as follows.	Pseudomonas putida	15311930
1.1.99.31	G81S	14182	14313	The reoxidation of reduced wtMDH, G81A, or G81S with oxygen was measured in the stopped-flow spectrophotometer at 20 °C as follows.	Pseudomonas putida	15311930
1.1.99.31	G81S	16489	16634	The levels of expression of the membrane-bound Gly81 mutants were similar to that of wtMDH, with the exception of G81S, which was slightly lower.	Pseudomonas putida	15311930
1.1.99.31	G81S	16489	16634	The levels of expression of the membrane-bound Gly81 mutants were similar to that of wtMDH, with the exception of G81S, which was slightly lower.	Pseudomonas putida	15311930
1.1.99.31	G81S	16635	16902	Expression of the cytosolic MDH-GOX2 and MDH-GOX2/G81A were similar to that of G81S. The yields of purified protein per gram of cell paste followed a similar pattern; the yield for G81S, MDH-GOX2, and G81A/ MDH-GOX2 was half that of wtMDH and the other Gly81 mutants.	Pseudomonas putida	15311930
1.1.99.31	G81A	16635	16902	Expression of the cytosolic MDH-GOX2 and MDH-GOX2/G81A were similar to that of G81S. The yields of purified protein per gram of cell paste followed a similar pattern; the yield for G81S, MDH-GOX2, and G81A/ MDH-GOX2 was half that of wtMDH and the other Gly81 mutants.	Pseudomonas putida	15311930
1.1.99.31	G81A	18708	18793	G81A, G81S, and MDH-GOX2/G81A have similar FMN spectra compared to wtMDH and MDHGOX2.	Pseudomonas putida	15311930
1.1.99.31	G81V	18794	18965	However, for G81D and G81V, the absorbance peak at 460 nm is blue-shifted to 456 and 455 nm, respectively; additionally, for G81V, the peak at 378 nm is shifted to 365 nm.	Pseudomonas putida	15311930
1.1.99.31	G81V	18794	18965	However, for G81D and G81V, the absorbance peak at 460 nm is blue-shifted to 456 and 455 nm, respectively; additionally, for G81V, the peak at 378 nm is shifted to 365 nm.	Pseudomonas putida	15311930
1.1.99.31	G81D	18794	18965	However, for G81D and G81V, the absorbance peak at 460 nm is blue-shifted to 456 and 455 nm, respectively; additionally, for G81V, the peak at 378 nm is shifted to 365 nm.	Pseudomonas putida	15311930
1.1.99.31	G81D	19160	19498	When (S)-mandelate was added under anaerobic conditions, all of the proteins were completely reduced with the exception of G81D and G81V. As shown below, these two mutants have extremely low activities; it is probable that the FMN in these mutants is in an orientation such that substrate oxidation and flavin reduction are not favorable.	Pseudomonas putida	15311930
1.1.99.31	G81V	19160	19498	When (S)-mandelate was added under anaerobic conditions, all of the proteins were completely reduced with the exception of G81D and G81V. As shown below, these two mutants have extremely low activities; it is probable that the FMN in these mutants is in an orientation such that substrate oxidation and flavin reduction are not favorable.	Pseudomonas putida	15311930
1.1.99.31	G81D	19160	19498	When (S)-mandelate was added under anaerobic conditions, all of the proteins were completely reduced with the exception of G81D and G81V. As shown below, these two mutants have extremely low activities; it is probable that the FMN in these mutants is in an orientation such that substrate oxidation and flavin reduction are not favorable.	Pseudomonas putida	15311930
1.1.99.31	G81V	19160	19498	When (S)-mandelate was added under anaerobic conditions, all of the proteins were completely reduced with the exception of G81D and G81V. As shown below, these two mutants have extremely low activities; it is probable that the FMN in these mutants is in an orientation such that substrate oxidation and flavin reduction are not favorable.	Pseudomonas putida	15311930
1.1.99.31	G81D	19160	19498	When (S)-mandelate was added under anaerobic conditions, all of the proteins were completely reduced with the exception of G81D and G81V. As shown below, these two mutants have extremely low activities; it is probable that the FMN in these mutants is in an orientation such that substrate oxidation and flavin reduction are not favorable.	Pseudomonas putida	15311930
1.1.99.31	G81V	19160	19498	When (S)-mandelate was added under anaerobic conditions, all of the proteins were completely reduced with the exception of G81D and G81V. As shown below, these two mutants have extremely low activities; it is probable that the FMN in these mutants is in an orientation such that substrate oxidation and flavin reduction are not favorable.	Pseudomonas putida	15311930
1.1.99.31	G81D	19160	19498	When (S)-mandelate was added under anaerobic conditions, all of the proteins were completely reduced with the exception of G81D and G81V. As shown below, these two mutants have extremely low activities; it is probable that the FMN in these mutants is in an orientation such that substrate oxidation and flavin reduction are not favorable.	Pseudomonas putida	15311930
1.1.99.31	G81V	19160	19498	When (S)-mandelate was added under anaerobic conditions, all of the proteins were completely reduced with the exception of G81D and G81V. As shown below, these two mutants have extremely low activities; it is probable that the FMN in these mutants is in an orientation such that substrate oxidation and flavin reduction are not favorable.	Pseudomonas putida	15311930
1.1.99.31	G81A	19629	19816	The kcat values for G81A and G81S are similar to the kred values, implying that they are similar to wtMDH; the rate-limiting step in catalysis occurs in the first reductive half-reaction.	Pseudomonas putida	15311930
1.1.99.31	G81S	19629	19816	The kcat values for G81A and G81S are similar to the kred values, implying that they are similar to wtMDH; the rate-limiting step in catalysis occurs in the first reductive half-reaction.	Pseudomonas putida	15311930
1.1.99.31	G81A	19629	19816	The kcat values for G81A and G81S are similar to the kred values, implying that they are similar to wtMDH; the rate-limiting step in catalysis occurs in the first reductive half-reaction.	Pseudomonas putida	15311930
1.1.99.31	G81S	19629	19816	The kcat values for G81A and G81S are similar to the kred values, implying that they are similar to wtMDH; the rate-limiting step in catalysis occurs in the first reductive half-reaction.	Pseudomonas putida	15311930
1.1.99.31	G81A	19817	19929	G81A has ∼20-fold lower kcat and kred values relative to wtMDH, while the Kd for the substrate is ∼2fold higher.	Pseudomonas putida	15311930
1.1.99.31	G81A	19817	19929	G81A has ∼20-fold lower kcat and kred values relative to wtMDH, while the Kd for the substrate is ∼2fold higher.	Pseudomonas putida	15311930
1.1.99.31	G81S	19930	20066	The activity of G81S is much lower; its kcat and kred values are ∼150-fold lower, while the affinity for (S)mandelate is 20-fold weaker.	Pseudomonas putida	15311930
1.1.99.31	G81S	19930	20066	The activity of G81S is much lower; its kcat and kred values are ∼150-fold lower, while the affinity for (S)mandelate is 20-fold weaker.	Pseudomonas putida	15311930
1.1.99.31	G81S	19930	20066	The activity of G81S is much lower; its kcat and kred values are ∼150-fold lower, while the affinity for (S)mandelate is 20-fold weaker.	Pseudomonas putida	15311930
1.1.99.31	G81D	20067	20241	The G81D and G81V mutants have extremely low activities, in accordance with our earlier observation that the FMN in these mutants could not be reduced fully by (S)-mandelate.	Pseudomonas putida	15311930
1.1.99.31	G81V	20067	20241	The G81D and G81V mutants have extremely low activities, in accordance with our earlier observation that the FMN in these mutants could not be reduced fully by (S)-mandelate.	Pseudomonas putida	15311930
1.1.99.31	G81D	20067	20241	The G81D and G81V mutants have extremely low activities, in accordance with our earlier observation that the FMN in these mutants could not be reduced fully by (S)-mandelate.	Pseudomonas putida	15311930
1.1.99.31	G81V	20067	20241	The G81D and G81V mutants have extremely low activities, in accordance with our earlier observation that the FMN in these mutants could not be reduced fully by (S)-mandelate.	Pseudomonas putida	15311930
1.1.99.31	G81V	20242	20401	The cytosolic chimeric mutant, MDH-GOX2, is highly active and has steady-state parameters that are similar to those of the membrane-bound wtMDH (Table 1) (10).	Pseudomonas putida	15311930
1.1.99.31	G81D	20242	20401	The cytosolic chimeric mutant, MDH-GOX2, is highly active and has steady-state parameters that are similar to those of the membrane-bound wtMDH (Table 1) (10).	Pseudomonas putida	15311930
1.1.99.31	G81A	22140	22326	The G81A mutation in MDH-GOX2, G81A/MDH-GOX2, has a 100-fold lower kcat relative to MDH-GOX2 itself but a higher affinity for the substrate, unlike the case with wtMDH and the G81A pair.	Pseudomonas putida	15311930
1.1.99.31	G81A	22140	22326	The G81A mutation in MDH-GOX2, G81A/MDH-GOX2, has a 100-fold lower kcat relative to MDH-GOX2 itself but a higher affinity for the substrate, unlike the case with wtMDH and the G81A pair.	Pseudomonas putida	15311930
1.1.99.31	G81A	22327	22449	The kcat/Km parameter is 20fold lower for G81A relative to wtMDH and 40-fold lower for G81A/MDH-GOX2 relative to MDH-GOX2.	Pseudomonas putida	15311930
1.1.99.31	G81A	22327	22449	The kcat/Km parameter is 20fold lower for G81A relative to wtMDH and 40-fold lower for G81A/MDH-GOX2 relative to MDH-GOX2.	Pseudomonas putida	15311930
1.1.99.31	G81A	22450	22704	In other words, introducing the alanine mutation at residue 81 results in a similar decrease of the specificity constant for (S)mandelate for both the membrane-bound wtMDH and the cytosolic MDH-GOX2, though it is slightly more deleterious for the latter.	Pseudomonas putida	15311930
1.1.99.31	G81A	22810	22904	In contrast, the G81A, G81S, and G81A/MDH-GOX2 mutants all had a much higher Dkcat of 5.2-5.5.	Pseudomonas putida	15311930
1.1.99.31	G81S	22810	22904	In contrast, the G81A, G81S, and G81A/MDH-GOX2 mutants all had a much higher Dkcat of 5.2-5.5.	Pseudomonas putida	15311930
1.1.99.31	G81A	23129	23224	When the reductive reaction of G81A was monitored at 4 °C, a similar intermediate was observed.	Pseudomonas putida	15311930
1.1.99.31	A81G	23466	23697	Substrate Specificity of wtMDH and G81A. Because the introduction of alanine in place of Gly81 resulted in a decrease of the kcat/Km parameter for (S)-mandelate, we next examined the effect of this substitution on other substrates.	Pseudomonas putida	15311930
1.1.99.31	G81A	24033	24054	G81A follows the same	Pseudomonas putida	15311930
1.1.99.31	G81A	24134	24380	However, unlike the case with (S)-mandelate, similar kcat values are obtained for G81A and wtMDH when using substrates with smaller side chains; additionally, the Km values for the smaller substrates are in fact, lower for G81A relative to wtMDH.	Pseudomonas putida	15311930
1.1.99.31	G81A	24134	24380	However, unlike the case with (S)-mandelate, similar kcat values are obtained for G81A and wtMDH when using substrates with smaller side chains; additionally, the Km values for the smaller substrates are in fact, lower for G81A relative to wtMDH.	Pseudomonas putida	15311930
1.1.99.31	G81A	24134	24380	However, unlike the case with (S)-mandelate, similar kcat values are obtained for G81A and wtMDH when using substrates with smaller side chains; additionally, the Km values for the smaller substrates are in fact, lower for G81A relative to wtMDH.	Pseudomonas putida	15311930
1.1.99.31	G81A	24134	24380	However, unlike the case with (S)-mandelate, similar kcat values are obtained for G81A and wtMDH when using substrates with smaller side chains; additionally, the Km values for the smaller substrates are in fact, lower for G81A relative to wtMDH.	Pseudomonas putida	15311930
1.1.99.31	G81A	24381	24627	In particular, G81A had higher kcat and kcat/Km values than wtMDH for the 4-carbon substrates, 2-hydroxybutyrate and 2-hydroxy-3-butynoate; G81A is a significantly better enzyme relative to wtMDH when using 2-hydroxy-3-butynoate as the substrate.	Pseudomonas putida	15311930
1.1.99.31	G81A	24628	24810	A similar observation was made when comparing MDH-GOX2 with G81A/MDH-GOX2; the specificity toward smaller substrates improved for G81A/MDH-GOX2 relative to MDH-GOX2 (data not shown).	Pseudomonas putida	15311930
1.1.99.31	G81A	24628	24810	A similar observation was made when comparing MDH-GOX2 with G81A/MDH-GOX2; the specificity toward smaller substrates improved for G81A/MDH-GOX2 relative to MDH-GOX2 (data not shown).	Pseudomonas putida	15311930
1.1.99.31	G81A	24628	24810	A similar observation was made when comparing MDH-GOX2 with G81A/MDH-GOX2; the specificity toward smaller substrates improved for G81A/MDH-GOX2 relative to MDH-GOX2 (data not shown).	Pseudomonas putida	15311930
1.1.99.31	G81A	25610	25700	Nevertheless, it is evident that G81A has a higher activity with oxygen relative to wtMDH.	Pseudomonas putida	15311930
1.1.99.31	G81A	25701	25772	The kcat/Km(O2) parameter is ∼8-fold higher for G81A relative to wtMDH.	Pseudomonas putida	15311930
1.1.99.31	G81S	25773	25807	G81S has a similar value as wtMDH.	Pseudomonas putida	15311930
1.1.99.31	G81V	25808	25864	G81D and G81V have extremely low activities with oxygen.	Pseudomonas putida	15311930
1.1.99.31	G81D	25808	25864	G81D and G81V have extremely low activities with oxygen.	Pseudomonas putida	15311930
1.1.99.31	G81V	25865	26029	G81V appears to have an unusually low Km for oxygen; however, given the very low activities and the large errors, the results with G81V and G81D are not conclusive.	Pseudomonas putida	15311930
1.1.99.31	G81V	25865	26029	G81V appears to have an unusually low Km for oxygen; however, given the very low activities and the large errors, the results with G81V and G81D are not conclusive.	Pseudomonas putida	15311930
1.1.99.31	G81D	25865	26029	G81V appears to have an unusually low Km for oxygen; however, given the very low activities and the large errors, the results with G81V and G81D are not conclusive.	Pseudomonas putida	15311930
1.1.99.31	G81A	26114	26191	However, G81A/MDH-GOX2 has a 10-fold higher kcat/Km(O2) relative to MDH-GOX2.	Pseudomonas putida	15311930
1.1.99.31	G81A	26192	26380	Therefore, introducing the G81A mutation in wtMDH and in MDH-GOX2, results in a similar increase in activity with oxygen, though the overall rates with the soluble proteins are rather low.	Pseudomonas putida	15311930
1.1.99.31	G81A	26192	26380	Therefore, introducing the G81A mutation in wtMDH and in MDH-GOX2, results in a similar increase in activity with oxygen, though the overall rates with the soluble proteins are rather low.	Pseudomonas putida	15311930
1.1.99.31	G81A	27283	27509	For the presteady-state kox values, the enzymes were reduced anerobically with 5-fold excess (S)-mandelate for wtMDH and G81A and 50-fold excess (S)-mandelate for G81S, before initiating the reoxidation with oxygenated buffer.	Pseudomonas putida	15311930
1.1.99.31	G81A	27818	27948	Because wtMDH and G81A have relatively low Km values with (S)-mandelate (Table 1), they were reduced with 5-fold excess substrate.	Pseudomonas putida	15311930
1.1.99.31	G81A	27818	27948	Because wtMDH and G81A have relatively low Km values with (S)-mandelate (Table 1), they were reduced with 5-fold excess substrate.	Pseudomonas putida	15311930
1.1.99.31	G81S	27949	28014	G81S could only be fully reduced with a 50-fold excess substrate.	Pseudomonas putida	15311930
1.1.99.31	G81S	28249	28359	The kox/ Kd(O2) parameter is ∼23-fold higher for G81A and ∼8-fold higher for G81S, relative to that for wtMDH.	Pseudomonas putida	15311930
1.1.99.31	G81A	28249	28359	The kox/ Kd(O2) parameter is ∼23-fold higher for G81A and ∼8-fold higher for G81S, relative to that for wtMDH.	Pseudomonas putida	15311930
1.1.99.31	G81S	28360	28575	The major difference between the two mutants and wtMDH was the substantially increased affinity for oxygen, such that the Kd(O2) values for the mutants were lower than the atmospheric oxygen concentration (0.27 mM).	Pseudomonas putida	15311930
1.1.99.31	G81S	28360	28575	The major difference between the two mutants and wtMDH was the substantially increased affinity for oxygen, such that the Kd(O2) values for the mutants were lower than the atmospheric oxygen concentration (0.27 mM).	Pseudomonas putida	15311930
1.1.99.31	G81S	28360	28575	The major difference between the two mutants and wtMDH was the substantially increased affinity for oxygen, such that the Kd(O2) values for the mutants were lower than the atmospheric oxygen concentration (0.27 mM).	Pseudomonas putida	15311930
1.1.99.31	G81D	28576	29052	Because of the low activities and high Km values for (S)-mandelate obtained with the other Gly81 mutants (Table 1), we did not attempt stopped-flow measurements of the oxidative reaction for G81D and G81V. The similarity of the steady-state rates of hydrogen peroxide formation and the rate of reoxidation of reduced wtMDH by oxygen in stopped-flow experiments for wtMDH, G81A, and G81S indicates th…	Pseudomonas putida	15311930
1.1.99.31	G81V	28576	29052	Because of the low activities and high Km values for (S)-mandelate obtained with the other Gly81 mutants (Table 1), we did not attempt stopped-flow measurements of the oxidative reaction for G81D and G81V. The similarity of the steady-state rates of hydrogen peroxide formation and the rate of reoxidation of reduced wtMDH by oxygen in stopped-flow experiments for wtMDH, G81A, and G81S indicates th…	Pseudomonas putida	15311930
1.1.99.31	G81D	28576	29052	Because of the low activities and high Km values for (S)-mandelate obtained with the other Gly81 mutants (Table 1), we did not attempt stopped-flow measurements of the oxidative reaction for G81D and G81V. The similarity of the steady-state rates of hydrogen peroxide formation and the rate of reoxidation of reduced wtMDH by oxygen in stopped-flow experiments for wtMDH, G81A, and G81S indicates th…	Pseudomonas putida	15311930
1.1.99.31	G81V	28576	29052	Because of the low activities and high Km values for (S)-mandelate obtained with the other Gly81 mutants (Table 1), we did not attempt stopped-flow measurements of the oxidative reaction for G81D and G81V. The similarity of the steady-state rates of hydrogen peroxide formation and the rate of reoxidation of reduced wtMDH by oxygen in stopped-flow experiments for wtMDH, G81A, and G81S indicates th…	Pseudomonas putida	15311930
1.1.99.31	G81A	28576	29052	Because of the low activities and high Km values for (S)-mandelate obtained with the other Gly81 mutants (Table 1), we did not attempt stopped-flow measurements of the oxidative reaction for G81D and G81V. The similarity of the steady-state rates of hydrogen peroxide formation and the rate of reoxidation of reduced wtMDH by oxygen in stopped-flow experiments for wtMDH, G81A, and G81S indicates th…	Pseudomonas putida	15311930
1.1.99.31	G81S	28576	29052	Because of the low activities and high Km values for (S)-mandelate obtained with the other Gly81 mutants (Table 1), we did not attempt stopped-flow measurements of the oxidative reaction for G81D and G81V. The similarity of the steady-state rates of hydrogen peroxide formation and the rate of reoxidation of reduced wtMDH by oxygen in stopped-flow experiments for wtMDH, G81A, and G81S indicates th…	Pseudomonas putida	15311930
1.1.99.31	G81A	28576	29052	Because of the low activities and high Km values for (S)-mandelate obtained with the other Gly81 mutants (Table 1), we did not attempt stopped-flow measurements of the oxidative reaction for G81D and G81V. The similarity of the steady-state rates of hydrogen peroxide formation and the rate of reoxidation of reduced wtMDH by oxygen in stopped-flow experiments for wtMDH, G81A, and G81S indicates th…	Pseudomonas putida	15311930
1.1.99.31	G81S	28576	29052	Because of the low activities and high Km values for (S)-mandelate obtained with the other Gly81 mutants (Table 1), we did not attempt stopped-flow measurements of the oxidative reaction for G81D and G81V. The similarity of the steady-state rates of hydrogen peroxide formation and the rate of reoxidation of reduced wtMDH by oxygen in stopped-flow experiments for wtMDH, G81A, and G81S indicates th…	Pseudomonas putida	15311930
1.1.99.31	G81S	29242	29419	The dissociation constants for the adducts with G81A, G81S, and G81D were measured by titration with increasing amounts of sulfite at 4 °C and pH 7.5, as described earlier (18).	Pseudomonas putida	15311930
1.1.99.31	G81D	29242	29419	The dissociation constants for the adducts with G81A, G81S, and G81D were measured by titration with increasing amounts of sulfite at 4 °C and pH 7.5, as described earlier (18).	Pseudomonas putida	15311930
1.1.99.31	G81A	29242	29419	The dissociation constants for the adducts with G81A, G81S, and G81D were measured by titration with increasing amounts of sulfite at 4 °C and pH 7.5, as described earlier (18).	Pseudomonas putida	15311930
1.1.99.31	G81A	29616	29722	These results indicate that the FMN environment in G81A is relatively unchanged relative to that in wtMDH.	Pseudomonas putida	15311930
1.1.99.31	G81S	29723	29871	The higher affinity of sulfite for FMN in G81S probably results from an additional interaction of the adduct with the hydroxyl side chain of serine.	Pseudomonas putida	15311930
1.1.99.31	G81D	29872	30079	On the other hand, the lack of adduct formation in G81D shows that a negative charge on the re side of FMN near the N5 position drastically alters the affinity for an adduct with a negatively charged ligand.	Pseudomonas putida	15311930
1.1.99.31	G81A	30135	30340	We measured the redox potentials of FMN in wtMDH and the mutants to examine whether changes at Gly81 altered the redox potential of FMN and if these changes could be correlated with the oxidase activities.	Pseudomonas putida	15311930
1.1.99.31	G81A	30479	30680	wtMDH, MDH-GOX2, and the G81A mutants were observed to stabilize the anionic form of the FMN semiquinone, which has also been observed for other homologues in this protein family (data not shown) (22).	Pseudomonas putida	15311930
1.1.99.31	G81D	30733	30855	On introducing the alanine mutation at Gly81 in both wtMDH and MDH-GOX2, the redox potential becomes ∼30 mV more negative.	Pseudomonas putida	15311930
1.1.99.31	G81S	30733	30855	On introducing the alanine mutation at Gly81 in both wtMDH and MDH-GOX2, the redox potential becomes ∼30 mV more negative.	Pseudomonas putida	15311930
1.1.99.31	G81V	30733	30855	On introducing the alanine mutation at Gly81 in both wtMDH and MDH-GOX2, the redox potential becomes ∼30 mV more negative.	Pseudomonas putida	15311930
1.1.99.31	G81S	30856	30991	For G81S, G81D, and G81V, the redox potential of the FMNox/FMNsq couple is ∼20, 30, and ∼15 mV more negative compared to that of wtMDH.	Pseudomonas putida	15311930
1.1.99.31	G81V	30856	30991	For G81S, G81D, and G81V, the redox potential of the FMNox/FMNsq couple is ∼20, 30, and ∼15 mV more negative compared to that of wtMDH.	Pseudomonas putida	15311930
1.1.99.31	G81D	30856	30991	For G81S, G81D, and G81V, the redox potential of the FMNox/FMNsq couple is ∼20, 30, and ∼15 mV more negative compared to that of wtMDH.	Pseudomonas putida	15311930
1.1.99.31	G81D	34572	34804	Though all of the Gly81 mutants were similar to wtMDH in terms of expression and stability, there were some differences in the FMN spectra and redox potential, indicating that the change at Gly81 affects the cofactor in subtle ways.	Pseudomonas putida	15311930
1.1.99.31	G81V	34572	34804	Though all of the Gly81 mutants were similar to wtMDH in terms of expression and stability, there were some differences in the FMN spectra and redox potential, indicating that the change at Gly81 affects the cofactor in subtle ways.	Pseudomonas putida	15311930
1.1.99.31	G81D	34572	34804	Though all of the Gly81 mutants were similar to wtMDH in terms of expression and stability, there were some differences in the FMN spectra and redox potential, indicating that the change at Gly81 affects the cofactor in subtle ways.	Pseudomonas putida	15311930
1.1.99.31	G81V	34572	34804	Though all of the Gly81 mutants were similar to wtMDH in terms of expression and stability, there were some differences in the FMN spectra and redox potential, indicating that the change at Gly81 affects the cofactor in subtle ways.	Pseudomonas putida	15311930
1.1.99.31	G81D	34572	34804	Though all of the Gly81 mutants were similar to wtMDH in terms of expression and stability, there were some differences in the FMN spectra and redox potential, indicating that the change at Gly81 affects the cofactor in subtle ways.	Pseudomonas putida	15311930
1.1.99.31	G81V	34572	34804	Though all of the Gly81 mutants were similar to wtMDH in terms of expression and stability, there were some differences in the FMN spectra and redox potential, indicating that the change at Gly81 affects the cofactor in subtle ways.	Pseudomonas putida	15311930
1.1.99.31	G81V	34805	34879	The absorbance spectra of G81D and G81V were different from that of wtMDH.	Pseudomonas putida	15311930
1.1.99.31	G81D	34805	34879	The absorbance spectra of G81D and G81V were different from that of wtMDH.	Pseudomonas putida	15311930
1.1.99.31	G81V	35048	35147	However, G81V shows a bigger change in the FMN absorbance spectrum and also extremely low activity.	Pseudomonas putida	15311930
1.1.99.31	G81A	35525	35704	Because the dissociation constant of the adduct in G81A was similar to that in wtMDH, we can conclude that the overall environment around the FMN in G81A was relatively unchanged.	Pseudomonas putida	15311930
1.1.99.31	G81A	35525	35704	Because the dissociation constant of the adduct in G81A was similar to that in wtMDH, we can conclude that the overall environment around the FMN in G81A was relatively unchanged.	Pseudomonas putida	15311930
1.1.99.31	G81D	35705	35957	However, because there was no adduct formation in G81D at all, the FMN N5 atom is probably quite electronreplete in G81D, and the low activity of G81D may result from the inability of the FMN to accept electrons from the substrate during its oxidation.	Pseudomonas putida	15311930
1.1.99.31	G81D	35958	36148	Redox potentials of the FMNox/FMNsq couple in wtMDH are different from the Gly81 mutants, but they do not follow the same pattern as the overall catalytic activity or reactivity with oxygen.	Pseudomonas putida	15311930
1.1.99.31	G81D	35958	36148	Redox potentials of the FMNox/FMNsq couple in wtMDH are different from the Gly81 mutants, but they do not follow the same pattern as the overall catalytic activity or reactivity with oxygen.	Pseudomonas putida	15311930
1.1.99.31	G81S	36452	36577	Aspartate causes a similar change, whereas the serine and valine replacements perturb the redox potential to a lesser extent.	Pseudomonas putida	15311930
1.1.99.31	G81A	36452	36577	Aspartate causes a similar change, whereas the serine and valine replacements perturb the redox potential to a lesser extent.	Pseudomonas putida	15311930
1.1.99.31	G81S	36452	36577	Aspartate causes a similar change, whereas the serine and valine replacements perturb the redox potential to a lesser extent.	Pseudomonas putida	15311930
1.1.99.31	G81A	36452	36577	Aspartate causes a similar change, whereas the serine and valine replacements perturb the redox potential to a lesser extent.	Pseudomonas putida	15311930
1.1.99.31	G81A	37038	37148	G81A and G81S show 18- and ∼130fold lower kcat, respectively; this is true for the rate of FMN reduction also.	Pseudomonas putida	15311930
1.1.99.31	G81S	37038	37148	G81A and G81S show 18- and ∼130fold lower kcat, respectively; this is true for the rate of FMN reduction also.	Pseudomonas putida	15311930
1.1.99.31	G81A	37038	37148	G81A and G81S show 18- and ∼130fold lower kcat, respectively; this is true for the rate of FMN reduction also.	Pseudomonas putida	15311930
1.1.99.31	G81S	37038	37148	G81A and G81S show 18- and ∼130fold lower kcat, respectively; this is true for the rate of FMN reduction also.	Pseudomonas putida	15311930
1.1.99.31	G81A	37149	37252	Substrate kinetic isotope effects are dramatically higher for G81A and G81S relative to that for wtMDH.	Pseudomonas putida	15311930
1.1.99.31	G81S	37149	37252	Substrate kinetic isotope effects are dramatically higher for G81A and G81S relative to that for wtMDH.	Pseudomonas putida	15311930
1.1.99.31	G81A	37956	38134	Interestingly, the transient intermediate was also observed for G81A, though its extremely low extinction coefficient at its optimal wavelength precluded any meaningful analysis.	Pseudomonas putida	15311930
1.1.99.31	G81A	38135	38271	However, it was evident that both the rates of formation and breakdown of the intermediate were slow in G81A compared to those in wtMDH.	Pseudomonas putida	15311930
1.1.99.31	G81A	38272	38464	Together with the observation that the redox potential of the FMNox f FMNsq couple is 30 mV more negative in G81A, these results show that the mutation reduces the electrophilicity of the FMN.	Pseudomonas putida	15311930
1.1.99.31	G81A	38272	38464	Together with the observation that the redox potential of the FMNox f FMNsq couple is 30 mV more negative in G81A, these results show that the mutation reduces the electrophilicity of the FMN.	Pseudomonas putida	15311930
1.1.99.31	G81S	38802	39065	When our results are compared with those obtained with the corresponding mutations in other members of the MDH family, it is evident that the homologous residue has different effects on the substrate oxidation/FMN reduction halfreaction for the different enzymes.	Pseudomonas putida	15311930
1.1.99.31	G81A	38802	39065	When our results are compared with those obtained with the corresponding mutations in other members of the MDH family, it is evident that the homologous residue has different effects on the substrate oxidation/FMN reduction halfreaction for the different enzymes.	Pseudomonas putida	15311930
1.1.99.31	G81A	38802	39065	When our results are compared with those obtained with the corresponding mutations in other members of the MDH family, it is evident that the homologous residue has different effects on the substrate oxidation/FMN reduction halfreaction for the different enzymes.	Pseudomonas putida	15311930
1.1.99.31	G81S	38802	39065	When our results are compared with those obtained with the corresponding mutations in other members of the MDH family, it is evident that the homologous residue has different effects on the substrate oxidation/FMN reduction halfreaction for the different enzymes.	Pseudomonas putida	15311930
1.1.99.31	G81A	38802	39065	When our results are compared with those obtained with the corresponding mutations in other members of the MDH family, it is evident that the homologous residue has different effects on the substrate oxidation/FMN reduction halfreaction for the different enzymes.	Pseudomonas putida	15311930
1.1.99.31	G81S	39194	39466	The alanine to glycine modification in flavocytochrome b2 resulted in a slight decrease in kred and a modest decrease in substrate affinity, while the glycine to alanine or serine mutations in lactate monooxygenase had little effect on the first half-reaction (13, 15-16).	Pseudomonas putida	15311930
1.1.99.31	G81A	39194	39466	The alanine to glycine modification in flavocytochrome b2 resulted in a slight decrease in kred and a modest decrease in substrate affinity, while the glycine to alanine or serine mutations in lactate monooxygenase had little effect on the first half-reaction (13, 15-16).	Pseudomonas putida	15311930
1.1.99.31	G81S	39194	39466	The alanine to glycine modification in flavocytochrome b2 resulted in a slight decrease in kred and a modest decrease in substrate affinity, while the glycine to alanine or serine mutations in lactate monooxygenase had little effect on the first half-reaction (13, 15-16).	Pseudomonas putida	15311930
1.1.99.31	G81A	39194	39466	The alanine to glycine modification in flavocytochrome b2 resulted in a slight decrease in kred and a modest decrease in substrate affinity, while the glycine to alanine or serine mutations in lactate monooxygenase had little effect on the first half-reaction (13, 15-16).	Pseudomonas putida	15311930
1.1.99.31	G81S	39467	39609	However, in MDH, there was a significant decrease in catalytic activity and the rate of the first half-reaction for the G81A and G81S mutants.	Pseudomonas putida	15311930
1.1.99.31	G81A	39467	39609	However, in MDH, there was a significant decrease in catalytic activity and the rate of the first half-reaction for the G81A and G81S mutants.	Pseudomonas putida	15311930
1.1.99.31	G81A	40058	40214	The most interesting finding in our studies of the mutation at Gly81 is that the affinity for oxygen improved ∼10-fold when glycine was replaced by alanine.	Pseudomonas putida	15311930
1.1.99.31	G81S	40058	40214	The most interesting finding in our studies of the mutation at Gly81 is that the affinity for oxygen improved ∼10-fold when glycine was replaced by alanine.	Pseudomonas putida	15311930
1.1.99.31	G81A	40284	40404	This is the first instance where a mutation was observed to increase the overall activity with oxygen in the MDH family.	Pseudomonas putida	15311930
1.1.99.31	G81A	40593	40793	In MDH and lactate monooxygenase, the glycine to alanine mutation resulted in opposite effects; the activity with oxygen increased modestly in MDH and was drastically reduced in lactate monooxygenase.	Pseudomonas putida	15311930
1.1.99.31	G81A	40593	40793	In MDH and lactate monooxygenase, the glycine to alanine mutation resulted in opposite effects; the activity with oxygen increased modestly in MDH and was drastically reduced in lactate monooxygenase.	Pseudomonas putida	15311930
1.1.99.31	G81S	40862	41156	Structural data of the G81A mutant (studies in progress) may explain why the affinity for oxygen improves in G81A and G81S. It is likely that a larger side chain at residue 81 causes the loop to move away from FMN, creating more space for the oxygen molecule to bind, and an increased affinity.	Pseudomonas putida	15311930
1.1.99.31	G81A	40862	41156	Structural data of the G81A mutant (studies in progress) may explain why the affinity for oxygen improves in G81A and G81S. It is likely that a larger side chain at residue 81 causes the loop to move away from FMN, creating more space for the oxygen molecule to bind, and an increased affinity.	Pseudomonas putida	15311930
1.1.99.31	G81S	40862	41156	Structural data of the G81A mutant (studies in progress) may explain why the affinity for oxygen improves in G81A and G81S. It is likely that a larger side chain at residue 81 causes the loop to move away from FMN, creating more space for the oxygen molecule to bind, and an increased affinity.	Pseudomonas putida	15311930
1.1.99.31	G81A	40862	41156	Structural data of the G81A mutant (studies in progress) may explain why the affinity for oxygen improves in G81A and G81S. It is likely that a larger side chain at residue 81 causes the loop to move away from FMN, creating more space for the oxygen molecule to bind, and an increased affinity.	Pseudomonas putida	15311930
1.1.99.31	G81S	40862	41156	Structural data of the G81A mutant (studies in progress) may explain why the affinity for oxygen improves in G81A and G81S. It is likely that a larger side chain at residue 81 causes the loop to move away from FMN, creating more space for the oxygen molecule to bind, and an increased affinity.	Pseudomonas putida	15311930
1.1.99.31	G81A	40862	41156	Structural data of the G81A mutant (studies in progress) may explain why the affinity for oxygen improves in G81A and G81S. It is likely that a larger side chain at residue 81 causes the loop to move away from FMN, creating more space for the oxygen molecule to bind, and an increased affinity.	Pseudomonas putida	15311930
1.1.99.31	G81A	41157	41374	The modest improvement in the rate of the reaction with oxygen for G81A is also likely to be due to a more optimal orientation of the bound oxygen molecule, such that it can form the FMN-4a hydroperoxide intermediate.	Pseudomonas putida	15311930
1.1.99.31	G81A	41375	41641	Alternatively, it is possible that the change in the hydrogenbonding network with structural water molecules that we observed in the structure of reduced MDH-GOX2 is somewhat altered in reduced G81A, resulting in a different degree of desolvation of the active site.	Pseudomonas putida	15311930
1.1.99.31	G81A	41375	41641	Alternatively, it is possible that the change in the hydrogenbonding network with structural water molecules that we observed in the structure of reduced MDH-GOX2 is somewhat altered in reduced G81A, resulting in a different degree of desolvation of the active site.	Pseudomonas putida	15311930
1.1.99.31	G81A	41375	41641	Alternatively, it is possible that the change in the hydrogenbonding network with structural water molecules that we observed in the structure of reduced MDH-GOX2 is somewhat altered in reduced G81A, resulting in a different degree of desolvation of the active site.	Pseudomonas putida	15311930
1.1.99.31	G81A	41375	41641	Alternatively, it is possible that the change in the hydrogenbonding network with structural water molecules that we observed in the structure of reduced MDH-GOX2 is somewhat altered in reduced G81A, resulting in a different degree of desolvation of the active site.	Pseudomonas putida	15311930
1.1.99.31	G81A	41812	42069	Surprisingly, the activities with oxygen for the different Gly81 mutants were not correlated with the redox potential of the FMNox f FMNsq couple, implying that redox potential differences cannot explain the low reactivity of the dehydrogenases with oxygen.	Pseudomonas putida	15311930
1.1.99.31	G81A	41812	42069	Surprisingly, the activities with oxygen for the different Gly81 mutants were not correlated with the redox potential of the FMNox f FMNsq couple, implying that redox potential differences cannot explain the low reactivity of the dehydrogenases with oxygen.	Pseudomonas putida	15311930
1.1.99.31	G81A	41812	42069	Surprisingly, the activities with oxygen for the different Gly81 mutants were not correlated with the redox potential of the FMNox f FMNsq couple, implying that redox potential differences cannot explain the low reactivity of the dehydrogenases with oxygen.	Pseudomonas putida	15311930
1.1.99.31	G81A	42726	42864	Though the mutations did not alter the affinity for (S)mandelate, the affinity for smaller substrates increased in G81A compared to wtMDH.	Pseudomonas putida	15311930
1.1.99.31	G81A	42726	42864	Though the mutations did not alter the affinity for (S)mandelate, the affinity for smaller substrates increased in G81A compared to wtMDH.	Pseudomonas putida	15311930
1.1.99.31	G81A	42726	42864	Though the mutations did not alter the affinity for (S)mandelate, the affinity for smaller substrates increased in G81A compared to wtMDH.	Pseudomonas putida	15311930
1.1.99.31	G81A	42865	43073	The membrane-binding segment of wtMDH does not suppress the reaction with oxygen, because a soluble mutant MDH-GOX2, in which this segment was absent, had an even lower activity with oxygen compared to wtMDH.	Pseudomonas putida	15311930
1.1.99.31	G81A	43259	43407	The rate of the oxidative half-reaction with oxygen increased for the G81A mutants; this was primarily a result of an increased affinity for oxygen.	Pseudomonas putida	15311930
1.1.99.31	G81A	43259	43407	The rate of the oxidative half-reaction with oxygen increased for the G81A mutants; this was primarily a result of an increased affinity for oxygen.	Pseudomonas putida	15311930
2.1.1.63	E93A	15285	15446	Furthermore, we investigated the resistance of E93A, which is destabilized by 4.2 kJ mol-1 and unfolds one order of magnitude faster than
wild-type Tk-MGMT (11).	Thermococcus kodakaraensis	15625320
2.1.1.63	E93A	16415	16559	A comparison of stability between wild-type Tk-MGMT and E93A indicates that the stability of E93A does not differ from that of wildtype Tk-MGMT.	Thermococcus kodakaraensis	15625320
2.1.1.63	E93A	17456	17535	On the other hand, t1/2unf for E93A was smaller than that of wild-type Tk-MGMT.	Thermococcus kodakaraensis	15625320
2.1.1.63	E93A	17536	17679	The t1/2unf,H2O values for E93A was calculated to be 1.0 ± 0.6 × 105 s, which is one order of magnitude smaller than that of wild-type Tk-MGMT.	Thermococcus kodakaraensis	15625320
2.1.1.63	E93A	17680	17926	Although the unfolding rate of AdaC is too fast to be determined using our system (<1 s), we were able to show that the unfolding of wild-type Tk-MGMT and E93A is much slower than that of AdaC. The t1/2unf values reached a plateau above 7 mM SDS.	Thermococcus kodakaraensis	15625320
2.1.1.63	E93A	18683	18844	The t1/2unf,H2O of E93A in the plateau region is no different from that of wild-type Tk-MGMT, but t1/2unf is smaller than wild-type Tk-MGMT below 7 mM (Fig. 5B).	Thermococcus kodakaraensis	15625320
2.1.1.63	E93A	18683	18844	The t1/2unf,H2O of E93A in the plateau region is no different from that of wild-type Tk-MGMT, but t1/2unf is smaller than wild-type Tk-MGMT below 7 mM (Fig. 5B).	Thermococcus kodakaraensis	15625320
2.1.1.63	R50E	18845	19051	Structural Features of Slow-Unfolding Kinetics—TkMGMT has a unique ion-pair network in the protein interior that is spread among three helices and between the two major domains (Arg 50-Glu 93-Arg 139) (11).	Thermococcus kodakaraensis	15625320
2.1.1.63	E93A	19206	19401	We investigated the equilibrium and kinetic stability of mutant E93A to understand whether this network affecting the equilibrium and the kinetic stabilities with respect to
Vol. 136, No. 4, 2004	Thermococcus kodakaraensis	15625320
2.1.1.63	E93A	19474	19710	There was a significant difference in the kinetics between wild-type Tk-MGMT and E93A. These results suggest that the ion-pair network that affects stability against GdnHCl also contributes to stability against organic solvents and SDS.	Thermococcus kodakaraensis	15625320
2.1.1.63	E93A	19474	19710	There was a significant difference in the kinetics between wild-type Tk-MGMT and E93A. These results suggest that the ion-pair network that affects stability against GdnHCl also contributes to stability against organic solvents and SDS.	Thermococcus kodakaraensis	15625320
2.1.1.72	R124A	2142	2397	Salmonella mutants that lack Dam activity are attenuated for virulence in mice and confer protection against murine typhoid fever (Dueger et al., 2001; Dueger et al., 2003), and inactivation of Dam attenuates H. influenzae virulence (Watson et al., 2004).	Escherichia coli	15882618
2.1.1.72	R124A	2142	2397	Salmonella mutants that lack Dam activity are attenuated for virulence in mice and confer protection against murine typhoid fever (Dueger et al., 2001; Dueger et al., 2003), and inactivation of Dam attenuates H. influenzae virulence (Watson et al., 2004).	Escherichia coli	15882618
2.1.1.72	R124A	4035	4266	We also report the effects of substitutions in the related Escherichia coli DNA methyltransferase (EcoDam), altering residues corresponding to those involved in specific interaction with the canonical GATC target sequence in T4Dam.	Escherichia coli	15882618
2.1.1.72	R124A	5972	6192	To this end we studied the effect of site-directed mutations in EcoDam altered at residues that are conserved within the Dam family and are known to be involved in specific interaction with the GATC target site in T4Dam.	Escherichia coli	15882618
2.1.1.72	R124A	6262	6404	R124A had an overall reduction in catalytic activity but methylated two noncanonical sequences (GATT and GATG) faster than the canonical GATC.	Escherichia coli	15882618
2.1.1.72	R124A	6262	6404	R124A had an overall reduction in catalytic activity but methylated two noncanonical sequences (GATT and GATG) faster than the canonical GATC.	Escherichia coli	15882618
2.1.1.72	P134G	6405	6561	In contrast, variants P134A and P134G retained full enzymatic activity on GATC but gained the ability to methylate the noncanonical sequences GACC and GAAC.	Escherichia coli	15882618
2.1.1.72	P134A	6405	6561	In contrast, variants P134A and P134G retained full enzymatic activity on GATC but gained the ability to methylate the noncanonical sequences GACC and GAAC.	Escherichia coli	15882618
2.1.1.72	L122A	6562	6732	In addition, while the L122A variant had slightly reduced activity, it showed a dramatic increase in specificity due to a loss in ability to methylate noncanonical sites.	Escherichia coli	15882618
2.1.1.72	L122A	6562	6732	In addition, while the L122A variant had slightly reduced activity, it showed a dramatic increase in specificity due to a loss in ability to methylate noncanonical sites.	Escherichia coli	15882618
2.1.1.72	L122A	6562	6732	In addition, while the L122A variant had slightly reduced activity, it showed a dramatic increase in specificity due to a loss in ability to methylate noncanonical sites.	Escherichia coli	15882618
2.1.1.72	K11S	17654	17850	The D171-K11-Y174 interaction is likely to be critical for normal function since a K11S substitution virtually abolishes enzyme activity (V.G. Kossykh, S.L. Schlagman, and S.H., unpublished data).	Escherichia coli	15882618
2.1.1.72	K16R	17927	18059	The mutant of the corresponding Lys in M.EcoRV (K16R) showed an altered specificity toward the target base (Roth and Jeltsch, 2001).	Escherichia coli	15882618
2.1.1.72	R124A	21288	21512	Biochemical Analysis of EcoDam Variants EcoDam has considerable sequence similarity (25% identity) to T4Dam (Hattman et al., 1985) but has significantly higher sequence conservation with Dam enzymes from pathogenic bacteria.	Escherichia coli	15882618
2.1.1.72	Y119A	21288	21512	Biochemical Analysis of EcoDam Variants EcoDam has considerable sequence similarity (25% identity) to T4Dam (Hattman et al., 1985) but has significantly higher sequence conservation with Dam enzymes from pathogenic bacteria.	Escherichia coli	15882618
2.1.1.72	R124A	22321	22517	The R124A and Y119A variants were the most strongly affected by the Ala substitution; their catalytic activity was reduced more than 100-fold (Figure 5B, and see T4Dam R116 and F111 in Figure 2B).	Escherichia coli	15882618
2.1.1.72	R124A	22321	22517	The R124A and Y119A variants were the most strongly affected by the Ala substitution; their catalytic activity was reduced more than 100-fold (Figure 5B, and see T4Dam R116 and F111 in Figure 2B).	Escherichia coli	15882618
2.1.1.72	Y119A	22321	22517	The R124A and Y119A variants were the most strongly affected by the Ala substitution; their catalytic activity was reduced more than 100-fold (Figure 5B, and see T4Dam R116 and F111 in Figure 2B).	Escherichia coli	15882618
2.1.1.72	Y119A	22321	22517	The R124A and Y119A variants were the most strongly affected by the Ala substitution; their catalytic activity was reduced more than 100-fold (Figure 5B, and see T4Dam R116 and F111 in Figure 2B).	Escherichia coli	15882618
2.1.1.72	N120S	22518	22570	N120A, N120S, and L122A were affected only slightly.	Escherichia coli	15882618
2.1.1.72	N120A	22518	22570	N120A, N120S, and L122A were affected only slightly.	Escherichia coli	15882618
2.1.1.72	L122A	22518	22570	N120A, N120S, and L122A were affected only slightly.	Escherichia coli	15882618
2.1.1.72	Y119A	22571	22776	DNA binding by the R124A variant was reduced 10-fold (accounting for only one-tenth of the drop in catalytic activity), while binding of Y119A, P134A, P134G, and K139A was reduced 2- to 3-fold (Figure 5C).	Escherichia coli	15882618
2.1.1.72	K139A	22571	22776	DNA binding by the R124A variant was reduced 10-fold (accounting for only one-tenth of the drop in catalytic activity), while binding of Y119A, P134A, P134G, and K139A was reduced 2- to 3-fold (Figure 5C).	Escherichia coli	15882618
2.1.1.72	P134A	22571	22776	DNA binding by the R124A variant was reduced 10-fold (accounting for only one-tenth of the drop in catalytic activity), while binding of Y119A, P134A, P134G, and K139A was reduced 2- to 3-fold (Figure 5C).	Escherichia coli	15882618
2.1.1.72	P134G	22571	22776	DNA binding by the R124A variant was reduced 10-fold (accounting for only one-tenth of the drop in catalytic activity), while binding of Y119A, P134A, P134G, and K139A was reduced 2- to 3-fold (Figure 5C).	Escherichia coli	15882618
2.1.1.72	Y119A	22571	22776	DNA binding by the R124A variant was reduced 10-fold (accounting for only one-tenth of the drop in catalytic activity), while binding of Y119A, P134A, P134G, and K139A was reduced 2- to 3-fold (Figure 5C).	Escherichia coli	15882618
2.1.1.72	K139A	22571	22776	DNA binding by the R124A variant was reduced 10-fold (accounting for only one-tenth of the drop in catalytic activity), while binding of Y119A, P134A, P134G, and K139A was reduced 2- to 3-fold (Figure 5C).	Escherichia coli	15882618
2.1.1.72	P134A	22571	22776	DNA binding by the R124A variant was reduced 10-fold (accounting for only one-tenth of the drop in catalytic activity), while binding of Y119A, P134A, P134G, and K139A was reduced 2- to 3-fold (Figure 5C).	Escherichia coli	15882618
2.1.1.72	P134G	22571	22776	DNA binding by the R124A variant was reduced 10-fold (accounting for only one-tenth of the drop in catalytic activity), while binding of Y119A, P134A, P134G, and K139A was reduced 2- to 3-fold (Figure 5C).	Escherichia coli	15882618
2.1.1.72	R124A	22571	22776	DNA binding by the R124A variant was reduced 10-fold (accounting for only one-tenth of the drop in catalytic activity), while binding of Y119A, P134A, P134G, and K139A was reduced 2- to 3-fold (Figure 5C).	Escherichia coli	15882618
2.1.1.72	K139A	22777	22927	The other variants (N120A, N120S, L122A, R137A, Y138A, and K139A) did not display any appreciable difference in DNA binding compared to the wild-type.	Escherichia coli	15882618
2.1.1.72	N120S	22777	22927	The other variants (N120A, N120S, L122A, R137A, Y138A, and K139A) did not display any appreciable difference in DNA binding compared to the wild-type.	Escherichia coli	15882618
2.1.1.72	R137A	22777	22927	The other variants (N120A, N120S, L122A, R137A, Y138A, and K139A) did not display any appreciable difference in DNA binding compared to the wild-type.	Escherichia coli	15882618
2.1.1.72	N120A	22777	22927	The other variants (N120A, N120S, L122A, R137A, Y138A, and K139A) did not display any appreciable difference in DNA binding compared to the wild-type.	Escherichia coli	15882618
2.1.1.72	Y138A	22777	22927	The other variants (N120A, N120S, L122A, R137A, Y138A, and K139A) did not display any appreciable difference in DNA binding compared to the wild-type.	Escherichia coli	15882618
2.1.1.72	L122A	22777	22927	The other variants (N120A, N120S, L122A, R137A, Y138A, and K139A) did not display any appreciable difference in DNA binding compared to the wild-type.	Escherichia coli	15882618
2.1.1.72	R137A	23787	23934	The flipped target base is labeled as a shaded X. Point mutations made in the EcoDam are indicated (note the differences in numbering of residues).	Escherichia coli	15882618
2.1.1.72	N120S	23787	23934	The flipped target base is labeled as a shaded X. Point mutations made in the EcoDam are indicated (note the differences in numbering of residues).	Escherichia coli	15882618
2.1.1.72	K139A	23787	23934	The flipped target base is labeled as a shaded X. Point mutations made in the EcoDam are indicated (note the differences in numbering of residues).	Escherichia coli	15882618
2.1.1.72	L122A	23787	23934	The flipped target base is labeled as a shaded X. Point mutations made in the EcoDam are indicated (note the differences in numbering of residues).	Escherichia coli	15882618
2.1.1.72	Y138A	23787	23934	The flipped target base is labeled as a shaded X. Point mutations made in the EcoDam are indicated (note the differences in numbering of residues).	Escherichia coli	15882618
2.1.1.72	N120A	23787	23934	The flipped target base is labeled as a shaded X. Point mutations made in the EcoDam are indicated (note the differences in numbering of residues).	Escherichia coli	15882618
2.1.1.72	Y138A	25899	26112	EcoDam variants altered at residues that might be involved in the recognition of the first base pair (R137A, Y138A, and K139A) did not exhibit any strong changes in methylation activity or specificity (Figure S2).	Escherichia coli	15882618
2.1.1.72	R137A	25899	26112	EcoDam variants altered at residues that might be involved in the recognition of the first base pair (R137A, Y138A, and K139A) did not exhibit any strong changes in methylation activity or specificity (Figure S2).	Escherichia coli	15882618
2.1.1.72	K139A	25899	26112	EcoDam variants altered at residues that might be involved in the recognition of the first base pair (R137A, Y138A, and K139A) did not exhibit any strong changes in methylation activity or specificity (Figure S2).	Escherichia coli	15882618
2.1.1.72	R124A	26569	26691	In agreement with the T4Dam structure, GATG and GATT sites were methyl-
ated by R124A faster than the canonical GATC site.	Escherichia coli	15882618
2.1.1.72	R124A	26829	27068	Thus, while R124A has a 100fold-reduced rate of DNA methylation at GATC sites relative to wild-type EcoDam, it methylated GATG and GATT sites 2- to 3-fold faster than GATC and 30- to 40-fold faster than the wt enzyme modified GATG or GATT.	Escherichia coli	15882618
2.1.1.72	R124A	26829	27068	Thus, while R124A has a 100fold-reduced rate of DNA methylation at GATC sites relative to wild-type EcoDam, it methylated GATG and GATT sites 2- to 3-fold faster than GATC and 30- to 40-fold faster than the wt enzyme modified GATG or GATT.	Escherichia coli	15882618
2.1.1.72	R124A	26829	27068	Thus, while R124A has a 100fold-reduced rate of DNA methylation at GATC sites relative to wild-type EcoDam, it methylated GATG and GATT sites 2- to 3-fold faster than GATC and 30- to 40-fold faster than the wt enzyme modified GATG or GATT.	Escherichia coli	15882618
2.1.1.72	R124A	26829	27068	Thus, while R124A has a 100fold-reduced rate of DNA methylation at GATC sites relative to wild-type EcoDam, it methylated GATG and GATT sites 2- to 3-fold faster than GATC and 30- to 40-fold faster than the wt enzyme modified GATG or GATT.	Escherichia coli	15882618
2.1.1.72	R124A	27069	27177	Therefore, R124A has lost the discriminatory requirement for a C:G base pair at the fourth position of GATC.	Escherichia coli	15882618
2.1.1.72	R124A	27377	27610	A comparison of specificity factors for the recognition of position 4 (S4) reveals that the R124A variant has an 8000-fold-changed relative preference for methylation of near-cognate sites modified at the fourth position (Figure 6F).	Escherichia coli	15882618
2.1.1.72	R124A	27663	27833	Furthermore, the R124A variant retained (or even increased) its specificity for the first and third positions in GATC, so this is a base pair-specific change (Figure 6B).	Escherichia coli	15882618
2.1.1.72	R124A	27663	27833	Furthermore, the R124A variant retained (or even increased) its specificity for the first and third positions in GATC, so this is a base pair-specific change (Figure 6B).	Escherichia coli	15882618
2.1.1.72	P126S	28019	28235	Naturally occurring variant phage enzymes (T2Damh and T4Damh), which efficiently modify GACC sites in addition to the canonical GATC site (Brooks and Hattman, 1978), contain a P126S substitution (Miner et al., 1989).	Escherichia coli	15882618
2.1.1.72	L122A	29162	29288	The specificity factor of wild-type EcoDam was 540; the value was increased at least 30-fold in the case of the L122A variant.	Escherichia coli	15882618
2.1.1.72	L122A	29289	29448	Because no activity at near-cognate sites could be detected with the L122A variant, the specificity factor given here is a lower limit, indicated by the arrow.	Escherichia coli	15882618
2.1.1.72	P134G	29449	29533	The specificities of the R124A, P134A, and P134G variants were dramatically reduced.	Escherichia coli	15882618
2.1.1.72	R124A	29449	29533	The specificities of the R124A, P134A, and P134G variants were dramatically reduced.	Escherichia coli	15882618
2.1.1.72	P134A	29449	29533	The specificities of the R124A, P134A, and P134G variants were dramatically reduced.	Escherichia coli	15882618
2.1.1.72	P134A	29875	30052	However, P134A exhibited a significant increase in methylation rates of GAAC and GACC substrates, with GACC being modified at almost the same rate as canonical GATC (Figure 6C).	Escherichia coli	15882618
2.1.1.72	P134A	29875	30052	However, P134A exhibited a significant increase in methylation rates of GAAC and GACC substrates, with GACC being modified at almost the same rate as canonical GATC (Figure 6C).	Escherichia coli	15882618
2.1.1.72	L122A	30868	30986	The activity of the L122A variant of EcoDam (M114 in T4Dam; Figures 2B and 2C) is not appreciably reduced (Figure 5B).	Escherichia coli	15882618
2.1.1.72	L122A	31096	31187	This indicates that the L122A variant has a significantly improved specificity (Figure 6H).	Escherichia coli	15882618
2.1.1.72	L122A	31311	31612	Whereas the L122A change alone does not severely reduce catalytic activity on the normal GATC substrate, a combination of L122A with the change of any of the base pairs in the recognition site may disturb synergistically the protein-DNA interface, and this could explain the complete loss of activity.	Escherichia coli	15882618
2.1.1.72	L122A	31311	31612	Whereas the L122A change alone does not severely reduce catalytic activity on the normal GATC substrate, a combination of L122A with the change of any of the base pairs in the recognition site may disturb synergistically the protein-DNA interface, and this could explain the complete loss of activity.	Escherichia coli	15882618
2.1.1.72	Y119A	31944	32010	As shown in Figure 5B, Y119A was the second-most-affected variant.	Escherichia coli	15882618
2.1.1.72	N120A	32182	32403	In contrast, removal of the side chain of N120 (N120A) had only a minor effect on methylation rate, although the structure of the specific T4Dam-DNA complex suggests an important role for this amino acid in base flipping.	Escherichia coli	15882618
2.1.1.72	N136A	36741	36871	This result agrees with a similar conclusion drawn from rapid kinetics experiments with M.EcoRV variants (Beck and Jeltsch, 2002).	Escherichia coli	15882618
2.1.1.72	R124A	37837	37960	We analyzed the biochemical effects of altering the contacts described above in double-mutant cycles (Fersht et al., 1992).	Escherichia coli	15882618
2.1.1.72	R124A	38074	38219	We found that it was possible to predictably design MTase variants that no longer recognize one specific base pair within their recognition site.	Escherichia coli	15882618
2.1.1.72	R124A	38220	38363	The EcoDam R124A variant displayed a change in specificity because it had a significantly higher catalytic activity toward a near-cognate site.	Escherichia coli	15882618
2.1.1.72	P134A	38364	38585	In addition, the EcoDam P134A variant (the analog of the T4Damh MTase) methylated a near-cognate site at almost the same rate as wild-type EcoDam modified the canonical site, indicating a broadened specificity (Figure 6).	Escherichia coli	15882618
2.1.1.72	P134A	38364	38585	In addition, the EcoDam P134A variant (the analog of the T4Damh MTase) methylated a near-cognate site at almost the same rate as wild-type EcoDam modified the canonical site, indicating a broadened specificity (Figure 6).	Escherichia coli	15882618
2.1.1.72	P134A	39570	39693	Disruption of the contact by removal of the amino acid side chain led to a strongly reduced activity of the enzyme variant.	Escherichia coli	15882618
2.1.1.72	P134G	39570	39693	Disruption of the contact by removal of the amino acid side chain led to a strongly reduced activity of the enzyme variant.	Escherichia coli	15882618
2.1.1.72	P134A	39570	39693	Disruption of the contact by removal of the amino acid side chain led to a strongly reduced activity of the enzyme variant.	Escherichia coli	15882618
2.1.1.72	P134G	39570	39693	Disruption of the contact by removal of the amino acid side chain led to a strongly reduced activity of the enzyme variant.	Escherichia coli	15882618
2.1.1.72	P134A	40190	40432	This is illustrated by the high activity and broadened specificity of EcoDam variants P134A and P134G.
Experimental Procedures Crystallography T4Dam was expressed and purified as described previously (Kossykh et al., 1995; Yang et al., 2003).	Escherichia coli	15882618
2.1.1.72	P134G	40190	40432	This is illustrated by the high activity and broadened specificity of EcoDam variants P134A and P134G.
Experimental Procedures Crystallography T4Dam was expressed and purified as described previously (Kossykh et al., 1995; Yang et al., 2003).	Escherichia coli	15882618
2.1.1.63	C145S	1736	1932	A rapid increase of fluorescence (k ϳ200 s؊1) was observed with O6-MeG and O6-BzG and AGT but not with a Gly mutation at Arg128, which has been implicated in base flipping with crystal structures.	Homo sapiens	16000301
2.1.1.63	C145S	2290	2492	The results explain the overall patterns of rates of alkyl group removal versus AGT concentration and the effects of the mutations, as well as the greater affinity of AGT for DNA with O6-alkylG lesions.	Homo sapiens	16000301
2.1.1.63	R128G	17593	17766	Mutations at Arg128 and Tyr114, two residues implicated from site-directed mutagenesis and crystallography work (5, 22, 23), significantly reduced the AGT repair efficiency.	Homo sapiens	16000301
2.1.1.63	R128G	17767	17883	The mutations had smaller effects with the O6-BzG substrate than the O6-MeG, except in the case of R128G (Table II).	Homo sapiens	16000301
2.1.1.63	C145S	19244	19455	The rates of dissociation with the O6-alkylmodified DNA could not be measured with catalytically active AGT, and therefore either the C145A and C145S mutants (Table III) or the alkylated AGT (Table IV) was used.	Homo sapiens	16000301
2.1.1.63	C145A	19244	19455	The rates of dissociation with the O6-alkylmodified DNA could not be measured with catalytically active AGT, and therefore either the C145A and C145S mutants (Table III) or the alkylated AGT (Table IV) was used.	Homo sapiens	16000301
2.1.1.63	C145S	19456	19586	The results with unmodified DNA (Table IV) indicate that mutation or alkylation of Cys145 did not alter the rates of dissociation.	Homo sapiens	16000301
2.1.1.63	C145A	19456	19586	The results with unmodified DNA (Table IV) indicate that mutation or alkylation of Cys145 did not alter the rates of dissociation.	Homo sapiens	16000301
2.1.1.63	R128L	20856	21033	AGTC145A, mutant totally devoid of activity, was added to a pyrrolo dC DNA duplex, and the fluorescence changes were recorded (using buffer for background subtraction) (Fig. 5).	Homo sapiens	16000301
2.1.1.63	C145S	21494	21608	These titration experiments were also done with the AGT-C145S mutant, which generated similar results (not shown).	Homo sapiens	16000301
2.1.1.63	R128G	22514	22650	Consistently, when Arg128 was replaced by Gly to abolish the base flipping “arm” (5), there was only a very limited fluorescence change.	Homo sapiens	16000301
2.1.1.63	C145S	30154	30308	Terashima et al. (34) considered the removal of several substituted benzyl derivatives and reported no differences among the substituted benzyl compounds.	Homo sapiens	16000301
2.1.1.63	C145S	30613	30848	AGT (C145S) was mixed with the oligonucleotide duplex with G or modified G opposite pyrrolo dC, and changes in fluorescence were monitored, using an excitation wavelength of 370 nm and collecting emission Ͼ400 nm with an end-on filter.	Homo sapiens	16000301
2.1.1.63	R128G	33399	33512	With R128G, the attenuation of the rate of observable base flipping (Fig. 6) and the dealkylation activity (Figs.	Homo sapiens	16000301
2.1.1.63	R128G	33541	33687	Thus the substitution at Arg128 is consistent with a model in which the base flipping rate is reduced ϳ20-fold, but other steps are not perturbed.	Homo sapiens	16000301
2.1.1.63	R128G	33541	33687	Thus the substitution at Arg128 is consistent with a model in which the base flipping rate is reduced ϳ20-fold, but other steps are not perturbed.	Homo sapiens	16000301
2.1.1.63	R128G	33881	33998	In modeling with this mutant, the lower activity could be attributed to either k3 or k4 with the data sets available.	Homo sapiens	16000301
2.1.1.63	R128G	38737	38921	The model can be used to rationalize the effects of AGT mutants proposed to be involved in base flipping and the difference in the rates of repair of O6-MeG and O6-BzG moieties in DNA.	Homo sapiens	16000301
1.10.99.2	N161H	1148	1332	Mutation of Asn161 to His161 in QR2 resulted in the total loss of the enzymatic activity towards activation of CB1954, whereas the rates of reduction towards menadione are not altered.	Homo sapiens	16129418
1.10.99.2	N161H	1148	1332	Mutation of Asn161 to His161 in QR2 resulted in the total loss of the enzymatic activity towards activation of CB1954, whereas the rates of reduction towards menadione are not altered.	Homo sapiens	16129418
1.10.99.2	N161H	1148	1332	Mutation of Asn161 to His161 in QR2 resulted in the total loss of the enzymatic activity towards activation of CB1954, whereas the rates of reduction towards menadione are not altered.	Homo sapiens	16129418
1.10.99.2	N161H	1148	1332	Mutation of Asn161 to His161 in QR2 resulted in the total loss of the enzymatic activity towards activation of CB1954, whereas the rates of reduction towards menadione are not altered.	Homo sapiens	16129418
1.10.99.2	N161H	20476	20644	The mutation of N161 to H161 would not affect the binding and orientation of menadione to QR2, as there is no possible clash between His161 with any atoms in menadione.	Homo sapiens	16129418
1.10.99.2	N161H	21804	21899	The replacement of N161 by H161 will ˚ shorten the active site cavity by about 1.9 A (Fig. 4A).	Homo sapiens	16129418
1.10.99.2	N161H	22992	23250	Since there is no substitution group at the 3 position in menadione, the mutation of Asn161 to His161 would not hinder the binding and positioning of menadione at the active site (Fig. 4B), and hence both QR1 and QR2 are active in the reduction of menadione.	Homo sapiens	16129418
1.10.99.2	N161H	22992	23250	Since there is no substitution group at the 3 position in menadione, the mutation of Asn161 to His161 would not hinder the binding and positioning of menadione at the active site (Fig. 4B), and hence both QR1 and QR2 are active in the reduction of menadione.	Homo sapiens	16129418
1.10.99.2	N161H	23251	23576	Mutation of Asn161 to histidine abolished the enzymatic activity of QR2 in the activation of CB1954 In order to confirm the importance of residue 161 in the differentiation of substrate specificities between QR1 and QR2, we generated a QR2 mutant in which residue Asn161 was mutated to histidine by site-directed mutagenesis.	Homo sapiens	16129418
1.10.99.2	N161H	23251	23576	Mutation of Asn161 to histidine abolished the enzymatic activity of QR2 in the activation of CB1954 In order to confirm the importance of residue 161 in the differentiation of substrate specificities between QR1 and QR2, we generated a QR2 mutant in which residue Asn161 was mutated to histidine by site-directed mutagenesis.	Homo sapiens	16129418
1.10.99.2	N161H	23577	23774	The mutant protein was expressed and purified similarly to the wild-type QR2, with no reduction of expression levels or alteration in the behavior on ion-exchange and size-exclusion chromatography.	Homo sapiens	16129418
1.10.99.2	N161H	23577	23774	The mutant protein was expressed and purified similarly to the wild-type QR2, with no reduction of expression levels or alteration in the behavior on ion-exchange and size-exclusion chromatography.	Homo sapiens	16129418
1.10.99.2	N161H	23775	23999	We tested the activity of the mutant protein in the activation of CB1954 using SUB10R as co-substrate, which was proved to be effective in the activation of CB1954 both in vitro and in vivo in a cellular toxicity assay [11].	Homo sapiens	16129418
1.10.99.2	N161H	23775	23999	We tested the activity of the mutant protein in the activation of CB1954 using SUB10R as co-substrate, which was proved to be effective in the activation of CB1954 both in vitro and in vivo in a cellular toxicity assay [11].	Homo sapiens	16129418
1.10.99.2	N161H	24000	24169	In comparison with the wild-type QR2, the mutant QR2 (N161H) exhibited no detectable activity in the reduction of CB1954 up to concentrations of 150 lM CB1954 (Fig. 5A).	Homo sapiens	16129418
1.10.99.2	N161H	24000	24169	In comparison with the wild-type QR2, the mutant QR2 (N161H) exhibited no detectable activity in the reduction of CB1954 up to concentrations of 150 lM CB1954 (Fig. 5A).	Homo sapiens	16129418
1.10.99.2	N161H	24486	24579	We further analyzed the catalytic activities of the mutant QR2 in the reduction of menadione.	Homo sapiens	16129418
1.10.99.2	N161H	27652	27771	Comparison of mutant QR2 (Asn161 to His) with wild-type QR2 in the reduction of menadione and the activation of CB1954.	Homo sapiens	16129418
1.10.99.2	N161H	27652	27771	Comparison of mutant QR2 (Asn161 to His) with wild-type QR2 in the reduction of menadione and the activation of CB1954.	Homo sapiens	16129418
1.10.99.2	N161H	27773	27835	A) The mutant protein is inactive in the activation of CB1954.	Homo sapiens	16129418
1.10.99.2	N161H	27773	27835	A) The mutant protein is inactive in the activation of CB1954.	Homo sapiens	16129418
1.10.99.2	N161H	28359	28499	B) Reduction of menadione by wild-type QR2 (Ç) and mutant QR2 (h) was at the same rate when substrate SUB10R was used as the electron donor.	Homo sapiens	16129418
1.10.99.2	N161H	28359	28499	B) Reduction of menadione by wild-type QR2 (Ç) and mutant QR2 (h) was at the same rate when substrate SUB10R was used as the electron donor.	Homo sapiens	16129418
2.1.1.148	I65M/L175M	4670	4957	The enzymatic activity of both the wild-type and the I65M/L175M double mutant was confirmed by testing whether the MtbThyX protein could complement the defect in thymidylate synthesis of the E. coli strain, in TSdeficient c2913 E. coli in which the thyA gene has been deleted (Figure 1).	Mycobacterium tuberculosis	16139296
2.1.1.148	I65M	18135	18362	Mutational studies on MtbThyX Three categories of directed mutations in the wild-type M. tuberculosis thyX gene were made and tested for the ability of the resultant variants to complement the TS-defective E. coli strain c2913.	Mycobacterium tuberculosis	16139296
2.1.1.148	L175M	18135	18362	Mutational studies on MtbThyX Three categories of directed mutations in the wild-type M. tuberculosis thyX gene were made and tested for the ability of the resultant variants to complement the TS-defective E. coli strain c2913.	Mycobacterium tuberculosis	16139296
2.1.1.148	L175M	18363	18628	First, the mutations I65M and L175M (both the single and double mutants) were created to have
better phasing power in structure determination; these did not impair the enzyme activity and both encoded proteins supported the growth of E. coli c2913 strain (Table 4).	Mycobacterium tuberculosis	16139296
2.1.1.148	I65M	18363	18628	First, the mutations I65M and L175M (both the single and double mutants) were created to have
better phasing power in structure determination; these did not impair the enzyme activity and both encoded proteins supported the growth of E. coli c2913 strain (Table 4).	Mycobacterium tuberculosis	16139296
2.1.1.148	S105E	18886	19004	As expected, the enzymes that carried H69E and S105E mutations failed to complement the E. coli c2913 cells (Table 4).	Mycobacterium tuberculosis	16139296
2.1.1.148	H69E	18886	19004	As expected, the enzymes that carried H69E and S105E mutations failed to complement the E. coli c2913 cells (Table 4).	Mycobacterium tuberculosis	16139296
2.1.1.148	H69E	19005	19228	These proteins can be expressed and isolated from E. coli, suggesting that the lack of complementation is a result of the mutation, and not of poor expression or instability of the mutant ThyX (J.E.U., unpublished results).	Mycobacterium tuberculosis	16139296
2.1.1.148	S105E	19005	19228	These proteins can be expressed and isolated from E. coli, suggesting that the lack of complementation is a result of the mutation, and not of poor expression or instability of the mutant ThyX (J.E.U., unpublished results).	Mycobacterium tuberculosis	16139296
2.1.1.148	R95A	19908	20047	Of these, the R95A and R95D mutants failed to complement the E. coli c2913 cells, whereas the R95K mutant supported their growth (Table 4).	Mycobacterium tuberculosis	16139296
2.1.1.148	R95D	19908	20047	Of these, the R95A and R95D mutants failed to complement the E. coli c2913 cells, whereas the R95K mutant supported their growth (Table 4).	Mycobacterium tuberculosis	16139296
2.1.1.148	Y108F	20448	20547	Replacement of Tyr108 by Phe yielded a mutant that did complement the growth of E. coli c2913 cells	Mycobacterium tuberculosis	16139296
2.1.1.148	K165A	21100	21244	Both the K165A and R168A mutants of MtbThyX failed to complement growth of the E. coli c2913 strain lacking its own conventional ThyA (Table 4).	Mycobacterium tuberculosis	16139296
2.1.1.148	R168A	21100	21244	Both the K165A and R168A mutants of MtbThyX failed to complement growth of the E. coli c2913 strain lacking its own conventional ThyA (Table 4).	Mycobacterium tuberculosis	16139296
2.1.1.148	K165A	23760	23962	Our mutagenesis results indicate that Lys165 and Arg168 play a role in MtbThyX action, since changing these residues into Ala results in variants that cannot complement ThyA-defective E. coli (Table 4).	Mycobacterium tuberculosis	16139296
2.1.1.148	R168A	23760	23962	Our mutagenesis results indicate that Lys165 and Arg168 play a role in MtbThyX action, since changing these residues into Ala results in variants that cannot complement ThyA-defective E. coli (Table 4).	Mycobacterium tuberculosis	16139296
2.1.1.148	R95D	29392	29583	Mutations created in MtbThyX
Original and mutant amino acid in M. tuberculosis ThyX I65M L175M H69E S105E R95A R95D R95K Y108F K165A R168A Complementation in ThyAK E. coli C C K K K K C C K K	Mycobacterium tuberculosis	16139296
2.1.1.148	Y108F	29392	29583	Mutations created in MtbThyX
Original and mutant amino acid in M. tuberculosis ThyX I65M L175M H69E S105E R95A R95D R95K Y108F K165A R168A Complementation in ThyAK E. coli C C K K K K C C K K	Mycobacterium tuberculosis	16139296
2.1.1.148	K165A	29392	29583	Mutations created in MtbThyX
Original and mutant amino acid in M. tuberculosis ThyX I65M L175M H69E S105E R95A R95D R95K Y108F K165A R168A Complementation in ThyAK E. coli C C K K K K C C K K	Mycobacterium tuberculosis	16139296
2.1.1.148	L175M	29392	29583	Mutations created in MtbThyX
Original and mutant amino acid in M. tuberculosis ThyX I65M L175M H69E S105E R95A R95D R95K Y108F K165A R168A Complementation in ThyAK E. coli C C K K K K C C K K	Mycobacterium tuberculosis	16139296
2.1.1.148	H69E	29392	29583	Mutations created in MtbThyX
Original and mutant amino acid in M. tuberculosis ThyX I65M L175M H69E S105E R95A R95D R95K Y108F K165A R168A Complementation in ThyAK E. coli C C K K K K C C K K	Mycobacterium tuberculosis	16139296
2.1.1.148	R95A	29392	29583	Mutations created in MtbThyX
Original and mutant amino acid in M. tuberculosis ThyX I65M L175M H69E S105E R95A R95D R95K Y108F K165A R168A Complementation in ThyAK E. coli C C K K K K C C K K	Mycobacterium tuberculosis	16139296
2.1.1.148	R168A	29392	29583	Mutations created in MtbThyX
Original and mutant amino acid in M. tuberculosis ThyX I65M L175M H69E S105E R95A R95D R95K Y108F K165A R168A Complementation in ThyAK E. coli C C K K K K C C K K	Mycobacterium tuberculosis	16139296
2.1.1.148	R95K	29392	29583	Mutations created in MtbThyX
Original and mutant amino acid in M. tuberculosis ThyX I65M L175M H69E S105E R95A R95D R95K Y108F K165A R168A Complementation in ThyAK E. coli C C K K K K C C K K	Mycobacterium tuberculosis	16139296
2.1.1.148	I65M	29392	29583	Mutations created in MtbThyX
Original and mutant amino acid in M. tuberculosis ThyX I65M L175M H69E S105E R95A R95D R95K Y108F K165A R168A Complementation in ThyAK E. coli C C K K K K C C K K	Mycobacterium tuberculosis	16139296
2.1.1.148	S105E	29392	29583	Mutations created in MtbThyX
Original and mutant amino acid in M. tuberculosis ThyX I65M L175M H69E S105E R95A R95D R95K Y108F K165A R168A Complementation in ThyAK E. coli C C K K K K C C K K	Mycobacterium tuberculosis	16139296
2.1.1.148	R168A	37902	38027	Substitution of Lys165 and Arg168 by alanine abrogates the ability of MtbThyX to complement ThyA-defective E. coli (Table 4).	Mycobacterium tuberculosis	16139296
2.1.1.148	K165A	37902	38027	Substitution of Lys165 and Arg168 by alanine abrogates the ability of MtbThyX to complement ThyA-defective E. coli (Table 4).	Mycobacterium tuberculosis	16139296
2.1.1.148	K165A	37902	38027	Substitution of Lys165 and Arg168 by alanine abrogates the ability of MtbThyX to complement ThyA-defective E. coli (Table 4).	Mycobacterium tuberculosis	16139296
2.1.1.148	R168A	37902	38027	Substitution of Lys165 and Arg168 by alanine abrogates the ability of MtbThyX to complement ThyA-defective E. coli (Table 4).	Mycobacterium tuberculosis	16139296
2.1.1.148	I65M/L175M	40803	41174	Transformants were selected on LB agar plates with 30 mg/ml of kanamycin at 37 8C. Colonies from each of the ThyX mutants were streaked onto LB agar plates with kanamycin and grown overnight at 37 8C. Each of the different ThyX mutated strains was again streaked onto two different M9 minimal medium plates, one without thymidine and the other with 50 mg/ml of thymidine.	Mycobacterium tuberculosis	16139296
2.1.1.148	I65M/L175M	40803	41174	Transformants were selected on LB agar plates with 30 mg/ml of kanamycin at 37 8C. Colonies from each of the ThyX mutants were streaked onto LB agar plates with kanamycin and grown overnight at 37 8C. Each of the different ThyX mutated strains was again streaked onto two different M9 minimal medium plates, one without thymidine and the other with 50 mg/ml of thymidine.	Mycobacterium tuberculosis	16139296
2.1.1.148	I65M/L175M	42776	42955	Crystallization and data collection Crystals of the Ile65Met/Leu175Met mutant of MtbThyX were obtained by the sitting-drop, vapordiffusion method in the presence of 3-6 mM BrdUMP.	Mycobacterium tuberculosis	16139296
1.9.3.1	E286Q	2265	2396	Several enzymes from different organisms (bovine, two bacterial enzymes, and several mutants) are compared and discussed in detail.	Rhodobacter sphaeroides	16242114
1.9.3.1	E286Q	7908	8039	Several enzymes from different organisms (bovine, two bacterial enzymes, and several mutants) are compared and discussed in detail.	Rhodobacter sphaeroides	16242114
1.9.3.1	E286Q	15508	15747	In the experiments, where Glu242 is mutated, or the D channel is blocked, the residual reduction of oxygen to water by CcO is observed [45] and this is attributed to the supply of protons from the P side of the membrane called ‘‘leaking’’.	Rhodobacter sphaeroides	16242114
1.9.3.1	E286Q	24913	25075	Below, we discuss the experimental data reported recently for different systems and for several mutants, and compare these data with the predictions of the model.	Rhodobacter sphaeroides	16242114
1.9.3.1	D132N	31677	31836	The small difference with the experiment might be due to several factors, including unaccounted conformational changes in the mutant enzyme with respect to WT.	Rhodobacter sphaeroides	16242114
1.9.3.1	D124N	31677	31836	The small difference with the experiment might be due to several factors, including unaccounted conformational changes in the mutant enzyme with respect to WT.	Rhodobacter sphaeroides	16242114
1.9.3.1	D124N	31956	32131	The conformational changes may be also responsible for the inhibition of both protonic phases of the F to O transition in the equivalent D124N mutant of P. denitrificans [21].	Rhodobacter sphaeroides	16242114
1.9.3.1	D124N	32132	32365	However, the more likely factor that could affect the difference between the calculated and observed amplitudes is the incomplete conversion of the mutant enzyme to the ferryl-oxo state F by the H2O2 treatment [17] in the experiment.	Rhodobacter sphaeroides	16242114
[truncated: 619 more rows]
